# Supplementary material for: Adrenergic ligands that block oviposition in the cattle tick Rhipicephalus microplus affect ovary contraction
Source: Sci Rep. 2015 Oct 12;5:15109. doi: 10.1038/srep15109 (PMC4601016; doi:10.1038/srep15109)
Supplement: Supplementary Information [file srep15109-s2.xls]

## Sheet: Hoja1
Time (seconds)	DMSO	Standad Deviation	n	Isoprotenerol	Standad Deviation	n	Tyramine	Standad Deviation	n	Salbutamol	Standad Deviation	n	Epinastine	Standad Deviation	n	Clonidine	Standad Deviation	n	Prazosin	Standad Deviation	n	Amitraz	Standad Deviation	n	Octopamine 5µM	Standad Deviation	n	Octopamine 1.7µM	Standad Deviation	n	Octopamine15µM	Standad Deviation	n
0	100	6.3553e-15	6	100	0	6	100	0	6	100	8.9877e-15	6	100	8.20464e-15	6	114.251	31.6827	6	100	0	6	100	7.1054e-15	6	101.829	1.08353	6	100.003	2.34704	6	102.27	1.46366	6
0.0666667	99.7361	0.137212	6	99.6731	0.227193	6	99.7772	0.255153	6	99.6681	0.0595088	6	99.5546	0.327574	6	109.975	22.532	6	99.7947	0.213981	6	99.6025	0.151802	6	100.626	0.776676	6	99.6028	2.20522	6	100.944	1.12852	6
0.133333	99.4943	0.284278	6	99.3637	0.24858	6	99.5841	0.309833	6	99.297	0.126168	6	99.5848	0.311539	6	104.851	11.6099	6	99.3313	0.578262	6	99.4164	0.375546	6	98.835	0.739539	6	99.2169	2.13529	6	97.7608	0.467349	6
0.2	99.2279	0.493623	6	99.0466	0.30864	6	99.6133	0.142635	6	98.9825	0.189204	6	98.8591	1.05801	6	100.784	2.87895	6	98.9694	0.761864	6	98.5277	1.0814	6	100.431	0.604546	6	100.28	1.39551	6	101.357	0.191847	6
0.266667	99.2365	0.405112	6	99.0946	0.257319	6	99.7191	0.256757	6	99.0339	0.236033	6	98.903	1.24548	6	96.9522	5.73809	6	98.9185	0.742116	6	98.8397	0.601806	6	100.611	0.655963	6	100.294	1.44597	6	101.708	0.210888	6
0.333333	99.1945	0.35586	6	99.1798	0.217493	6	99.7474	0.351434	6	99.156	0.269889	6	98.953	1.49909	6	93.7158	12.9871	6	98.904	0.884282	6	98.6665	1.11464	6	100.969	0.424131	6	100.4	1.42379	6	102.034	0.342169	6
0.4	99.2962	0.341942	6	99.1967	0.168511	6	99.7267	0.343191	6	99.2457	0.394321	6	99.138	1.48352	6	96.0166	7.96956	6	98.926	0.925961	6	98.7692	1.1313	6	102.354	0.472673	6	100.442	1.40982	6	104.752	0.589118	6
0.466667	99.2563	0.482514	6	99.1911	0.0918417	6	99.4746	0.51444	6	99.2514	0.433459	6	99.3208	1.31277	6	95.7906	8.44191	6	98.9561	0.896544	6	98.8152	1.08317	6	102.49	0.503348	6	100.432	1.45887	6	105.114	0.559967	6
0.533333	99.2538	0.54435	6	99.105	0.156713	6	99.6521	0.462223	6	99.2585	0.50953	6	99.0136	1.83033	6	97.8919	3.68938	6	99.1904	0.714929	6	98.9479	0.98061	6	102.14	0.558934	6	100.454	1.44743	6	104.414	0.46458	6
0.6	99.3421	0.483436	6	99.1914	0.233737	6	99.5676	0.461367	6	99.3065	0.535385	6	98.7089	2.04635	6	99.4033	0.304154	6	99.3907	0.700805	6	99.0013	1.01539	6	101.69	0.614427	6	98.876	1.89682	6	103.597	0.371306	6
0.666667	99.3269	0.558883	6	99.301	0.279703	6	99.4685	0.52019	6	99.3406	0.468615	6	98.8915	1.45301	6	99.6924	0.73598	6	99.4585	0.620117	6	98.985	1.20208	6	101.458	0.749055	6	98.8658	1.88406	6	103.169	0.340001	6
0.733333	99.3742	0.709678	6	99.3391	0.255354	6	99.4881	0.462037	6	99.2862	0.447076	6	98.7362	1.52296	6	99.8492	0.986888	6	99.402	0.613307	6	98.9812	1.14553	6	100.746	1.68638	6	98.7954	1.87308	6	102.675	0.286566	6
0.8	99.3293	0.625558	6	99.4819	0.300145	6	99.5679	0.571196	6	99.1934	0.350064	6	98.9553	1.21466	6	99.8437	0.992184	6	99.3298	0.681952	6	98.9632	1.20419	6	100.326	2.25043	6	98.9446	1.79087	6	102.334	0.318408	6
0.866667	99.3922	0.537254	6	99.5044	0.449199	6	99.8132	0.985306	6	99.2806	0.340149	6	98.6753	1.94593	6	99.8731	1.15874	6	99.3779	0.734459	6	99.2207	0.861618	6	100.106	2.1493	6	99.0821	1.88678	6	101.824	0.448516	6
0.933333	99.412	0.48276	6	99.5571	0.511679	6	99.8162	0.846224	6	99.473	0.344901	6	99.625	0.731651	6	99.9949	1.41292	6	99.1985	0.865726	6	99.1817	0.947609	6	101.721	2.03555	6	99.2566	1.89498	6	105.026	0.421426	6
1	99.4022	0.484402	6	99.4962	0.421029	6	99.8659	0.897612	6	99.5136	0.380215	6	99.6301	1.15953	6	100.154	1.3868	6	99.0508	0.729759	6	99.0645	0.919576	6	102.009	1.43164	6	99.4463	2.08366	6	105.073	0.474568	6
1.06667	99.3766	0.38055	6	99.417	0.284537	6	99.8684	0.669096	6	99.4379	0.32463	6	99.4134	1.89095	6	100.245	1.57955	6	98.9535	0.624489	6	99.0995	0.710136	6	101.897	1.43697	6	99.4823	2.21086	6	104.947	0.582068	6
1.13333	99.3954	0.396326	6	99.4144	0.362314	6	99.8873	0.686548	6	99.4368	0.324714	6	99.439	2.05624	6	100.397	1.82453	6	98.9732	0.657726	6	98.9962	0.850708	6	102.094	0.548001	6	99.3895	2.08189	6	104.85	0.747398	6
1.2	99.403	0.519888	6	99.3865	0.34197	6	99.8517	0.472345	6	99.5662	0.391721	6	99.5231	1.96819	6	100.431	1.82844	6	99.1925	0.461029	6	98.8484	0.966086	6	102.18	0.483819	6	99.2462	2.07591	6	104.976	1.06655	6
1.26667	99.3842	0.520972	6	99.4484	0.303991	6	99.7106	0.0710496	6	99.5523	0.54441	6	99.3461	2.37253	6	100.678	2.0084	6	99.1049	0.683293	6	98.9871	0.566553	6	102.104	0.522354	6	99.1298	2.12721	6	104.833	0.885346	6
1.33333	99.3902	0.55077	6	99.4809	0.371263	6	99.5671	0.249107	6	99.3499	0.410554	6	99.2133	2.43787	6	100.653	1.82927	6	99.3136	0.508634	6	98.873	0.723278	6	102.19	0.729258	6	99.0387	2.10668	6	104.651	1.05078	6
1.4	99.4518	0.523749	6	99.5056	0.315181	6	99.5728	0.462361	6	99.1934	0.287028	6	99.2886	2.24275	6	100.766	1.64405	6	99.3776	0.539639	6	98.8155	0.875291	6	102.195	0.81857	6	99.4876	2.45774	6	104.757	0.964797	6
1.46667	99.4855	0.568934	6	99.5405	0.349836	6	99.6151	0.325662	6	99.1646	0.359625	6	99.3624	1.97284	6	100.884	1.84287	6	99.3437	0.560855	6	98.924	0.789609	6	102.248	2.65299	6	99.5599	2.63211	6	104.954	6.18424	6
1.53333	99.4551	0.47334	6	99.5057	0.380238	6	99.5551	0.483536	6	99.1393	0.43541	6	99.2555	2.36532	6	101.018	1.80046	6	99.2272	0.614905	6	99.0617	0.683242	6	102.089	3.85584	6	99.5627	2.65538	6	105.106	6.19625	6
1.6	99.3764	0.448666	6	99.4759	0.451604	6	99.4459	0.537592	6	98.9463	0.520732	6	99.7862	2.07675	6	100.902	1.68272	6	99.3794	0.476823	6	98.9069	0.990818	6	102.298	4.54961	6	99.4604	2.7534	6	105.135	6.15989	6
1.66667	99.3937	0.438973	6	99.3865	0.552954	6	99.6592	0.382288	6	98.913	0.537049	6	99.4116	2.59246	6	100.856	1.76661	6	99.7405	1.4317	6	98.8927	0.968705	6	102.362	4.52394	6	99.5167	2.81825	6	105.176	6.3753	6
1.73333	99.3963	0.415695	6	100.198	2.00271	6	99.9372	0.941278	6	99.0102	0.552099	6	99.6255	2.45516	6	100.854	1.71143	6	99.6225	1.6342	6	98.9103	0.871198	6	102.2	3.86397	6	100.081	3.8484	6	105.326	8.68455	6
1.8	99.3457	0.393763	6	100.667	3.0801	6	100.275	1.76589	6	99.1798	0.594332	6	99.532	2.64499	6	100.776	1.69715	6	99.8328	2.3067	6	100.732	4.76863	6	102.224	3.91327	6	101.107	6.10147	6	105.252	9.50349	6
1.86667	99.3533	0.463307	6	100.583	3.03706	6	100.57	2.06932	6	99.341	0.668791	6	99.3694	3.15671	6	100.679	1.62105	6	99.9739	2.66507	6	102.638	6.43274	6	102.522	2.63332	6	101.528	7.07887	6	105.21	7.36664	6
1.93333	99.3774	0.537664	6	100.937	3.76541	6	100.649	2.16539	6	99.4303	0.776099	6	99.2498	3.11535	6	100.652	1.42167	6	100.431	3.83126	6	103.176	6.92387	6	102.759	1.73413	6	101.687	7.23599	6	105.105	9.0167	6
2	99.5334	0.619768	6	101.004	3.76171	6	100.737	2.1836	6	99.5781	0.780534	6	99.3869	2.64594	6	100.583	1.21134	6	101.061	5.22979	6	103.931	20.1201	6	103.938	7.32697	6	101.991	7.3086	6	105.177	10.3172	6
2.06667	99.558	0.703876	6	101.38	4.5335	6	104.817	11.8651	6	99.5685	0.754635	6	99.2284	2.72563	6	105.736	13.1376	6	102.097	7.74718	6	103.906	15.0976	6	106.001	18.1641	6	104.441	8.63481	6	105.094	13.4687	6
2.13333	99.6152	0.821361	6	100.975	3.45702	6	104.397	10.5615	6	99.4594	0.792014	6	99.4119	2.58903	6	105.102	13.6581	6	102.445	8.30896	6	103.106	24.7401	6	106.219	19.2763	6	104.001	8.2551	6	104.985	12.4803	6
2.2	99.672	0.890673	6	100.654	2.75225	6	103.953	8.92582	6	99.3242	0.808894	6	99.3598	2.68729	6	104.358	14.4048	6	102.898	8.02138	6	103.163	29.2176	6	107.72	24.3372	6	101.984	5.35917	6	104.878	12.2922	6
2.26667	99.9252	0.965438	6	100.812	3.17098	6	103.507	8.03412	6	99.235	0.742219	6	99.493	2.57016	6	101.242	19.2936	6	103.56	8.28492	6	104.34	30.1231	6	107.937	24.8761	6	102.15	5.83696	6	104.853	16.6113	6
2.33333	99.883	0.757137	6	100.514	2.57913	6	103.907	7.35553	6	99.7437	1.95538	6	99.6747	2.6097	6	100.859	20.5278	6	103.491	7.75752	6	104.431	41.4249	6	107.38	21.7612	6	100.639	3.4853	6	104.792	21.5182	6
2.4	100.241	0.939796	6	100.717	3.19258	6	103.368	7.33442	6	99.7524	1.98519	6	99.7614	2.81646	6	100.827	21.3954	6	102.479	5.65097	6	105.334	29.7813	6	106.096	14.1586	6	101.036	3.58043	6	104.637	20.5545	6
2.46667	100.129	1.45391	6	100.73	3.26458	6	98.1328	7.79083	6	99.6212	2.04325	6	101.177	2.62539	6	92.4147	13.736	6	101.499	3.89571	6	105.559	44.9834	6	104.637	5.2695	6	97.3698	8.97772	6	104.686	19.7711	6
2.53333	100.502	2.60995	6	101.18	4.13632	6	97.2308	8.91121	6	99.6327	2.1964	6	100.418	2.64816	6	93.3575	13.1855	6	101.483	4.01125	6	105.229	36.3605	6	105.675	6.36103	6	98.135	10.3242	6	104.739	23.3288	6
2.6	100.543	3.6729	6	101.577	4.86757	6	96.5805	10.5013	6	98.8357	4.00281	6	100.672	3.1515	6	94.27	12.3232	6	102.085	4.61784	6	105.9	36.3808	6	104.14	3.47458	6	96.4211	12.5766	6	104.842	23.6736	6
2.66667	100.816	4.49652	6	102.492	4.91248	6	95.7174	10.019	6	99.5656	9.28249	6	100.262	3.65466	6	97.4279	8.35218	6	104.343	5.59292	6	100.687	32.7224	6	106.115	6.77737	6	96.6416	13.3735	6	104.794	22.9561	6
2.73333	101.118	4.67505	6	102.484	4.93983	6	94.0582	11.12	6	104.012	22.7033	6	113.582	24.8984	6	97.3541	8.16498	6	107.01	8.10059	6	102.42	22.3457	6	106.933	10.6404	6	104.09	18.9764	6	104.854	21.8247	6
2.8	100.957	5.99178	6	102.644	5.29457	6	93.4587	11.3423	6	105.841	35.2118	6	100.99	2.5075	6	97.0223	8.19616	6	107.944	8.68662	6	103.882	21.2335	6	107.831	17.1282	6	110.432	32.8873	6	104.856	24.5452	6
2.86667	101.206	6.81053	6	102.611	4.7355	6	93.8499	11.7433	6	103.412	33.9637	6	100.565	1.84931	6	100.171	4.93622	6	107.633	8.34005	6	105.474	13.2148	6	107.316	18.0604	6	115.567	44.2606	6	104.861	28.4758	6
2.93333	100.176	7.91291	6	102.173	3.44654	6	93.7763	11.7577	6	101.608	33.4967	6	100.195	2.18223	6	99.4826	4.37099	6	107.454	8.66626	6	105.531	17.3569	6	107.653	22.4838	6	119.545	55.0606	6	104.79	29.3924	6
3	99.246	8.83951	6	101.691	2.83315	6	93.5969	11.888	6	101.327	33.2093	6	100.177	1.56699	6	98.8038	4.47088	6	106.046	9.10989	6	105.969	19.5197	6	107.599	22.4839	6	126.597	70.1427	6	104.654	31.1301	6
3.06667	97.8689	9.4018	6	102.553	5.37361	6	93.0836	11.7137	6	98.6366	32.7854	6	101.017	1.89179	6	98.7015	4.64942	6	102.379	8.4735	6	106.231	20.4785	6	105.804	20.2088	6	130.228	81.9851	6	104.592	28.5355	6
3.13333	96.6032	9.73542	6	102.431	5.39073	6	92.6367	10.5983	6	93.1106	17.2566	6	100.535	1.73499	6	98.8715	5.17897	6	100.069	10.6088	6	105.469	17.8937	6	105.504	20.3687	6	130.292	82.0956	6	104.43	29.1465	6
3.2	95.4097	8.78461	6	102.125	4.78261	6	92.0794	10.0381	6	92.9294	10.9026	6	101.49	2.44374	6	99.0791	5.12296	6	101.469	12.9941	6	105.675	18.1527	6	105.089	19.1956	6	128.855	80.0362	6	104.394	27.9769	6
3.26667	94.8374	8.72613	6	102.026	5.0584	6	90.9273	8.98161	6	92.6753	11.3258	6	98.9929	2.32931	6	99.2782	5.19497	6	102.415	15.3218	6	108.248	22.1311	6	104.958	19.5381	6	129.579	78.9566	6	104.313	24.4242	6
3.33333	94.942	8.77826	6	101.731	4.99756	6	90.676	8.2526	6	97.8533	19.7137	6	97.9356	3.00888	6	99.3726	5.21339	6	102.485	15.9438	6	106.455	17.6289	6	104.222	20.4971	6	127.904	72.1326	6	104.217	24.0357	6
3.4	96.1445	8.45464	6	101.82	5.55628	6	90.1159	8.07492	6	99.1979	20.3907	6	99.336	2.88439	6	99.42	4.79912	6	102.863	15.7936	6	106.584	16.4589	6	104.41	20.8772	6	121.524	59.6375	6	104.266	23.2207	6
3.46667	97.46	8.1625	6	100.337	3.6645	6	90.0428	8.08404	6	101.916	21.4464	6	97.7803	1.69982	6	99.5022	4.43064	6	104.474	15.3564	6	109.964	22.0616	6	104.656	24.4308	6	116.728	44.7378	6	104.249	25.9756	6
3.53333	98.0182	8.35774	6	100.982	3.93254	6	89.7901	8.83721	6	105.534	23.8958	6	98.438	0.760929	6	99.5269	4.29344	6	104.432	14.2508	6	110.977	21.3561	6	104.65	24.2742	6	110.553	25.231	6	104.317	24.5451	6
3.6	99.5287	9.76859	6	100.74	4.21011	6	90.8881	10.4392	6	102.022	15.0846	6	98.9815	0.567867	6	99.5927	4.01452	6	102.924	12.6176	6	110.692	23.8922	6	105.203	26.7729	6	105.724	11.8976	6	104.29	25.1298	6
3.66667	101.318	14.2035	6	100.443	4.39719	6	87.8066	10.8391	6	103.68	15.9006	6	99.3506	1.34723	6	99.6493	3.36516	6	102.914	12.7878	6	108.722	28.5957	6	104.756	22.753	6	101.261	9.33399	6	104.315	25.314	6
3.73333	103.428	19.8648	6	100.211	4.60874	6	86.3	11.0379	6	104.623	14.1888	6	99.1402	0.675746	6	99.9135	2.8094	6	103.272	13.3693	6	114.417	28.8514	6	106.711	30.1621	6	101.924	8.38773	6	104.398	25.106	6
3.8	104.519	25.943	6	99.8945	4.52905	6	84.7459	10.3574	6	106.093	15.0711	6	102.125	8.03896	6	99.8166	3.27624	6	103.237	13.9508	6	107.565	32.8494	6	106.599	30.108	6	104.592	9.83882	6	104.67	24.5704	6
3.86667	104.585	28.9843	6	99.4458	4.59642	6	83.3471	10.1432	6	106.187	14.2738	6	99.5496	3.36289	6	99.6939	3.7965	6	102.306	13.3085	6	101.162	30.4321	6	106.356	25.2917	6	106.455	7.72341	6	104.984	22.0858	6
3.93333	105.747	31.4957	6	98.8718	5.95728	6	83.5398	10.1014	6	108.712	19.8614	6	99.2769	3.45376	6	96.4205	8.24838	6	103.019	14.5152	6	101.081	32.8019	6	106.487	24.8247	6	107.384	7.58406	6	105.235	22.89	6
4	105.46	31.6165	6	98.9474	5.5673	6	82.8901	9.9301	6	110.909	24.9788	6	99.3795	4.27858	6	96.2691	8.5947	6	103.973	16.7461	6	102.426	28.9837	6	105.21	19.9681	6	108.782	8.16728	6	105.315	22.4382	6
4.06667	104.636	28.7613	6	98.8989	5.51575	6	86.9414	11.9134	6	112.442	28.5228	6	102.413	6.67456	6	96.475	8.525	6	104.965	18.0367	6	103.958	16.5943	6	105.576	23.3645	6	110.824	13.3349	6	105.289	23.9486	6
4.13333	103.716	26.0376	6	99.1561	4.92014	6	88.3783	13.6278	6	108.03	20.1375	6	99.5174	6.23319	6	96.4804	8.19228	6	102.153	13.8988	6	98.3991	9.59784	6	102.463	14.1574	6	107.345	7.02252	6	105.266	23.7201	6
4.2	102.551	22.7519	6	99.1542	4.93414	6	90.6938	15.6046	6	106.439	16.4334	6	100.021	5.13038	6	96.921	7.98011	6	100.072	11.5919	6	99.2634	12.1106	6	104.797	26.9702	6	105.897	7.31404	6	105.094	25.071	6
4.26667	102.241	20.3075	6	98.9982	4.7888	6	94.0458	17.5884	6	105.456	14.8437	6	103.159	8.35572	6	97.8902	6.82922	6	99.9367	11.7886	6	104.358	27.4179	6	103.387	27.5903	6	105.422	6.90782	6	104.988	25.9622	6
4.33333	101.587	16.4331	6	98.8887	5.01445	6	96.6042	16.1533	6	99.9051	3.71669	6	99.3684	5.35648	6	101.366	1.55834	6	97.7257	10.773	6	99.2674	33.3582	6	104.147	33.2597	6	105.231	6.41001	6	105.056	25.9545	6
4.4	101.665	14.5085	6	98.7213	5.56622	6	97.8624	15.1357	6	100.058	2.70706	6	99.5634	4.93875	6	101.535	1.7952	6	96.34	11.9456	6	91.6343	33.3613	6	103.661	33.1237	6	102.303	1.47074	6	105.249	20.7298	6
4.46667	101.143	11.8167	6	98.6218	5.80069	6	100.074	14.6365	6	99.9952	2.94811	6	102.334	7.57385	6	101.26	2.02936	6	94.8072	11.6545	6	93.9501	34.0215	6	103.166	33.4612	6	100.527	4.73416	6	105.508	22.3519	6
4.53333	100.485	8.00811	6	98.4553	6.41967	6	101.911	13.5588	6	100.142	3.28963	6	97.8847	3.25327	6	101.011	1.95817	6	96.8674	8.5114	6	92.421	22.6359	6	102.915	33.1814	6	100.901	4.17557	6	105.705	16.812	6
4.6	100.33	5.00098	6	98.432	6.37375	6	103.274	13.138	6	99.9673	3.36104	6	97.6882	3.32035	6	100.966	2.09476	6	98.6772	8.61498	6	97.1268	18.3856	6	101.156	18.1255	6	101.543	2.17666	6	105.801	15.8346	6
4.66667	100.373	3.67147	6	98.4723	6.28801	6	103.787	11.6246	6	100.004	3.41305	6	98.0412	3.07088	6	100.372	2.4017	6	99.4545	9.39403	6	96.4119	8.34937	6	103.053	25.9656	6	101.853	4.48251	6	105.828	14.2217	6
4.73333	100.449	3.24872	6	98.4869	6.13744	6	102.625	15.6487	6	99.7244	3.60657	6	99.447	4.51445	6	100.535	2.62871	6	100.146	10.4492	6	105.346	15.942	6	104.439	27.0408	6	101.945	4.41018	6	105.552	14.3728	6
4.8	100.255	2.6844	6	98.5091	6.05044	6	103.987	14.4322	6	99.0329	2.93192	6	98.9701	4.09312	6	100.539	2.54483	6	99.4544	10.0036	6	102.242	4.05126	6	104.276	27.4813	6	103.112	4.00944	6	105.414	17.5949	6
4.86667	100.37	2.68359	6	98.6381	5.99949	6	103.223	19.0356	6	98.4596	2.45722	6	98.1963	4.23524	6	100.696	2.1985	6	98.3675	8.96376	6	102.583	4.19051	6	106.451	28.4763	6	102.929	3.92364	6	105.353	17.3325	6
4.93333	100.418	2.75131	6	98.7828	6.03364	6	103.272	22.0838	6	98.3252	2.53777	6	98.3596	4.17028	6	100.612	2.11933	6	97.9985	8.5801	6	113.996	28.766	6	109.41	39.6893	6	102.616	3.84075	6	105.313	18.0963	6
5	100.4	2.36024	6	99.1154	6.06974	6	103.987	22.4893	6	98.1971	2.47433	6	98.4147	3.9265	6	100.722	2.24831	6	97.7139	8.01421	6	102.811	5.38185	6	108.847	35.9147	6	102.888	3.72244	6	105.231	16.5267	6
5.06667	100.273	2.03838	6	99.5266	6.04793	6	103.332	25.1355	6	98.1284	2.69602	6	98.2577	3.07783	6	100.7	2.39317	6	96.8946	8.0701	6	103.935	8.63971	6	109.579	33.0222	6	101.687	2.88824	6	105.068	15.3276	6
5.13333	100.253	1.72171	6	99.8191	5.81037	6	104.492	23.8989	6	98.073	2.62373	6	97.846	1.19849	6	100.626	2.4426	6	96.59	8.03859	6	107.681	16.8586	6	107.397	23.3145	6	101.307	2.78377	6	105.202	14.6931	6
5.2	100.113	1.77273	6	100.129	5.73405	6	103.382	26.8775	6	97.9726	2.75509	6	98.5782	1.72179	6	100.512	2.35622	6	96.6162	7.85415	6	104.195	9.74313	6	109.836	30.4757	6	101.605	3.13565	6	105.305	15.6043	6
5.26667	100.155	1.81405	6	100.444	5.66333	6	103.455	20.3378	6	98.0481	2.69141	6	98.6848	1.00997	6	100.545	2.80458	6	96.7928	7.87933	6	104.429	10.0164	6	111.225	41.2813	6	101.74	3.20535	6	105.343	16.0075	6
5.33333	100.155	1.75965	6	100.612	5.06911	6	101.104	20.834	6	97.9544	2.63326	6	101.025	4.2709	6	100.596	2.81806	6	96.8662	7.83306	6	101.617	4.16376	6	109.268	29.1438	6	101.721	3.12439	6	105.311	18.2367	6
5.4	100.071	1.86207	6	100.781	4.51403	6	98.5503	22.7663	6	97.9114	2.69573	6	100.254	2.87461	6	100.768	3.12644	6	96.6907	7.76107	6	108.867	20.4027	6	110.911	36.4364	6	101.545	3.5722	6	105.443	19.1351	6
5.46667	100.004	1.91051	6	100.959	4.22737	6	98.3692	20.0041	6	97.7515	2.64683	6	102.653	3.91805	6	100.753	3.18415	6	96.4283	7.00049	6	104.134	10.0333	6	108.984	28.5921	6	101.733	3.93823	6	105.537	19.9792	6
5.53333	99.9286	2.10024	6	101.071	4.15527	6	96.6866	20.9961	6	97.7257	2.56974	6	103.246	4.58583	6	100.574	3.05583	6	96.4972	7.00127	6	109.384	22.0448	6	110.579	36.9239	6	101.71	4.19165	6	105.658	21.6021	6
5.6	99.9188	1.96	6	101.206	4.09465	6	96.6008	18.2787	6	97.6622	2.41015	6	103.187	5.27655	6	100.602	3.00986	6	96.3054	6.92802	6	105	12.5567	6	111.874	42.525	6	101.498	4.19617	6	105.662	21.9907	6
5.66667	99.809	1.84015	6	101.163	4.22914	6	93.706	23.2584	6	97.5116	2.50694	6	104.215	5.84576	6	100.786	3.06576	6	95.9883	6.66781	6	105.864	15.0461	6	108.741	27.5178	6	101.307	4.42975	6	105.731	22.2039	6
5.73333	99.7631	1.84735	6	101.252	4.44402	6	94.0836	21.6576	6	97.4156	2.49857	6	123.993	39.9382	6	100.705	2.83658	6	95.8463	6.43857	6	101.562	5.83469	6	109.406	34.8768	6	101.265	4.81623	6	105.679	20.0226	6
5.8	99.7378	1.76407	6	101.205	4.93679	6	95.6373	18.184	6	97.2938	2.58062	6	107.676	9.43373	6	100.849	2.94534	6	95.6281	6.35118	6	103.045	9.19195	6	110.931	46.8567	6	101.162	4.97354	6	105.683	18.1442	6
5.86667	99.7394	1.64821	6	101.244	4.89387	6	93.9294	22.3088	6	97.2604	2.62364	6	103.734	6.26181	6	100.911	2.83796	6	95.2143	6.07679	6	103.721	10.8417	6	114.797	67.5538	6	101.088	5.00392	6	105.787	17.6597	6
5.93333	99.7358	1.46746	6	101.442	4.7745	6	94.8836	19.6879	6	97.1274	2.72085	6	102.418	5.17375	6	100.974	2.85124	6	94.9512	5.82406	6	102.378	7.96631	6	118.801	81.8657	6	101.055	5.09078	6	105.695	16.6343	6
6	99.7712	1.44464	6	101.762	4.56322	6	94.8433	18.74	6	97.0666	2.85311	6	102.703	6.23751	6	100.991	2.75183	6	94.7509	5.63131	6	102.677	8.80208	6	120.554	92.571	6	101.043	5.11499	6	105.573	16.1576	6
6.06667	99.7916	1.39299	6	102.067	4.182	6	94.7545	18.5828	6	97.0309	2.91489	6	101.534	5.90786	6	100.738	2.61941	6	94.7328	5.70437	6	101.779	6.85838	6	125.54	117.52	6	101.311	5.01967	6	105.349	15.4831	6
6.13333	99.8085	1.3265	6	102.209	4.1206	6	96.3966	14.2208	6	96.999	2.98196	6	111.536	21.826	6	100.566	2.42161	6	94.7644	5.86086	6	103.3	10.121	6	130.55	134.291	6	101.338	5.06227	6	105.493	15.0945	6
6.2	99.816	1.29441	6	102.413	3.90215	6	96.291	14.007	6	97.024	2.95015	6	100.299	4.91557	6	100.527	2.56192	6	94.6692	5.73042	6	102.698	8.65548	6	133.13	140.973	6	101.3	5.15472	6	105.374	8.05409	6
6.26667	99.7949	1.23484	6	102.479	3.96726	6	98.1379	9.19261	6	96.9896	2.95692	6	100.024	5.40528	6	100.438	2.66207	6	94.7	5.69348	6	105.544	14.8264	6	134.36	143.375	6	101.338	5.22554	6	105.252	6.02799	6
6.33333	99.7384	1.18539	6	102.512	4.08418	6	100.721	3.50218	6	97.0272	2.95987	6	101.566	5.90522	6	100.411	2.51023	6	94.7063	5.76183	6	103.183	9.66884	6	134.222	140.675	6	101.354	5.15286	6	105.158	6.88134	6
6.4	99.6936	1.19952	6	102.571	4.04069	6	103.221	3.91651	6	97.0127	2.97754	6	99.5924	5.1055	6	100.273	2.41237	6	94.7744	5.91602	6	103.868	11.0548	6	133.28	138.831	6	101.288	5.15068	6	105.251	6.3155	6
6.46667	99.6545	1.29269	6	102.622	3.97986	6	103.592	4.6535	6	97.0711	3.09212	6	100.096	5.0348	6	100.395	2.55831	6	94.7787	5.95613	6	106.077	15.9242	6	128.393	116.84	6	101.039	5.12564	6	105.505	2.56142	6
6.53333	99.6113	1.3171	6	102.641	3.92156	6	104.931	7.62514	6	97.1128	3.12091	6	100.106	5.63668	6	100.534	2.74944	6	94.7281	5.85849	6	105.363	14.4584	6	121.831	93.3935	6	100.793	5.09099	6	105.492	5.68159	6
6.6	99.5932	1.32208	6	102.676	3.9429	6	106.11	10.6507	6	97.0794	3.15906	6	100.205	6.30193	6	100.65	2.87181	6	94.8678	5.92758	6	106.903	17.7829	6	116.062	67.5287	6	100.74	5.00608	6	105.43	8.0677	6
6.66667	99.5916	1.34185	6	102.691	3.96315	6	103.704	5.04528	6	97.0566	3.18208	6	100.082	6.08496	6	100.603	2.65332	6	94.9144	6.17931	6	104.026	11.2375	6	110.624	45.1906	6	100.609	4.97208	6	105.482	14.4668	6
6.73333	99.6074	1.39762	6	102.663	3.9393	6	101.057	3.11429	6	97.0923	3.1802	6	100.447	5.58733	6	100.684	2.69911	6	94.877	6.17251	6	106.983	17.5965	6	103.135	25.9127	6	100.425	5.09872	6	101.357	7.24648	6
6.8	99.558	1.44347	6	102.552	3.98573	6	98.2294	8.36928	6	97.2293	3.31861	6	100.077	5.21937	6	100.615	2.62094	6	94.8142	6.27085	6	106.912	17.3441	6	99.5122	5.83962	6	100.385	5.15239	6	101.708	6.74864	6
6.86667	99.4356	1.49864	6	102.543	4.03899	6	99.9312	4.55462	6	97.1556	3.2098	6	100.126	5.35052	6	100.645	2.84452	6	94.7808	6.24035	6	100.435	3.46544	6	99.7785	4.82159	6	100.38	5.10223	6	102.034	6.08658	6
6.93333	99.331	1.64758	6	102.597	4.13994	6	101.051	2.62954	6	97.1303	3.18912	6	100.204	4.93314	6	100.648	2.63212	6	94.8002	6.19587	6	99.5688	2.40079	6	100.959	7.62648	6	100.548	4.96613	6	104.752	2.16462	6
7	99.2434	1.87824	6	102.678	4.10516	6	101.747	2.48492	6	97.1578	3.18852	6	99.9598	5.12071	6	100.541	2.48892	6	94.847	6.21513	6	98.9219	2.5587	6	100.608	6.83094	6	100.599	4.89021	6	105.114	2.27014	6
7.06667	99.184	2.1121	6	102.706	4.19157	6	105.455	9.47314	6	97.2076	3.15956	6	100.127	5.2968	6	100.529	2.48578	6	94.8919	5.89799	6	99.8849	2.6278	6	100.674	4.9469	6	100.615	4.83946	6	104.414	2.09554	6
7.13333	99.1403	2.31585	6	102.849	4.24761	6	106.441	11.8512	6	97.1912	3.12925	6	99.7973	5.24292	6	100.438	2.40662	6	94.933	6.00309	6	99.0897	2.32636	6	99.8984	5.84727	6	100.7	4.68775	6	103.597	2.66406	6
7.2	99.1724	2.38002	6	103.04	4.34058	6	108.188	15.9827	6	97.055	3.03059	6	100.054	5.02482	6	100.413	2.15485	6	94.9633	5.90924	6	98.706	2.72497	6	99.4973	5.98614	6	100.619	4.67767	6	103.169	3.27526	6
7.26667	99.1498	2.43573	6	103.123	4.34316	6	106.308	11.5076	6	97.0795	2.94901	6	99.6295	5.07824	6	100.631	2.28693	6	94.9719	5.9624	6	98.9841	2.38377	6	99.2614	5.84466	6	100.484	4.71581	6	102.675	4.3259	6
7.33333	99.2298	2.32091	6	103.062	4.26656	6	104.409	7.2871	6	97.0432	2.92591	6	99.7168	5.32481	6	100.446	2.09351	6	95.1268	5.64609	6	98.9186	2.4699	6	99.7639	3.80313	6	100.383	4.68978	6	102.334	4.67354	6
7.4	99.3034	2.17938	6	103.004	4.20586	6	102.754	4.33242	6	97.1065	2.87072	6	99.8407	5.31532	6	100.449	2.20319	6	95.2308	5.41431	6	99.0096	2.39136	6	99.8131	3.50969	6	100.186	4.75603	6	101.824	6.0504	6
7.46667	99.3219	2.03006	6	102.973	4.07048	6	102.445	3.98485	6	97.1284	2.77986	6	99.7892	5.50276	6	100.523	2.43191	6	95.449	5.38741	6	99.175	2.43502	6	101.394	3.48653	6	100.112	4.72271	6	105.026	1.80187	6
7.53333	99.3758	1.84238	6	102.854	3.98819	6	102.074	3.2029	6	97.2225	2.62125	6	99.5134	5.87352	6	100.519	2.51474	6	95.6718	5.29087	6	99.1603	2.45282	6	101.626	3.52533	6	99.9977	4.84091	6	105.073	1.82403	6
7.6	99.501	1.72569	6	102.711	3.86518	6	101.11	2.5379	6	97.2491	2.5539	6	99.5754	5.59798	6	100.487	2.51396	6	95.7399	5.3035	6	99.231	2.44279	6	101.835	2.72253	6	99.9879	4.91484	6	104.947	1.94831	6
7.66667	99.5931	1.64391	6	102.678	3.91623	6	103.808	6.89067	6	97.3023	2.59023	6	99.7515	5.46928	6	100.401	2.51569	6	95.8722	5.10487	6	99.0382	2.55097	6	101.784	2.63916	6	100.076	5.0016	6	104.85	2.10345	6
7.73333	99.6154	1.54438	6	102.728	3.93124	6	103.806	6.7371	6	97.384	2.45638	6	99.6518	5.29181	6	100.314	2.43745	6	95.7651	5.19163	6	99.3307	2.29701	6	101.8	2.79975	6	100.05	5.06633	6	104.976	2.23623	6
7.8	99.6106	1.5981	6	102.813	3.93404	6	103.638	6.22612	6	97.3984	2.34859	6	99.6389	4.91584	6	100.474	2.73085	6	95.7266	4.97076	6	99.1724	2.45648	6	101.669	2.98807	6	100.197	4.99264	6	104.833	2.34212	6
7.86667	99.6637	1.56317	6	102.817	3.90001	6	100.258	3.55363	6	97.4231	2.32585	6	99.3359	4.85081	6	100.436	2.60837	6	95.5661	4.85675	6	99.2081	2.1692	6	101.4	2.79614	6	100.266	4.98003	6	104.651	2.37484	6
7.93333	99.6711	1.69624	6	102.812	3.849	6	99.7919	4.14535	6	97.3724	2.41708	6	99.5447	4.75029	6	100.422	2.48897	6	95.4662	4.67478	6	99.2141	2.01609	6	101.468	2.88241	6	100.315	4.86329	6	104.757	2.41482	6
8	99.5872	1.76223	6	102.755	3.83171	6	96.8204	10.9245	6	97.467	2.34523	6	99.5056	4.70313	6	100.343	2.26478	6	95.5001	4.37261	6	99.1026	1.95894	6	101.517	2.81108	6	100.396	4.80331	6	104.954	2.37711	6
8.06667	99.6038	1.74226	6	102.694	3.70057	6	96.4276	11.7812	6	97.5429	2.18678	6	99.2425	4.81512	6	100.497	2.48741	6	95.5789	4.43469	6	98.8637	2.19296	6	101.558	2.83554	6	100.405	4.70068	6	105.106	2.3517	6
8.13333	99.6043	1.85645	6	102.573	3.55121	6	95.8929	12.8776	6	97.5503	2.28883	6	99.1965	4.93489	6	100.508	2.44587	6	95.6148	4.54746	6	98.8649	2.03898	6	101.605	2.91209	6	100.448	4.67545	6	105.135	2.42977	6
8.2	99.6427	1.84281	6	102.426	3.51834	6	95.8691	13.1129	6	97.5058	2.32972	6	99.1892	5.02224	6	100.624	2.57466	6	95.6646	4.78667	6	98.9736	1.87349	6	101.681	2.84027	6	100.272	4.87248	6	105.176	2.51201	6
8.26667	99.5803	1.90041	6	102.4	3.5923	6	98.3417	7.28748	6	97.5824	2.37114	6	99.2449	5.07123	6	100.607	2.47143	6	95.635	4.85889	6	98.8063	2.06945	6	101.964	3.35805	6	100.277	4.87916	6	105.326	2.50366	6
8.33333	99.5433	1.86283	6	102.376	3.58783	6	98.2987	7.53781	6	97.6708	2.28288	6	99.4994	4.87432	6	100.559	2.52947	6	95.5245	4.93098	6	98.8284	2.03502	6	102.151	3.6395	6	100.301	4.9187	6	105.252	2.31327	6
8.4	99.5575	1.86619	6	102.455	3.58424	6	100.882	2.48543	6	97.6172	2.29324	6	99.2522	5.00723	6	100.559	2.705	6	95.4149	5.04063	6	98.9009	2.01884	6	102.206	3.79661	6	100.218	4.92971	6	105.21	2.37534	6
8.46667	99.6094	1.95875	6	102.489	3.56365	6	100.806	2.47037	6	97.5026	2.30873	6	99.187	5.05512	6	100.66	2.957	6	95.3376	5.09107	6	98.8575	2.05566	6	102.255	3.88867	6	100.239	4.9566	6	105.105	2.51558	6
8.53333	99.5777	1.99884	6	102.536	3.61062	6	101.09	2.79464	6	97.517	2.25795	6	98.9917	5.12353	6	100.629	2.77568	6	95.191	5.00436	6	98.8426	2.19848	6	102.303	3.91845	6	100.245	5.00188	6	105.177	2.557	6
8.6	99.6096	2.04547	6	102.648	3.56878	6	100.978	2.89641	6	97.6114	2.18463	6	98.8864	4.99892	6	100.618	2.79065	6	95.1045	4.9821	6	98.9569	2.13446	6	102.297	3.91849	6	100.316	4.86315	6	105.094	2.58025	6
8.66667	99.6946	2.04627	6	102.743	3.44173	6	100.81	2.99804	6	97.5138	2.24019	6	99.16	4.70329	6	100.546	2.76132	6	95.1833	5.06577	6	98.8469	2.3238	6	102.043	4.63115	6	100.298	4.84078	6	104.985	2.66125	6
8.73333	99.7995	2.05413	6	102.806	3.45637	6	100.781	2.89732	6	97.4311	2.35084	6	98.7117	4.99762	6	100.346	2.70023	6	95.2603	4.98872	6	98.9513	2.39789	6	101.815	4.3442	6	100.319	4.82229	6	104.878	2.91888	6
8.8	99.7608	2.06052	6	102.789	3.44799	6	100.644	2.81236	6	97.3686	2.49431	6	99.2839	4.64977	6	100.379	2.59259	6	95.453	5.12343	6	99.1935	2.29168	6	101.572	3.8612	6	100.385	4.8777	6	104.853	2.74675	6
8.86667	99.7104	2.03608	6	102.736	3.46615	6	100.646	2.83744	6	97.363	2.57069	6	99.037	4.63627	6	100.424	2.66307	6	95.4911	5.05945	6	99.1551	2.39338	6	101.594	3.97952	6	100.374	4.96545	6	104.792	2.63781	6
8.93333	99.7343	1.95432	6	102.76	3.44502	6	100.418	2.63471	6	97.3168	2.63874	6	98.8154	4.79792	6	100.318	2.53188	6	95.6043	5.035	6	99.1664	2.38571	6	101.561	4.08023	6	100.334	4.90747	6	104.637	2.72389	6
9	99.6719	1.96388	6	102.666	3.51981	6	100.394	2.61458	6	97.172	2.8199	6	98.9166	4.81058	6	100.337	2.85669	6	95.6763	5.06888	6	99.0416	2.61705	6	101.341	3.86508	6	100.331	4.97449	6	104.686	2.8005	6
9.06667	99.5984	1.90136	6	102.581	3.57548	6	100.5	2.4653	6	97.1063	2.88397	6	99.1948	4.59212	6	100.4	3.15379	6	95.6358	4.93084	6	99.1389	2.42657	6	101.587	3.04879	6	100.362	5.02792	6	104.739	2.72912	6
9.13333	99.5258	1.92339	6	102.585	3.57754	6	100.548	2.46725	6	97.0639	2.9227	6	99.0882	4.5505	6	100.613	2.98738	6	95.577	4.8913	6	99.045	2.48272	6	101.454	3.07372	6	100.414	5.12264	6	104.842	2.83822	6
9.2	99.5036	1.93642	6	102.567	3.55574	6	100.624	2.42996	6	97.0685	2.83102	6	99.1545	4.6072	6	100.66	3.21846	6	95.5074	4.81117	6	98.9039	2.52432	6	101.438	3.07719	6	100.503	5.06321	6	104.794	2.97693	6
9.26667	99.517	1.83798	6	102.621	3.56901	6	100.69	2.40824	6	97.088	2.73437	6	99.2216	4.54113	6	100.744	3.44591	6	95.3755	4.72426	6	98.8384	2.54949	6	101.15	3.62217	6	100.557	4.96464	6	104.854	3.00865	6
9.33333	99.4602	1.91929	6	102.613	3.58551	6	100.684	2.30916	6	97.0958	2.68231	6	99.3794	4.43844	6	100.672	3.35577	6	95.3068	4.64677	6	99.2056	2.19602	6	100.906	3.78535	6	100.587	5.09793	6	104.856	2.96438	6
9.4	99.4444	1.85618	6	102.641	3.49189	6	100.658	2.24334	6	97.0696	2.60926	6	99.0935	4.64653	6	100.829	3.39757	6	95.3817	4.67856	6	99.2125	2.22929	6	100.896	3.83015	6	100.67	4.99767	6	104.861	2.84293	6
9.46667	99.4506	1.87706	6	102.675	3.52923	6	100.55	2.31255	6	97.1233	2.55754	6	98.9554	4.76891	6	100.91	3.36211	6	95.3857	4.82063	6	99.0668	2.37442	6	100.863	3.75304	6	100.659	4.98464	6	104.79	3.01215	6
9.53333	99.3967	1.78391	6	102.637	3.49755	6	100.694	2.51476	6	97.0751	2.50795	6	99.1159	4.63489	6	100.788	3.30127	6	95.4733	4.93035	6	99.0738	2.45704	6	100.758	3.70905	6	100.655	4.96843	6	104.654	2.84692	6
9.6	99.3924	1.7603	6	102.601	3.53801	6	100.685	2.52165	6	97.0932	2.57348	6	99.0357	4.66332	6	100.812	3.34677	6	95.4612	5.00437	6	98.9365	2.68113	6	100.745	3.72629	6	100.54	5.09485	6	104.592	2.98137	6
9.66667	99.3893	1.7621	6	102.596	3.52517	6	100.609	2.58872	6	97.0681	2.67268	6	98.9672	4.797	6	100.742	3.18174	6	95.6021	5.13	6	98.9373	2.70096	6	100.755	3.91511	6	100.502	5.21882	6	104.43	3.05226	6
9.73333	99.4273	1.69398	6	102.567	3.53962	6	100.744	3.00724	6	96.994	2.72636	6	98.9253	4.98873	6	100.675	2.8779	6	95.7153	5.27904	6	98.9239	2.76036	6	100.95	3.30208	6	100.377	5.28208	6	104.394	3.04877	6
9.8	99.4081	1.75065	6	102.564	3.57041	6	100.716	2.97765	6	96.9843	2.81438	6	99.1085	4.96998	6	100.677	2.95111	6	95.6596	5.32973	6	98.8589	2.75206	6	100.945	3.28364	6	100.265	5.42544	6	104.313	3.11447	6
9.86667	99.4064	1.77985	6	102.55	3.54035	6	100.815	2.94122	6	96.9186	2.81341	6	98.8748	5.239	6	100.721	2.90402	6	95.7446	5.26259	6	98.9555	2.64712	6	100.752	4.08061	6	100.239	5.37527	6	104.217	2.98387	6
9.93333	99.4671	1.80472	6	102.595	3.56635	6	100.658	2.63012	6	96.9199	2.79675	6	99.0869	5.12303	6	100.679	2.79343	6	95.7133	5.28983	6	98.9003	2.65589	6	100.776	4.11023	6	100.11	5.35192	6	104.266	3.15365	6
10	99.5095	1.81784	6	102.625	3.57161	6	100.642	2.63442	6	96.8876	2.78644	6	99.3191	4.93637	6	100.632	2.6616	6	95.6102	5.35079	6	98.9532	2.66893	6	100.752	4.05543	6	99.9842	5.19933	6	104.249	3.0722	6
10.0667	99.442	1.88191	6	102.635	3.60786	6	100.677	2.52703	6	96.8703	2.78971	6	99.2096	4.89659	6	100.632	2.62318	6	95.5862	5.34476	6	98.8863	2.79721	6	100.734	3.98245	6	99.8901	5.12824	6	104.317	3.14137	6
10.1333	99.4324	1.94262	6	102.728	3.634	6	100.398	2.27085	6	96.8834	2.73455	6	99.2067	4.77672	6	100.608	2.76852	6	95.7214	5.21514	6	98.9461	2.73631	6	100.518	4.80492	6	99.9539	5.02769	6	104.29	3.0769	6
10.2	99.4665	1.88627	6	102.765	3.59561	6	100.467	2.30052	6	96.8813	2.65811	6	98.9148	4.8149	6	100.636	2.813	6	95.718	5.06446	6	98.8302	2.82314	6	100.519	4.70164	6	100.011	4.92313	6	104.315	3.2248	6
10.2667	99.47	1.85275	6	102.791	3.56506	6	100.478	2.25216	6	96.8953	2.65169	6	98.7326	4.95232	6	100.573	2.81995	6	95.6848	4.878	6	98.8543	2.81921	6	100.535	4.6596	6	99.8305	5.28195	6	104.398	3.16667	6
10.3333	99.4602	1.83035	6	102.716	3.56863	6	100.412	2.21015	6	96.848	2.70491	6	98.9129	4.78037	6	100.613	2.77769	6	95.6773	4.8425	6	98.7428	3.0547	6	100.639	4.68105	6	99.7616	5.44881	6	104.67	3.11375	6
10.4	99.4117	1.81721	6	102.722	3.49999	6	100.319	2.12924	6	96.8647	2.66218	6	98.7852	5.09539	6	100.651	2.92554	6	95.8104	4.661	6	98.8456	2.84867	6	100.808	4.70677	6	99.8548	5.45137	6	104.984	3.20523	6
10.4667	99.4654	1.84945	6	102.643	3.48275	6	100.311	2.23404	6	96.8582	2.56033	6	98.7642	5.20855	6	100.75	3.15047	6	95.9013	4.55411	6	98.7946	2.89135	6	100.933	4.73457	6	99.8879	5.40843	6	105.235	3.37601	6
10.5333	99.4245	1.78581	6	102.603	3.35959	6	100.408	2.18572	6	96.8165	2.64647	6	98.7824	5.0511	6	100.732	3.18373	6	95.7693	4.56759	6	98.879	2.77371	6	100.965	4.6526	6	99.9378	5.27741	6	105.315	3.42077	6
10.6	99.3519	1.81028	6	102.621	3.40157	6	100.356	2.22736	6	96.8163	2.71943	6	98.8461	4.88768	6	100.785	3.24569	6	95.8044	4.50791	6	98.8431	2.91606	6	100.954	4.69943	6	99.8934	5.22824	6	105.289	3.2244	6
10.6667	99.3665	1.86048	6	102.606	3.43553	6	100.299	2.23701	6	96.8022	2.77981	6	98.5333	4.79453	6	100.848	3.41105	6	95.8341	4.49483	6	98.8826	2.8277	6	100.915	4.69201	6	100.004	4.94422	6	105.266	3.29589	6
10.7333	99.2883	1.9411	6	102.682	3.39204	6	100.291	2.29513	6	96.8002	2.81242	6	98.8577	4.47072	6	100.816	3.45789	6	95.866	4.44965	6	98.7298	2.96757	6	100.854	4.65159	6	100.088	4.70454	6	105.094	3.2741	6
10.8	99.3077	1.98921	6	102.738	3.44304	6	100.427	2.33058	6	96.7806	2.86268	6	98.3414	4.51485	6	100.816	3.48977	6	95.7513	4.42724	6	98.8157	2.82503	6	100.794	4.64066	6	100.095	4.66033	6	104.988	3.25518	6
10.8667	99.2616	1.91929	6	102.787	3.41936	6	100.417	2.26535	6	96.728	3.01201	6	98.5852	4.09511	6	100.711	3.59212	6	95.6438	4.4812	6	98.7949	2.87182	6	100.835	4.61271	6	100.09	4.66947	6	105.056	3.12698	6
10.9333	99.2952	1.88282	6	102.754	3.46306	6	100.38	2.31598	6	96.6951	3.00594	6	98.659	4.16672	6	100.717	3.54213	6	95.5649	4.38234	6	98.74	2.93502	6	100.946	4.5644	6	99.9889	4.72898	6	105.249	3.32136	6
11	99.3401	1.8714	6	102.685	3.45665	6	100.383	2.26492	6	96.7031	2.92973	6	98.4367	4.2915	6	100.592	3.3864	6	95.3367	4.41572	6	98.7336	2.88164	6	101.384	4.56584	6	99.9611	4.75359	6	105.508	3.63822	6
11.0667	99.3253	1.80133	6	102.64	3.39155	6	100.439	2.32749	6	96.6691	2.87747	6	98.3935	4.50652	6	100.449	3.28429	6	95.3368	4.58561	6	98.789	2.78646	6	101.559	4.57433	6	99.9891	4.72861	6	105.705	4.06519	6
11.1333	99.4098	1.73397	6	102.555	3.37695	6	100.438	2.33285	6	96.7453	2.85319	6	98.757	4.27465	6	100.356	3.06016	6	95.3221	4.65225	6	98.6717	2.87477	6	101.666	4.71247	6	100.023	4.80536	6	105.801	4.03994	6
11.2	99.3723	1.75359	6	102.499	3.33416	6	100.385	2.38126	6	96.6998	2.83918	6	98.5416	4.45264	6	100.344	3.05269	6	95.4413	4.70753	6	98.7574	2.73977	6	101.704	4.75476	6	99.8542	4.91699	6	105.828	4.03561	6
11.2667	99.3815	1.82191	6	102.487	3.30194	6	100.433	2.33262	6	96.6708	2.80839	6	98.6113	4.48913	6	100.479	2.93427	6	95.3739	4.72652	6	98.5896	2.97644	6	101.593	4.79376	6	99.8038	4.9249	6	105.552	4.20619	6
11.3333	99.3838	1.83632	6	102.488	3.33094	6	100.496	2.32135	6	96.7004	2.81414	6	98.6077	4.3848	6	100.519	2.87196	6	95.469	4.80654	6	98.5081	2.97048	6	101.505	4.77351	6	99.8601	4.82405	6	105.414	4.22344	6
11.4	99.4303	1.79504	6	102.566	3.2824	6	100.492	2.31656	6	96.6846	2.8254	6	98.7778	4.31956	6	100.542	2.91797	6	95.5134	4.91088	6	98.6216	2.785	6	100.923	4.48299	6	99.8985	4.85689	6	105.353	4.27673	6
11.4667	99.4171	1.74634	6	102.564	3.33621	6	100.449	2.33586	6	96.6826	2.89527	6	98.5789	4.40556	6	100.745	3.06153	6	95.509	4.84607	6	98.5507	2.83541	6	100.856	4.57517	6	99.8533	4.88886	6	105.313	4.24754	6
11.5333	99.4037	1.79406	6	102.581	3.30357	6	100.581	2.3591	6	96.6219	2.82899	6	98.5041	4.58447	6	100.79	3.27837	6	95.5372	4.80093	6	98.5648	2.84723	6	100.51	5.16594	6	99.9188	4.77674	6	105.231	4.24934	6
11.6	99.4434	1.75114	6	102.516	3.32708	6	100.567	2.30095	6	96.6334	2.78318	6	98.6522	4.33468	6	100.842	3.49614	6	95.4029	4.78335	6	98.5045	2.95512	6	100.385	5.25418	6	99.9925	4.699	6	105.068	4.27179	6
11.6667	99.4896	1.62658	6	102.528	3.33422	6	100.566	2.32836	6	96.7206	2.74497	6	98.9014	4.09899	6	100.7	3.31694	6	95.4198	4.7824	6	98.5539	2.85343	6	100.412	5.28154	6	99.9792	4.68402	6	105.202	4.07089	6
11.7333	99.4694	1.65173	6	102.504	3.34485	6	100.444	2.23029	6	96.683	2.72457	6	98.582	4.38294	6	100.638	3.34945	6	95.3211	4.88219	6	98.5856	2.88291	6	100.478	5.31736	6	99.9732	4.68271	6	105.305	4.15258	6
11.8	99.3908	1.66967	6	102.429	3.33569	6	100.464	2.24272	6	96.6429	2.74532	6	98.7808	4.11899	6	100.602	3.26602	6	95.4103	4.85339	6	98.688	2.73309	6	100.505	5.29006	6	99.8171	4.73321	6	105.343	4.16654	6
11.8667	99.373	1.70946	6	102.407	3.31974	6	100.454	2.22538	6	96.6015	2.71611	6	98.5625	4.16269	6	100.551	3.20848	6	95.4188	4.95691	6	98.5716	2.87409	6	100.46	5.33502	6	99.8027	4.64828	6	105.311	4.1915	6
11.9333	99.3553	1.69368	6	102.432	3.31633	6	100.396	2.22276	6	96.5863	2.74515	6	98.5502	4.1227	6	100.57	3.20912	6	95.4452	4.87655	6	98.5449	2.84118	6	100.74	4.6823	6	99.6579	4.67826	6	105.443	4.19382	6
12	99.3853	1.70318	6	102.528	3.31556	6	100.389	2.33021	6	96.5808	2.75078	6	98.5703	4.04108	6	100.686	3.23193	6	95.5905	4.75569	6	98.5161	2.78073	6	100.812	4.72372	6	99.6094	4.71594	6	105.537	4.36451	6
12.0667	99.3848	1.74736	6	102.538	3.32206	6	100.285	2.37613	6	96.5043	2.79668	6	98.3009	4.14407	6	100.551	3.06761	6	95.7015	4.75225	6	98.4713	2.77232	6	100.876	4.766	6	99.6577	4.64664	6	105.658	4.34397	6
12.1333	99.4155	1.73896	6	102.563	3.26362	6	100.401	2.41154	6	96.5332	2.77336	6	98.3546	4.0621	6	100.632	3.30204	6	95.8542	4.7615	6	98.4683	2.75167	6	100.592	5.42585	6	99.5873	4.77773	6	105.662	4.40268	6
12.2	99.4165	1.70977	6	102.585	3.28866	6	100.415	2.40372	6	96.5631	2.73599	6	98.3317	4.07566	6	100.621	3.28377	6	95.8824	4.73705	6	98.4649	2.68915	6	100.876	4.85444	6	99.7079	4.63905	6	105.731	4.42531	6
12.2667	99.3889	1.73465	6	102.654	3.2347	6	100.428	2.37276	6	96.5976	2.7013	6	98.3544	4.03428	6	100.622	3.25492	6	95.9431	4.61031	6	98.4698	2.71102	6	100.859	4.88578	6	99.6206	4.77201	6	105.679	4.44028	6
12.3333	99.3776	1.74696	6	102.598	3.18051	6	100.359	2.29075	6	96.6035	2.6983	6	98.5686	3.79833	6	100.59	3.21034	6	95.891	4.71606	6	98.5352	2.72457	6	100.916	4.95122	6	99.6306	4.77778	6	105.683	4.46891	6
12.4	99.3095	1.75949	6	102.552	3.12201	6	100.332	2.17139	6	96.6045	2.65938	6	98.3249	3.99749	6	100.466	3.29256	6	95.898	4.83374	6	98.5298	2.72328	6	100.932	4.86283	6	99.7301	4.5856	6	105.787	4.27062	6
12.4667	99.2229	1.78378	6	102.519	3.14064	6	100.571	2.29071	6	96.6003	2.64577	6	98.4345	3.90294	6	100.486	3.22123	6	95.8388	4.79332	6	98.4913	2.72512	6	100.621	5.52234	6	99.6748	4.58189	6	105.695	4.38194	6
12.5333	99.2311	1.78175	6	102.455	3.17067	6	100.501	2.37282	6	96.6537	2.64402	6	98.435	3.83398	6	100.399	3.29204	6	95.716	4.71638	6	98.5177	2.64181	6	100.787	4.80668	6	99.6798	4.43294	6	105.573	4.30625	6
12.6	99.285	1.7472	6	102.382	3.11108	6	100.457	2.38429	6	96.6323	2.70626	6	98.3406	3.98341	6	100.347	3.24548	6	95.6271	4.72238	6	98.5393	2.5333	6	100.631	4.71387	6	99.6574	4.46168	6	105.349	4.35252	6
12.6667	99.2654	1.76674	6	102.357	3.09222	6	100.387	2.43463	6	96.671	2.75169	6	98.3127	4.07308	6	100.369	3.35713	6	95.5375	4.81816	6	98.5043	2.5838	6	100.703	4.71948	6	99.7408	4.32135	6	105.493	4.35921	6
12.7333	99.2665	1.71849	6	102.399	3.14917	6	100.36	2.48896	6	96.6791	2.81333	6	98.5559	3.67114	6	100.404	3.32073	6	95.4632	4.79963	6	98.581	2.29971	6	100.594	4.65443	6	99.7522	4.35175	6	105.374	4.21537	6
12.8	99.2658	1.62545	6	102.404	3.12501	6	100.412	2.52861	6	96.6799	2.81829	6	98.3854	3.79508	6	100.474	3.39612	6	95.468	4.89077	6	98.5839	2.309	6	100.577	4.69929	6	99.7599	4.38398	6	105.252	4.30693	6
12.8667	99.313	1.66251	6	102.396	3.13447	6	100.171	2.27514	6	96.677	2.81882	6	98.3288	3.81384	6	100.266	3.17501	6	95.435	4.81721	6	98.555	2.42489	6	100.514	4.72243	6	99.62	4.57301	6	105.158	4.2068	6
12.9333	99.2502	1.69237	6	102.474	3.11755	6	100.129	2.17879	6	96.5798	2.82667	6	98.1013	3.92999	6	100.336	3.17285	6	95.4239	4.74062	6	98.5965	2.30199	6	100.587	4.7659	6	99.6637	4.66129	6	105.251	4.20025	6
13	99.2054	1.80285	6	102.535	3.16359	6	100.122	2.20145	6	96.5785	2.78043	6	98.2881	3.7023	6	100.436	3.44223	6	95.4175	4.72042	6	98.6966	2.13359	6	100.729	4.85637	6	99.6302	4.65058	6	105.505	4.0781	6
13.0667	99.2456	1.76198	6	102.503	3.21666	6	100.112	2.13543	6	96.5724	2.68362	6	98.4999	3.53496	6	100.363	3.53932	6	95.3385	4.66381	6	98.5731	2.28907	6	100.469	5.41624	6	99.6377	4.70721	6	105.492	4.12483	6
13.1333	99.2865	1.75972	6	102.44	3.19031	6	100.103	2.12911	6	96.586	2.5968	6	98.1876	3.7773	6	100.26	3.3593	6	95.3304	4.60532	6	98.4266	2.51437	6	100.441	5.49728	6	99.6221	4.69792	6	105.43	4.25955	6
13.2	99.3338	1.81902	6	102.421	3.25778	6	100.038	2.13975	6	96.5443	2.60492	6	98.1557	3.6956	6	100.288	3.37376	6	95.3181	4.57241	6	98.452	2.42249	6	100.418	5.50401	6	99.5112	4.93584	6	105.482	4.28739	6
13.2667	99.2894	1.82395	6	102.456	3.17667	6	100.046	2.21302	6	96.5983	2.57706	6	97.9309	3.90298	6	100.362	3.26893	6	95.353	4.54388	6	98.5636	2.16366	6	100.672	4.90156	6	99.6199	4.73396	6	105.46	4.38485	6
13.3333	99.3503	1.75207	6	102.487	3.12574	6	99.9607	2.27178	6	96.6416	2.55065	6	98.0104	3.79257	6	100.465	3.38188	6	95.4084	4.6832	6	98.4779	2.30971	6	100.695	4.91107	6	99.5733	4.71099	6	105.546	4.28343	6
13.4	99.3283	1.72958	6	102.535	3.06803	6	99.9844	2.25381	6	96.6661	2.53731	6	98.1221	3.69819	6	100.487	3.26063	6	95.4525	4.74285	6	98.3398	2.50643	6	100.29	5.54581	6	99.5963	4.701	6	105.191	4.10984	6
13.4667	99.5485	2.04911	6	102.513	3.04142	6	99.9784	2.25572	6	96.6447	2.54138	6	98.2773	3.45203	6	100.496	3.25407	6	95.5924	4.75286	6	98.369	2.4087	6	100.247	5.5517	6	99.5442	4.66477	6	105.102	4.09308	6
13.5333	99.643	2.30676	6	102.614	3.07764	6	99.9938	2.24226	6	96.6168	2.52991	6	97.9141	3.88216	6	100.519	3.35649	6	95.689	4.7608	6	98.3616	2.3987	6	100.006	6.33109	6	99.4895	4.65491	6	105.066	4.10074	6
13.6	99.5875	2.31992	6	102.636	3.08891	6	99.9827	2.21073	6	96.6637	2.51738	6	98.2555	3.47747	6	100.667	3.37681	6	95.6792	4.66158	6	98.3964	2.24115	6	99.7413	7.25442	6	99.5277	4.50856	6	104.979	4.02136	6
13.6667	99.6281	2.28348	6	102.568	3.14504	6	100.019	2.14671	6	96.6565	2.48469	6	98.1821	3.50479	6	100.621	3.51089	6	95.6489	4.72126	6	98.341	2.29821	6	99.4616	8.25525	6	99.545	4.45767	6	104.911	4.13797	6
13.7333	99.6046	2.31215	6	102.514	3.18371	6	100.084	2.07761	6	96.6871	2.457	6	98.1573	3.46502	6	100.627	3.58688	6	95.7356	4.58471	6	98.4431	1.99485	6	99.3746	8.17938	6	99.4161	4.62115	6	104.756	4.11475	6
13.8	99.687	2.30679	6	102.421	3.3319	6	100.027	2.01531	6	96.6672	2.45576	6	98.1112	3.28133	6	100.546	3.44472	6	95.6887	4.62993	6	98.3654	2.08454	6	99.6776	7.15312	6	99.3516	4.76749	6	104.886	4.36677	6
13.8667	99.5154	1.94412	6	102.462	3.36376	6	99.9812	1.9588	6	96.6695	2.49087	6	98.0191	3.36383	6	100.502	3.20116	6	95.6152	4.63992	6	98.5557	1.74415	6	99.9039	6.23997	6	99.3604	4.77258	6	104.888	4.29053	6
13.9333	99.3216	1.82574	6	102.453	3.38602	6	99.8459	2.01649	6	96.6963	2.47283	6	98.0267	3.34876	6	100.392	3.03925	6	95.5387	4.70643	6	98.3363	2.0437	6	100.164	5.35911	6	99.2727	4.89852	6	104.881	4.30079	6
14	99.3679	1.85518	6	102.406	3.39622	6	99.7862	2.00787	6	96.6946	2.47481	6	97.9363	3.57234	6	100.311	3.03723	6	95.4879	4.82137	6	98.3543	1.99378	6	100.081	5.33879	6	99.2637	4.92474	6	104.838	4.30989	6
14.0667	99.368	1.87342	6	102.436	3.38949	6	99.7516	2.00829	6	96.678	2.45898	6	98.2083	3.1088	6	100.344	3.13969	6	95.5942	4.83696	6	98.1203	2.33862	6	100.394	4.67776	6	99.2469	4.97043	6	104.93	4.23719	6
14.1333	99.282	1.90601	6	102.422	3.38773	6	99.7654	2.04965	6	96.701	2.4689	6	98.1149	3.37707	6	100.288	3.0358	6	95.6181	4.90066	6	98.2195	2.25485	6	100.172	5.35219	6	99.3805	4.8177	6	104.894	4.27399	6
14.2	99.233	1.89342	6	102.461	3.27057	6	99.8073	2.11891	6	96.7039	2.43847	6	98.1459	3.41065	6	100.249	3.0726	6	95.6351	4.82252	6	98.2256	2.25199	6	99.8869	6.16647	6	99.3629	4.77342	6	104.866	4.3396	6
14.2667	99.1788	1.8805	6	102.459	3.24041	6	99.8566	2.14996	6	96.7126	2.40612	6	98.4228	3.20032	6	100.204	3.00443	6	95.7095	4.74461	6	98.2053	2.36881	6	99.8461	6.08378	6	99.3312	4.80366	6	104.757	4.4437	6
14.3333	99.2285	1.8225	6	102.4	3.23491	6	99.9701	2.02517	6	96.7314	2.39586	6	97.9908	3.44278	6	100.377	3.25656	6	95.8175	4.73176	6	98.4194	2.02983	6	99.8708	6.13915	6	99.4329	4.64787	6	104.897	4.4183	6
14.4	99.1952	1.7771	6	102.436	3.14806	6	99.9297	2.00495	6	96.72	2.37558	6	98.0943	3.29357	6	100.482	3.44589	6	95.9339	4.66398	6	98.5527	1.85869	6	100.148	5.28754	6	99.4276	4.65986	6	104.94	4.44755	6
14.4667	99.2111	1.76065	6	102.428	3.14845	6	99.8612	1.96947	6	96.739	2.33916	6	98.234	3.36759	6	100.41	3.23625	6	95.8669	4.65306	6	98.5966	1.87016	6	100.085	5.30818	6	99.4439	4.65575	6	104.873	4.39316	6
14.5333	99.3019	1.71269	6	102.417	3.14843	6	99.8316	1.9279	6	96.6556	2.33994	6	98.0884	3.32662	6	100.391	3.00471	6	95.6604	4.67199	6	98.4586	2.05723	6	100.377	4.64401	6	99.3923	4.57421	6	105.032	4.31589	6
14.6	99.35	1.6644	6	102.384	3.1897	6	99.7389	1.94213	6	96.6991	2.3197	6	98.2291	3.12402	6	100.418	2.96856	6	95.7633	4.72839	6	98.4829	2.0517	6	100.693	4.31549	6	99.432	4.51492	6	105.131	4.27982	6
14.6667	99.3728	1.63112	6	102.342	3.1957	6	99.8013	1.97358	6	96.7088	2.3051	6	97.7875	3.44595	6	100.327	3.01137	6	95.7811	4.91179	6	98.4088	2.2582	6	100.466	4.64688	6	99.4081	4.50795	6	105.207	4.25906	6
14.7333	99.4343	1.66735	6	102.374	3.1296	6	99.7605	1.96684	6	96.6914	2.29341	6	98.1472	3.03627	6	100.325	3.04117	6	95.7658	4.91484	6	98.3185	2.45394	6	100.477	4.60416	6	99.3998	4.52602	6	105.169	4.20085	6
14.8	99.407	1.72727	6	102.337	3.12662	6	99.8374	2.02398	6	96.7199	2.34918	6	98.1631	3.09645	6	100.222	2.97881	6	95.6397	4.9131	6	98.302	2.49543	6	100.544	4.58087	6	99.4753	4.35838	6	105.222	4.15317	6
14.8667	99.356	1.70367	6	102.359	3.15933	6	99.9371	2.13214	6	96.6917	2.33152	6	98.0224	3.02448	6	100.286	2.92892	6	95.7094	5.01564	6	98.4447	2.25292	6	100.61	4.51166	6	99.4294	4.47128	6	105.312	4.11621	6
14.9333	99.3611	1.74005	6	102.378	3.23126	6	99.9964	2.16543	6	96.7322	2.23031	6	98.0242	2.99254	6	100.33	3.23732	6	95.7121	5.02507	6	98.4083	2.35758	6	100.31	5.21183	6	99.4125	4.57419	6	105.141	4.25287	6
15	99.2666	1.78433	6	102.318	3.24412	6	100.046	2.08424	6	96.7139	2.16962	6	98.0586	2.96353	6	100.444	3.34698	6	95.7717	4.86174	6	98.3462	2.49213	6	100.258	5.25899	6	99.4453	4.53804	6	105.049	4.21616	6
15.0667	99.2899	1.8235	6	102.364	3.21833	6	100.009	2.10122	6	96.6838	2.14331	6	97.9233	3.22281	6	100.402	3.17003	6	95.8156	4.77196	6	98.3792	2.34454	6	100.267	5.23887	6	99.4897	4.51089	6	105.045	4.18543	6
15.1333	99.1445	1.76267	6	102.382	3.23579	6	100.055	2.22832	6	96.6342	2.18649	6	97.9997	3.15573	6	100.346	3.11905	6	95.8175	4.75699	6	98.3353	2.41928	6	100	6.08289	6	99.5157	4.46056	6	105.047	4.15585	6
15.2	99.1261	1.66632	6	102.379	3.28657	6	100.079	2.18452	6	96.5585	2.12177	6	97.8512	3.16892	6	100.438	3.35676	6	95.8305	4.79871	6	98.4209	2.25075	6	99.7293	7.12201	6	99.5147	4.55848	6	104.978	4.15068	6
15.2667	99.1142	1.70875	6	102.356	3.25853	6	99.986	2.14839	6	96.5585	2.14777	6	97.8931	3.19791	6	100.457	3.47595	6	95.7895	4.59847	6	98.2665	2.50668	6	99.5361	8.16749	6	99.4962	4.47828	6	105.055	4.12695	6
15.3333	99.129	1.73982	6	102.356	3.25251	6	99.9482	2.17824	6	96.5756	2.20597	6	98.0539	2.94307	6	100.408	3.33275	6	95.9313	4.60229	6	98.3006	2.46423	6	99.528	8.17728	6	99.5536	4.44787	6	105.023	3.61425	6
15.4	99.1663	1.78572	6	102.45	3.21605	6	99.9234	2.2073	6	96.5731	2.24827	6	98.1396	2.93495	6	100.263	3.18533	6	95.8474	4.64288	6	98.397	2.31515	6	99.3259	9.29527	6	99.5011	4.42023	6	105.084	3.64871	6
15.4667	99.1322	1.7593	6	102.446	3.24252	6	99.8301	2.13201	6	96.6392	2.25852	6	97.9677	3.02701	6	100.22	3.09319	6	95.6858	4.70119	6	98.2942	2.49652	6	99.3407	9.37175	6	99.4819	4.45143	6	105.135	3.60578	6
15.5333	99.2116	1.77112	6	102.444	3.27626	6	99.8485	2.13667	6	96.6883	2.24091	6	97.8637	3.17095	6	100.15	2.97542	6	95.5288	4.70953	6	98.3056	2.49287	6	99.3446	9.37238	6	99.4578	4.48459	6	105.136	3.66011	6
15.6	99.2469	1.88831	6	102.468	3.26044	6	99.8507	2.08337	6	96.7467	2.25548	6	97.9548	3.07915	6	100.249	3.02256	6	95.619	4.59464	6	98.401	2.37069	6	99.3512	9.37005	6	99.371	4.52365	6	105.184	3.71175	6
15.6667	99.2702	1.84134	6	102.561	3.2596	6	99.8808	2.12099	6	96.747	2.2695	6	97.5976	3.40608	6	100.171	2.91956	6	95.5429	4.44774	6	98.3998	2.40283	6	99.5369	8.32351	6	99.2892	4.67325	6	105.058	3.73219	6
15.7333	99.2549	1.87631	6	102.558	3.16801	6	99.887	2.07735	6	96.7509	2.29025	6	97.7986	3.14561	6	100.102	2.81213	6	95.5741	4.34473	6	98.4045	2.36038	6	99.5944	8.30531	6	99.277	4.62243	6	105.191	4.20669	6
15.8	99.3003	1.81713	6	102.565	3.1951	6	99.9052	2.11165	6	96.7733	2.244	6	97.843	2.97476	6	100.144	2.84737	6	95.5855	4.22456	6	98.3132	2.4686	6	99.7831	7.16083	6	99.2467	4.80103	6	105.11	4.31173	6
15.8667	99.2756	1.87912	6	102.556	3.21091	6	99.9568	2.20046	6	96.7087	2.30359	6	97.974	2.83672	6	100.24	3.02957	6	95.6929	4.10573	6	98.3454	2.33466	6	100.015	6.08882	6	99.2077	4.82718	6	105.063	4.28147	6
15.9333	99.2401	1.98013	6	102.53	3.14847	6	99.3577	1.58127	6	96.7304	2.23013	6	97.8577	3.04668	6	100.268	3.14943	6	95.8892	4.02283	6	98.3792	2.29069	6	100.016	6.08767	6	99.2229	4.85929	6	105.049	4.22822	6
16	99.1751	1.93934	6	102.513	3.21359	6	99.2564	1.63421	6	96.8048	2.21357	6	97.9642	2.96484	6	100.413	3.38988	6	95.8118	4.03778	6	98.3157	2.38794	6	100.243	5.23549	6	99.2679	4.8282	6	105.025	4.209	6
16.0667	99.1874	1.92689	6	102.497	3.22235	6	99.2295	1.57818	6	96.8486	2.22999	6	97.9572	2.98285	6	100.409	3.3629	6	95.8708	4.22955	6	98.3475	2.3406	6	100.263	5.16697	6	99.3021	4.77949	6	105.103	4.17734	6
16.1333	99.1594	1.85657	6	102.51	3.2653	6	99.2556	1.57304	6	96.784	2.26264	6	98.1628	2.79964	6	100.429	3.40813	6	95.854	4.27156	6	98.3135	2.38449	6	100.206	5.12747	6	99.3935	4.71113	6	104.953	4.18116	6
16.2	99.1242	1.84927	6	102.514	3.25433	6	99.284	1.57617	6	96.7895	2.26587	6	97.9941	2.98009	6	100.392	3.27229	6	95.8974	4.28683	6	98.3235	2.43053	6	100.025	6.01159	6	99.301	4.65567	6	104.989	4.00305	6
16.2667	99.1295	1.76991	6	102.512	3.26431	6	99.3525	1.64634	6	96.8003	2.15549	6	98.0643	2.84049	6	100.344	3.03272	6	95.8394	4.34165	6	98.4531	2.218	6	100.031	6.04283	6	99.3327	4.66497	6	105.035	4.08273	6
16.3333	99.1763	1.62845	6	102.537	3.27233	6	99.3312	1.67489	6	96.7539	2.20096	6	97.9597	2.86114	6	100.358	3.03224	6	95.4923	4.58366	6	98.3112	2.519	6	100.288	5.18002	6	99.3368	4.57138	6	105.02	4.0372	6
16.4	99.2203	1.67609	6	102.517	3.20554	6	99.3619	1.70945	6	96.7412	2.15463	6	97.8521	2.84355	6	100.4	3.02388	6	95.4163	4.85845	6	98.4201	2.33172	6	100.293	5.13917	6	99.2856	4.57702	6	105.034	3.9605	6
16.4667	99.2113	1.74603	6	102.423	3.22701	6	99.4222	1.70877	6	96.7134	2.08594	6	97.8766	2.7996	6	100.296	2.80322	6	95.3797	5.03231	6	98.4137	2.39075	6	100.24	5.23152	6	99.2639	4.58254	6	104.938	3.99037	6
16.5333	99.244	1.75842	6	102.376	3.26147	6	99.3959	1.77552	6	96.8181	2.03793	6	97.7442	2.99014	6	100.295	2.82867	6	95.0779	5.20605	6	98.5109	2.27341	6	100.327	5.27809	6	99.178	4.6872	6	105.126	3.87587	6
16.6	99.302	1.70179	6	102.303	3.28209	6	99.4202	1.8165	6	96.7299	2.11666	6	98.1835	2.53023	6	100.24	2.82003	6	95.8515	5.40672	6	98.402	2.43339	6	100.555	4.54029	6	99.2045	4.63115	6	105.235	3.9011	6
16.6667	99.3161	1.73524	6	102.302	3.30598	6	99.3944	1.80459	6	96.7669	2.16376	6	98.014	2.79309	6	100.315	3.0506	6	95.7203	5.52603	6	98.3809	2.50458	6	100.301	5.15951	6	99.2697	4.53515	6	105.165	3.9078	6
16.7333	99.2766	1.75107	6	102.263	3.37374	6	99.3645	1.75221	6	96.7554	2.26796	6	97.8976	2.94385	6	100.341	3.05872	6	95.8076	5.44354	6	98.3879	2.44191	6	100.195	5.17606	6	99.2256	4.60744	6	104.95	4.0855	6
16.8	99.2886	1.70291	6	102.276	3.40002	6	99.3747	1.67778	6	96.6695	2.3805	6	97.9803	2.74104	6	100.282	3.01589	6	95.785	5.37856	6	98.3849	2.35323	6	99.9304	6.0582	6	99.1978	4.58979	6	104.931	4.14572	6
16.8667	99.2643	1.64343	6	102.306	3.33628	6	99.3359	1.69466	6	96.6274	2.50803	6	97.8412	2.84449	6	100.251	2.95506	6	95.5843	5.40369	6	98.309	2.45447	6	99.6264	7.03649	6	99.2743	4.50319	6	104.775	3.844	6
16.9333	99.1932	1.62002	6	102.291	3.30372	6	99.3017	1.61247	6	96.5179	2.53052	6	97.8367	2.7004	6	100.391	3.22822	6	95.6645	5.43473	6	98.2974	2.34001	6	99.5453	7.06777	6	99.1535	4.61296	6	104.624	3.86229	6
17	99.118	1.70276	6	102.385	3.31347	6	99.192	1.57257	6	96.5254	2.5513	6	97.6573	2.82744	6	100.333	3.15089	6	95.6862	5.4621	6	98.3057	2.28068	6	99.5397	7.08706	6	99.2538	4.53246	6	104.486	3.90612	6
17.0667	99.1231	1.74253	6	102.351	3.36911	6	99.2133	1.56989	6	96.435	2.60933	6	97.6125	2.73268	6	100.489	3.44402	6	95.7411	5.44428	6	98.2091	2.43686	6	99.5887	7.12754	6	99.2096	4.57324	6	104.627	3.90424	6
17.1333	99.1306	1.77805	6	102.311	3.37169	6	99.1835	1.5999	6	96.4358	2.5926	6	97.866	2.39285	6	100.523	3.44944	6	95.7509	5.44868	6	98.3265	2.22246	6	99.4061	8.20126	6	99.1183	4.67868	6	104.797	3.83879	6
17.2	99.1271	1.79946	6	102.303	3.38369	6	99.1267	1.66165	6	96.3973	2.57272	6	97.832	2.47341	6	100.529	3.4894	6	95.8137	5.27605	6	98.2323	2.41492	6	99.6988	7.18443	6	99.1178	4.66442	6	104.85	3.85662	6
17.2667	99.1168	1.87181	6	102.34	3.39027	6	99.0799	1.70068	6	96.4053	2.54232	6	98.0793	2.37739	6	100.462	3.495	6	95.8602	5.32766	6	98.222	2.49216	6	99.9541	6.15837	6	99.1297	4.63749	6	104.92	4.22921	6
17.3333	99.1134	1.92068	6	102.331	3.3537	6	99.0408	1.7074	6	96.4035	2.56834	6	97.5581	2.96371	6	100.527	3.33458	6	96.0108	5.21128	6	98.2972	2.54784	6	99.9501	6.07522	6	99.1295	4.52493	6	104.917	4.18191	6
17.4	99.1356	1.90433	6	102.287	3.37295	6	99.0743	1.69935	6	96.3935	2.56143	6	97.9859	2.51749	6	100.476	3.24997	6	96.0509	5.19152	6	98.2835	2.57403	6	99.902	6.12508	6	99.1488	4.47154	6	104.86	4.17283	6
17.4667	99.1377	1.8565	6	102.317	3.30189	6	99.0111	1.65784	6	96.4313	2.56058	6	97.9193	2.45904	6	100.418	3.37532	6	96.0285	5.21051	6	98.3517	2.49979	6	99.8827	6.13728	6	99.19	4.41277	6	104.788	4.18866	6
17.5333	99.1351	1.80225	6	102.35	3.22649	6	99.0049	1.68296	6	96.4167	2.54267	6	98.0037	2.32512	6	100.32	3.29329	6	95.9658	5.23472	6	98.3862	2.46566	6	99.9874	6.10847	6	99.3298	4.28242	6	104.91	4.13141	6
17.6	99.1244	1.79087	6	102.296	3.15375	6	99.0829	1.64393	6	96.4309	2.57325	6	97.7305	2.61487	6	100.241	3.37689	6	95.8429	5.28412	6	98.3655	2.4859	6	99.9516	6.09632	6	99.3473	4.30231	6	104.829	4.05555	6
17.6667	99.1407	1.77727	6	102.362	3.19176	6	99.1019	1.60165	6	96.4466	2.56552	6	98.0466	2.19373	6	100.355	3.55987	6	95.8888	5.27847	6	98.3764	2.37681	6	100.033	6.0916	6	99.3389	4.2758	6	105.001	4.04738	6
17.7333	99.1467	1.83285	6	102.402	3.22464	6	99.1329	1.6218	6	96.4272	2.57368	6	97.8282	2.34786	6	100.235	3.4918	6	95.7604	5.20821	6	98.3929	2.23461	6	99.976	6.07418	6	99.4133	4.2495	6	104.934	4.09694	6
17.8	99.1667	1.82121	6	102.367	3.17149	6	99.1183	1.62602	6	96.4439	2.56877	6	98.1244	2.06905	6	100.24	3.48035	6	95.7649	5.21174	6	98.4403	2.30334	6	99.8119	7.04078	6	99.2741	4.46204	6	105.079	4.12882	6
17.8667	99.0976	1.85166	6	102.32	3.15664	6	99.0863	1.63394	6	96.3634	2.61232	6	97.5825	2.71662	6	100.329	3.37586	6	95.8479	5.20684	6	98.3844	2.37786	6	99.8393	7.08333	6	99.2077	4.51537	6	105.005	4.13437	6
17.9333	99.0813	1.95742	6	102.281	3.24665	6	99.0858	1.61833	6	96.331	2.63967	6	98.3208	2.13029	6	100.31	3.30399	6	95.7826	5.10953	6	98.3389	2.4134	6	99.7725	7.09168	6	99.1826	4.53196	6	104.874	4.2019	6
18	99.0802	1.90862	6	102.398	3.32273	6	99.0313	1.59562	6	96.3022	2.66193	6	97.5451	3.05277	6	100.247	3.10643	6	95.9022	4.99213	6	98.4196	2.32337	6	99.8612	7.07831	6	99.184	4.54136	6	105.023	4.24052	6
18.0667	99.1145	1.90849	6	102.289	3.28871	6	99.03	1.66193	6	96.2726	2.68587	6	97.9259	2.51598	6	100.217	3.09862	6	95.948	4.84308	6	98.364	2.40067	6	99.798	7.08918	6	99.233	4.54146	6	104.926	4.1435	6
18.1333	99.0975	1.79971	6	102.375	3.21953	6	99.0538	1.59925	6	96.2586	2.71005	6	97.7332	2.57543	6	100.263	3.14372	6	95.9378	4.98224	6	98.3033	2.52076	6	100.118	6.07741	6	99.2544	4.51758	6	105.052	4.24923	6
18.2	99.0035	1.84835	6	102.384	3.18271	6	99.0134	1.50528	6	96.2186	2.75999	6	98.1071	2.20434	6	100.272	3.42882	6	95.8711	4.88523	6	98.3456	2.38112	6	100.377	5.14471	6	99.434	4.29157	6	105.153	4.22245	6
18.2667	99.0768	1.86253	6	102.419	3.16689	6	99.051	1.52026	6	96.2627	2.75257	6	97.4644	2.69441	6	100.225	3.50224	6	95.8114	4.87829	6	98.2645	2.54347	6	100.304	5.22828	6	99.4472	4.31345	6	105.195	4.19966	6
18.3333	99.0794	1.79567	6	102.45	3.1318	6	99.0267	1.46032	6	96.3371	2.74979	6	97.5555	2.41303	6	100.196	3.51325	6	95.817	4.83403	6	98.2921	2.48999	6	100.282	5.24805	6	99.4151	4.29863	6	105.261	4.13273	6
18.4	99.085	1.86812	6	102.361	3.14313	6	99.0123	1.49886	6	96.3601	2.74642	6	97.3245	2.54028	6	100.1	3.21034	6	95.7534	4.96981	6	98.2953	2.55945	6	99.9857	6.13091	6	99.3914	4.33868	6	105.117	4.11338	6
18.4667	99.0821	1.83174	6	102.418	3.11835	6	99.0099	1.47551	6	96.3202	2.71874	6	97.827	2.13867	6	100.155	3.37404	6	95.6706	5.00518	6	98.3924	2.5057	6	99.738	7.15506	6	99.3714	4.34577	6	105.027	4.15184	6
18.5333	99.1338	1.84125	6	102.283	3.23673	6	98.9405	1.48474	6	96.3036	2.74117	6	97.4827	2.58187	6	100.164	3.31737	6	95.6448	4.95003	6	98.3605	2.5894	6	99.6228	7.15548	6	99.3231	4.37485	6	104.778	3.63236	6
18.6	99.1737	1.86557	6	102.264	3.32885	6	98.9666	1.5347	6	96.3156	2.71983	6	97.9397	2.1267	6	100.167	3.08553	6	95.6355	4.98774	6	98.4098	2.48072	6	99.3016	8.26465	6	99.1717	4.58153	6	104.61	3.65767	6
18.6667	99.1639	1.80723	6	102.26	3.35647	6	98.9619	1.46982	6	96.2188	2.74953	6	97.5614	2.56416	6	100.238	3.11808	6	95.4615	4.91624	6	98.3763	2.57052	6	99.3193	8.21822	6	99.1062	4.61737	6	104.578	3.5651	6
18.7333	99.1939	1.8338	6	102.297	3.40372	6	98.9184	1.46869	6	96.1458	2.75418	6	97.7722	2.37429	6	100.247	3.18024	6	95.5333	4.93581	6	98.4003	2.60798	6	99.5412	7.08196	6	99.0155	4.77462	6	104.475	3.67484	6
18.8	99.2286	1.80711	6	102.309	3.40127	6	98.8148	1.39009	6	96.1177	2.68125	6	97.5307	2.50327	6	100.133	2.98146	6	95.5476	4.99571	6	98.4755	2.47582	6	99.5385	6.99287	6	99.0676	4.70697	6	104.566	3.76712	6
18.8667	99.164	1.81757	6	102.172	3.45463	6	98.7982	1.4149	6	96.0674	2.72825	6	97.5448	2.56337	6	100.285	3.17461	6	95.5527	4.93195	6	98.4155	2.51923	6	99.8196	5.93893	6	99.0341	4.68989	6	104.645	3.86345	6
18.9333	99.178	1.79699	6	102.172	3.43625	6	98.8178	1.43185	6	96.0591	2.76935	6	97.552	2.37331	6	100.255	3.36848	6	95.4832	4.88445	6	98.4223	2.58837	6	99.6703	7.03308	6	99.085	4.62776	6	104.848	4.29656	6
19	99.1725	1.79384	6	102.183	3.40576	6	98.79	1.3972	6	96.071	2.76003	6	97.8136	2.17033	6	100.254	3.32363	6	95.5725	4.86709	6	98.4165	2.55583	6	99.7027	7.03384	6	99.1263	4.47953	6	104.859	4.2015	6
19.0667	99.1428	1.815	6	102.174	3.45841	6	98.739	1.40607	6	96.141	2.69538	6	97.3868	2.55325	6	100.297	3.37928	6	95.7381	4.90244	6	98.3773	2.66385	6	99.7493	6.9377	6	99.1167	4.43401	6	104.876	4.23366	6
19.1333	99.1258	1.82898	6	102.178	3.43881	6	98.7306	1.34893	6	96.0685	2.66959	6	97.6742	2.23814	6	100.194	3.09947	6	95.7499	4.91661	6	98.3633	2.62781	6	99.5632	8.05513	6	99.1844	4.33082	6	105.011	4.11134	6
19.2	99.0939	1.82519	6	102.175	3.43717	6	98.7863	1.36884	6	96.0253	2.70403	6	97.2187	2.72255	6	100.161	2.98899	6	95.8068	4.73706	6	98.5152	2.34539	6	99.7734	7.03473	6	99.1842	4.3027	6	104.89	4.06524	6
19.2667	99.1135	1.75677	6	102.176	3.48776	6	98.7829	1.36434	6	96.0956	2.67165	6	97.5554	2.3362	6	100.256	2.9896	6	95.8366	4.85231	6	98.3798	2.62755	6	99.84	7.0459	6	99.1725	4.32203	6	105.026	4.01093	6
19.3333	99.1069	1.76244	6	102.205	3.46766	6	98.8001	1.33983	6	96.0564	2.5525	6	97.3228	2.71712	6	100.255	2.87522	6	96.0121	4.88336	6	98.5082	2.39079	6	100.096	5.94445	6	99.1674	4.36587	6	105.082	3.92887	6
19.4	99.1494	1.7085	6	102.168	3.49253	6	98.8439	1.41192	6	96.0308	2.56611	6	97.4263	2.48027	6	100.131	2.76356	6	95.9615	4.8563	6	98.4062	2.56225	6	100.122	5.91646	6	99.1318	4.49276	6	105.095	4.04847	6
19.4667	99.1094	1.68415	6	102.193	3.41625	6	98.8719	1.38868	6	96.0015	2.55483	6	97.5702	2.2856	6	100.175	2.77793	6	96.0521	4.68296	6	98.3388	2.68502	6	100.016	6.00148	6	99.2808	4.35806	6	104.946	3.68039	6
19.5333	99.0547	1.67817	6	102.126	3.40036	6	98.971	1.46349	6	96.0441	2.60973	6	97.7496	2.12936	6	100.108	2.78592	6	96.192	4.58983	6	98.4	2.48635	6	100.055	5.92102	6	99.3469	4.2881	6	104.928	3.79249	6
19.6	99.0592	1.62785	6	102.106	3.35891	6	98.9626	1.50473	6	96.0586	2.60257	6	97.5745	2.3985	6	100.119	3.03868	6	96.1714	4.64054	6	98.2324	2.62805	6	99.8179	6.98747	6	99.3548	4.33871	6	104.981	3.83273	6
19.6667	99.0839	1.63303	6	102.103	3.37602	6	98.9389	1.50606	6	96.0189	2.59269	6	97.5981	2.29962	6	100.104	3.15098	6	96.2989	4.27786	6	98.3552	2.413	6	99.7681	7.06906	6	99.422	4.2984	6	104.958	3.82876	6
19.7333	99.0881	1.68406	6	102.084	3.38682	6	98.8599	1.52195	6	96.0548	2.6269	6	97.4319	2.38966	6	100.087	3.19854	6	96.2834	2.98241	6	98.229	2.50694	6	99.6455	7.06431	6	99.3002	4.37552	6	104.658	3.51076	6
19.8	99.0502	1.72112	6	102.128	3.3408	6	98.8831	1.48283	6	96.0549	2.635	6	97.6505	2.22901	6	100.158	3.19845	6	96.3733	2.94144	6	98.1705	2.69187	6	99.5861	7.11491	6	99.4217	4.16188	6	104.605	3.54073	6
19.8667	99.0996	1.75595	6	102.11	3.32739	6	98.8706	1.57737	6	96.0539	2.66303	6	97.5272	2.18431	6	100.168	3.42791	6	96.2019	2.94328	6	98.1972	2.61883	6	99.654	7.10029	6	99.3332	4.22027	6	104.781	3.99398	6
19.9333	99.1531	1.74808	6	102.104	3.35049	6	98.8191	1.55107	6	96.0716	2.64256	6	97.457	2.13298	6	100.225	3.36784	6	96.0964	2.90542	6	98.1897	2.602	6	99.8213	6.21852	6	99.2471	4.24496	6	104.764	4.0081	6
20	99.1159	1.77674	6	102.118	3.40296	6	98.805	1.53513	6	96.0452	2.65974	6	97.391	2.19362	6	100.336	3.34465	6	96.081	2.98045	6	98.29	2.54762	6	100.085	5.33574	6	99.1928	4.16771	6	104.743	3.91145	6
20.0667	99.1061	1.87317	6	102.192	3.34158	6	98.8088	1.55357	6	96.0316	2.67516	6	97.4375	2.01101	6	100.339	3.38422	6	96.084	3.1263	6	98.2819	2.48798	6	99.8647	6.11485	6	99.0706	4.30644	6	104.71	3.9289	6
20.1333	99.0314	1.83793	6	102.195	3.30647	6	98.7934	1.57038	6	95.9909	2.68931	6	97.2694	2.22454	6	100.401	3.33534	6	95.8899	4.71143	6	98.2142	2.68177	6	99.9857	6.10206	6	99.1687	4.35604	6	104.936	4.35808	6
20.2	98.9942	1.85457	6	102.199	3.30779	6	98.7032	1.60021	6	95.9659	2.68122	6	97.3292	2.02719	6	100.343	3.30399	6	95.814	4.96654	6	98.2643	2.59236	6	99.9925	6.13924	6	99.0232	4.54567	6	104.988	4.29237	6
20.2667	98.9939	1.89804	6	102.154	3.33434	6	98.7086	1.51103	6	95.9369	2.7168	6	97.1205	2.35272	6	100.395	3.25677	6	95.8591	5.03975	6	98.244	2.6049	6	100.034	6.10623	6	99.0359	4.49364	6	104.971	4.19809	6
20.3333	98.9197	1.89617	6	102.169	3.2556	6	98.7218	1.50518	6	95.8875	2.73092	6	97.234	2.20949	6	100.323	3.25378	6	95.9185	5.06045	6	98.2899	2.67262	6	99.8976	6.03216	6	99.1054	4.44375	6	104.646	3.71019	6
20.4	98.9624	1.84147	6	102.151	3.27822	6	98.758	1.56083	6	95.8683	2.75613	6	97.3116	2.10621	6	100.277	3.20331	6	95.9557	5.11398	6	98.3447	2.48339	6	99.5838	6.9815	6	99.097	4.50136	6	104.614	3.82426	6
20.4667	98.9649	1.80889	6	102.111	3.30249	6	98.7947	1.5351	6	95.8377	2.76023	6	97.5005	1.81359	6	100.323	3.23054	6	96.0025	5.01631	6	98.3901	2.47915	6	99.8148	5.95803	6	99.0643	4.4814	6	104.572	3.83536	6
20.5333	98.9774	1.87045	6	102.182	3.36428	6	98.8023	1.47103	6	95.8569	2.77215	6	97.1226	2.24288	6	100.21	3.06231	6	96.0062	4.98047	6	98.2573	2.85177	6	99.6561	6.00131	6	98.9108	4.49153	6	104.343	3.51941	6
20.6	99.0259	1.89301	6	102.211	3.3406	6	98.8435	1.46639	6	95.8663	2.75681	6	97.3482	1.9754	6	100.245	3.08018	6	96.031	4.97471	6	98.3358	2.65442	6	99.6937	5.94155	6	99.061	4.3312	6	104.368	3.53353	6
20.6667	99.0053	1.8841	6	102.29	3.35388	6	98.8004	1.50507	6	95.8702	2.71481	6	97.4536	2.02766	6	100.345	3.43588	6	96.0801	4.73313	6	98.3557	2.67534	6	99.9109	5.02193	6	99.0209	4.38461	6	104.417	3.59568	6
20.7333	99.0373	1.90151	6	102.281	3.41576	6	98.6953	1.54281	6	95.9127	2.72862	6	97.4041	1.98615	6	100.301	3.13551	6	96.1017	4.5374	6	98.376	2.6316	6	99.6058	5.89346	6	98.9899	4.36062	6	104.329	3.71683	6
20.8	99.0656	2.00701	6	102.335	3.34591	6	98.6224	1.47016	6	95.8959	2.75382	6	97.3543	1.98487	6	100.239	3.25249	6	95.9917	4.51387	6	98.3978	2.64765	6	99.7744	5.00161	6	99.0317	4.3607	6	104.075	3.32131	6
20.8667	99.0474	1.97083	6	102.291	3.34641	6	98.5752	1.54578	6	95.9215	2.7384	6	97.2982	2.26847	6	100.22	3.31518	6	95.9098	4.53532	6	98.4061	2.64602	6	99.4103	5.92826	6	99.1518	4.29534	6	103.814	3.02217	6
20.9333	99.1009	1.87652	6	102.236	3.32319	6	98.5946	1.59981	6	95.9446	2.71372	6	97.6017	1.82144	6	100.177	3.31265	6	95.8994	4.51661	6	98.4116	2.54719	6	99.4272	5.92441	6	99.218	4.27953	6	103.808	2.96282	6
21	99.0313	1.84178	6	102.206	3.31664	6	98.5812	1.62064	6	95.8914	2.6994	6	97.3773	2.13578	6	100.14	3.28778	6	95.7944	4.53374	6	98.346	2.73037	6	99.6252	5.01436	6	99.0977	4.39562	6	103.814	2.98409	6
21.0667	99.037	1.91409	6	102.151	3.33885	6	98.5502	1.63953	6	95.8795	2.69408	6	97.3455	1.88367	6	100.066	2.89412	6	95.7413	4.78507	6	98.3367	2.87831	6	99.4463	4.98975	6	99.1217	4.37779	6	103.41	2.84523	6
21.1333	99.1323	1.87423	6	102.199	3.29647	6	98.6127	1.62771	6	95.8385	2.63271	6	97.4213	1.86541	6	100.016	2.87536	6	95.6414	5.04874	6	98.3585	2.82245	6	99.9163	4.22304	6	99.146	4.37282	6	103.8	3.00662	6
21.2	99.115	1.85976	6	102.192	3.28704	6	98.6623	1.64915	6	95.8669	2.57555	6	97.4672	1.78597	6	100.087	2.78788	6	95.796	4.83087	6	98.5021	2.59637	6	99.6937	5.05741	6	99.0889	4.36301	6	103.873	3.04046	6
21.2667	99.1355	1.90134	6	102.249	3.24314	6	98.6969	1.55476	6	95.8332	2.58653	6	97.4078	1.72879	6	100.024	2.82488	6	95.6968	4.86992	6	98.4415	2.70417	6	99.9876	4.3438	6	99.0715	4.28622	6	104.018	2.95787	6
21.3333	99.1133	1.92798	6	102.209	3.24706	6	98.6775	1.54783	6	95.8064	2.60285	6	97.1956	1.91695	6	99.9953	2.81881	6	95.7866	4.74923	6	98.3626	2.94959	6	99.7405	5.02312	6	99.189	4.20077	6	104.008	2.85765	6
21.4	99.2059	1.87898	6	102.168	3.29326	6	98.7174	1.50818	6	95.78	2.62078	6	97.1044	1.85508	6	99.9646	2.77517	6	95.9424	4.56334	6	98.6081	2.50625	6	99.7156	4.97527	6	99.2169	4.19654	6	103.916	2.85902	6
21.4667	99.1754	1.74916	6	102.171	3.29841	6	98.7463	1.51706	6	95.7778	2.59974	6	97.1428	1.96045	6	99.92	2.91892	6	96.0271	4.53958	6	98.3953	2.85185	6	99.7472	5.05183	6	99.1667	4.23122	6	103.983	2.7476	6
21.5333	99.1061	1.76459	6	102.125	3.32435	6	98.7212	1.57088	6	95.7643	2.61798	6	97.4274	1.69528	6	99.9625	2.99576	6	96.0448	4.5378	6	98.4604	2.7084	6	99.4625	5.98452	6	99.1807	4.29487	6	103.93	2.78125	6
21.6	99.0638	1.74002	6	102.11	3.3451	6	98.7511	1.6259	6	95.7275	2.62519	6	97.2617	1.7649	6	99.98	3.03651	6	95.8611	4.62303	6	98.4128	2.71692	6	99.6226	5.96304	6	99.1893	4.27088	6	104.206	3.06118	6
21.6667	99.1341	1.73269	6	102.121	3.3992	6	98.7617	1.64066	6	95.7388	2.65617	6	97.3716	1.64247	6	100.195	3.07088	6	96.0136	4.65905	6	98.5182	2.56844	6	99.5113	5.89141	6	99.1743	4.33907	6	103.979	3.15605	6
21.7333	99.1392	1.68131	6	102.164	3.4137	6	98.8077	1.65566	6	95.7191	2.65446	6	97.2779	1.72828	6	100.109	2.91298	6	95.9196	4.67597	6	98.4878	2.65063	6	99.5203	5.94879	6	99.1754	4.10517	6	103.977	3.17394	6
21.8	99.0655	1.72092	6	102.242	3.48134	6	98.7537	1.66462	6	95.7422	2.63459	6	97.1689	1.94155	6	100.149	2.9427	6	95.7396	4.92326	6	98.4999	2.54423	6	99.5552	5.98413	6	99.2754	3.99116	6	104.034	3.03105	6
21.8667	99.1108	1.74046	6	102.272	3.46056	6	98.7823	1.65235	6	95.7497	2.65359	6	97.5144	1.62267	6	100.182	2.94848	6	95.5811	4.93627	6	98.4673	2.66902	6	99.5005	5.95451	6	99.3087	3.98924	6	103.965	3.09534	6
21.9333	99.1179	1.72367	6	102.309	3.42019	6	98.8251	1.65648	6	95.7698	2.69342	6	97.1457	1.93932	6	100.22	3.11293	6	95.6979	4.71975	6	98.4996	2.69258	6	99.7861	5.02874	6	99.2815	3.93713	6	104.022	3.09054	6
22	99.1871	1.72351	6	102.306	3.41231	6	98.8018	1.61114	6	95.7948	2.7077	6	97.2491	1.83453	6	100.334	3.37759	6	95.9335	4.61296	6	98.5189	2.68557	6	99.9915	4.22401	6	99.2513	3.99207	6	103.995	3.09855	6
22.0667	99.0733	1.75266	6	102.264	3.35488	6	98.7814	1.61213	6	95.8174	2.71525	6	97.1312	1.90088	6	100.211	3.30636	6	95.8898	4.57628	6	98.5789	2.53217	6	99.7535	4.97802	6	99.1646	4.0231	6	103.99	3.17752	6
22.1333	99.0615	1.85707	6	102.268	3.39965	6	98.7928	1.59888	6	95.8181	2.71656	6	97.3302	1.75519	6	100.216	3.34615	6	95.9012	4.54414	6	98.4108	2.82813	6	99.8423	4.88103	6	99.1975	4.09314	6	104.142	3.61968	6
22.2	99.0825	1.91795	6	102.208	3.30833	6	98.7841	1.59818	6	95.7983	2.78719	6	97.1846	1.85217	6	100.352	3.5893	6	96.1393	4.24848	6	98.4982	2.69491	6	99.5022	5.74014	6	99.1098	4.16721	6	103.879	3.34931	6
22.2667	99.0834	1.9832	6	102.161	3.32606	6	98.7151	1.61858	6	95.8134	2.84824	6	97.1483	1.71193	6	100.379	3.56044	6	96.2519	4.20366	6	98.4979	2.62976	6	99.6829	5.73914	6	99.004	4.30396	6	104.264	3.75291	6
22.3333	99.109	1.99586	6	102.1	3.30242	6	98.6868	1.58505	6	95.7741	2.78174	6	97.2692	1.61479	6	100.353	3.55651	6	96.0882	4.34513	6	98.4355	2.66891	6	99.6595	5.74106	6	98.9545	4.37283	6	104.258	3.82599	6
22.4	99.0743	1.97878	6	102.115	3.39822	6	98.6934	1.53679	6	95.7593	2.78032	6	97.1848	1.62758	6	100.332	3.5277	6	95.9086	4.54325	6	98.4214	2.86367	6	99.2488	6.82626	6	98.9231	4.38588	6	103.95	3.51937	6
22.4667	99.132	1.94257	6	102.199	3.41028	6	98.6677	1.51364	6	95.7056	2.74766	6	96.9826	1.73302	6	100.312	3.53733	6	95.9471	4.35207	6	98.517	2.70629	6	99.5348	5.77214	6	98.9199	4.47363	6	104.064	3.36578	6
22.5333	99.1101	1.94276	6	102.121	3.34319	6	98.6565	1.51479	6	95.7385	2.70699	6	97.1414	1.59862	6	100.379	3.57038	6	95.8406	4.3968	6	98.5346	2.71551	6	99.6463	4.9018	6	98.8122	4.53223	6	103.82	3.01222	6
22.6	99.0912	1.91262	6	102.126	3.37227	6	98.6906	1.55601	6	95.7555	2.69222	6	97.0357	1.76341	6	100.379	3.73305	6	95.7217	4.4715	6	98.5486	2.66111	6	99.8744	4.24937	6	98.8069	4.48576	6	103.821	3.02209	6
22.6667	99.0779	1.81851	6	102.181	3.34842	6	98.7554	1.56333	6	95.7216	2.65818	6	97.1968	1.56834	6	100.238	3.44298	6	95.7477	4.40017	6	98.5493	2.68454	6	99.8222	4.24059	6	98.8958	4.26427	6	103.683	2.84762	6
22.7333	99.0398	1.81504	6	102.24	3.41618	6	98.8118	1.55424	6	95.7373	2.70417	6	96.9255	1.80497	6	100.166	3.39771	6	95.917	4.20257	6	98.4608	2.89144	6	99.6766	4.20425	6	98.9329	4.28527	6	103.418	2.52471	6
22.8	99.0258	1.85851	6	102.211	3.38438	6	98.7982	1.54021	6	95.7371	2.70065	6	97.086	1.71212	6	100.16	3.41368	6	95.9922	4.06526	6	98.5364	2.55512	6	99.756	4.16859	6	99.0072	4.2164	6	103.525	2.68995	6
22.8667	98.9857	1.89007	6	102.154	3.42901	6	98.8174	1.56764	6	95.7487	2.70553	6	97.1883	1.59806	6	100.004	3.22206	6	95.898	4.19737	6	98.4574	2.6314	6	99.6092	4.85528	6	99.0394	4.00356	6	103.707	3.05721	6
22.9333	99.0443	1.84614	6	102.246	3.406	6	98.7674	1.54802	6	95.7331	2.7846	6	96.9708	1.64302	6	99.8221	3.12403	6	95.9862	4.10304	6	98.4183	2.73317	6	99.7646	4.86097	6	99.0886	3.99532	6	104.063	3.36054	6
23	99.1013	1.8058	6	102.223	3.36753	6	98.7624	1.54658	6	95.736	2.76223	6	96.9388	1.33196	6	99.8682	3.03482	6	95.9515	4.17838	6	98.4515	2.78009	6	99.7109	4.83784	6	99.1355	3.94579	6	104.026	3.45876	6
23.0667	99.0995	1.85169	6	102.174	3.35155	6	98.7867	1.47417	6	95.7358	2.7822	6	96.9787	1.20477	6	99.7295	2.86777	6	95.9744	4.12451	6	98.4791	2.81448	6	99.3501	5.76929	6	99.1342	3.97407	6	103.78	3.00314	6
23.1333	99.1416	1.85905	6	102.169	3.31191	6	98.7266	1.43384	6	95.7106	2.80001	6	96.8937	1.21735	6	99.7755	2.80018	6	95.8389	4.18834	6	98.4812	2.85262	6	99.104	6.86191	6	99.1069	3.93775	6	103.704	3.041	6
23.2	99.1124	1.86977	6	102.201	3.23373	6	98.7289	1.4975	6	95.7668	2.74457	6	96.7116	1.37694	6	99.7291	2.81551	6	95.6796	4.25056	6	98.5013	2.81369	6	99.2122	5.83366	6	99.1099	3.91214	6	103.525	2.73905	6
23.2667	99.1385	1.82261	6	102.204	3.21598	6	98.6391	1.5298	6	95.7623	2.75247	6	96.8732	1.06294	6	99.7627	2.8103	6	95.7314	4.18351	6	98.6039	2.68106	6	99.2895	4.9422	6	99.1489	4.00128	6	103.231	2.52649	6
23.3333	99.077	1.81191	6	102.189	3.23385	6	98.6533	1.58129	6	95.7361	2.75005	6	96.8985	1.04122	6	99.9677	2.97433	6	95.7287	4.24234	6	98.5587	2.72856	6	98.9237	5.81008	6	99.2137	3.95746	6	102.922	2.44719	6
23.4	98.9908	1.87214	6	102.182	3.29382	6	98.5801	1.61693	6	95.7286	2.75954	6	97.006	1.11414	6	100.161	3.23276	6	95.683	4.26184	6	98.5395	2.61371	6	98.8984	5.78134	6	99.2161	4.04041	6	102.835	2.46107	6
23.4667	98.9336	1.96072	6	102.208	3.30091	6	98.5476	1.6834	6	95.6759	2.78045	6	96.8738	1.22868	6	100.165	3.23755	6	95.7012	4.25139	6	98.438	2.79579	6	99.1643	4.86153	6	99.2322	4.00676	6	102.861	2.60397	6
23.5333	98.8469	1.90078	6	102.206	3.3503	6	98.6022	1.73066	6	95.7116	2.74969	6	96.9526	1.22984	6	100.135	3.17454	6	95.6719	4.30606	6	98.4531	2.73592	6	99.1652	4.84952	6	99.2737	3.90467	6	102.905	2.50065	6
23.6	98.8849	1.87685	6	102.137	3.39912	6	98.5656	1.73006	6	95.6634	2.77392	6	97.1824	0.949496	6	100.198	3.191	6	95.8052	4.2721	6	98.3765	2.88595	6	98.9917	5.83434	6	99.203	3.8981	6	102.95	2.50819	6
23.6667	98.8872	1.83699	6	102.138	3.39325	6	98.5698	1.66143	6	95.6283	2.76796	6	96.9749	1.19952	6	100.247	3.23554	6	95.9274	4.22837	6	98.4258	2.77507	6	98.987	5.918	6	99.1924	3.8414	6	102.934	2.38776	6
23.7333	98.9045	1.85112	6	102.085	3.41075	6	98.5794	1.63594	6	95.6654	2.74449	6	96.8777	1.26732	6	100.207	3.39096	6	95.9701	4.14748	6	98.4288	2.77317	6	99.3641	5.01434	6	99.0326	3.95254	6	103.197	2.43878	6
23.8	98.9342	1.84051	6	102.181	3.36519	6	98.6069	1.55346	6	95.7042	2.71254	6	96.8136	1.17092	6	100.096	3.29301	6	96.0092	4.02965	6	98.4265	2.7989	6	99.4575	5.05358	6	98.9019	4.09468	6	103.397	2.60636	6
23.8667	98.9813	1.77597	6	102.186	3.43207	6	98.6811	1.52469	6	95.7442	2.70961	6	96.8504	1.31618	6	100.037	3.29658	6	95.886	4.10747	6	98.3611	2.80969	6	99.4717	5.13721	6	98.8924	4.15205	6	103.423	2.59398	6
23.9333	99.0733	1.85121	6	102.191	3.46013	6	98.6472	1.55826	6	95.7065	2.70616	6	96.9565	1.263	6	99.9668	3.24715	6	95.8729	4.1715	6	98.4318	2.66303	6	99.4781	5.10727	6	98.8872	4.16551	6	103.404	2.59334	6
24	99.0355	1.83898	6	102.242	3.48993	6	98.7129	1.58699	6	95.7113	2.72812	6	97.0286	1.1459	6	100.164	3.50346	6	95.7956	4.09102	6	98.4085	2.68354	6	99.8439	4.29619	6	99.0868	4.05444	6	103.696	2.82346	6
24.0667	99.0505	1.84476	6	102.274	3.48793	6	98.8016	1.59025	6	95.7601	2.75424	6	97.0062	1.13277	6	100.246	3.66984	6	95.7251	4.12017	6	98.4254	2.62539	6	99.7371	5.04866	6	99.0987	4.09952	6	103.835	2.88161	6
24.1333	99.0565	1.8504	6	102.388	3.44627	6	98.8441	1.61879	6	95.7297	2.7831	6	96.9507	1.44862	6	100.322	3.6117	6	95.8417	4.25814	6	98.3465	2.73017	6	99.5211	6.04188	6	99.1759	4.02566	6	103.876	2.98734	6
24.2	99.073	1.80218	6	102.307	3.4551	6	98.9603	1.65457	6	95.7081	2.79573	6	96.9827	1.55943	6	100.331	3.51545	6	95.8648	4.23394	6	98.3186	2.72915	6	99.5103	6.00815	6	99.2443	3.94138	6	103.845	2.6341	6
24.2667	99.0753	1.75317	6	102.259	3.4427	6	98.8683	1.64177	6	95.7653	2.79045	6	97.279	1.00406	6	100.379	3.59348	6	95.9227	4.33049	6	98.3531	2.64023	6	99.2554	6.94652	6	99.2291	3.92523	6	103.812	2.5511	6
24.3333	99.0697	1.72241	6	102.283	3.37301	6	98.8126	1.6225	6	95.7443	2.83569	6	96.9803	1.28214	6	100.272	3.44017	6	95.924	4.36862	6	98.3313	2.59024	6	99.5886	5.84865	6	99.1804	3.98304	6	103.997	3.02016	6
24.4	99.0926	1.68075	6	102.297	3.33248	6	98.7998	1.52506	6	95.7454	2.8473	6	96.7997	1.64807	6	100.142	3.26852	6	95.8718	2.45922	6	98.2451	2.69178	6	99.2143	6.82182	6	99.0416	4.10544	6	103.731	2.81575	6
24.4667	99.0796	1.71457	6	102.272	3.377	6	98.7589	1.52653	6	95.7581	2.79623	6	96.9386	1.39424	6	100.089	3.20434	6	95.8965	2.36394	6	98.2316	2.65729	6	99.069	6.81977	6	99.045	4.08096	6	103.551	2.79501	6
24.5333	99.0576	1.65098	6	102.193	3.42537	6	98.7583	1.45137	6	95.7243	2.70787	6	96.929	1.1502	6	100.24	3.20429	6	95.7099	2.34118	6	98.1555	2.70683	6	99.0354	6.75387	6	98.9305	4.27287	6	103.556	2.76201	6
24.6	99.0679	1.60719	6	102.198	3.46109	6	98.6791	1.44663	6	95.7104	2.70525	6	97.0733	0.968458	6	100.041	3.07281	6	95.6571	2.47243	6	98.2245	2.58239	6	98.9802	6.72927	6	98.9397	4.12544	6	103.439	2.75588	6
24.6667	99.049	1.61364	6	102.234	3.42726	6	98.6633	1.4427	6	95.6778	2.66652	6	96.7702	1.2098	6	100.085	3.11347	6	95.5017	2.44181	6	98.1913	2.71665	6	99.035	6.7512	6	98.8445	4.18002	6	103.62	2.81538	6
24.7333	98.9872	1.65554	6	102.202	3.4838	6	98.7374	1.35462	6	95.6795	2.62424	6	96.7521	1.15982	6	100.069	3.02589	6	95.4957	2.30596	6	98.1683	2.74772	6	98.6765	7.90573	6	98.8623	4.1952	6	103.324	2.59347	6
24.8	99.0123	1.75341	6	102.209	3.5217	6	98.6774	1.41958	6	95.7083	2.57818	6	96.7909	1.01457	6	100.165	3.10324	6	95.3931	4.01585	6	98.3002	2.56264	6	99.0681	6.84473	6	98.8913	4.1718	6	103.545	2.79291	6
24.8667	98.9728	1.70764	6	102.213	3.5134	6	98.6254	1.43489	6	95.706	2.6155	6	96.9161	0.878906	6	100.27	3.29255	6	95.3723	4.09353	6	98.2054	2.7136	6	99.0706	6.81541	6	98.8412	4.20171	6	103.568	2.78113	6
24.9333	98.99	1.7536	6	102.181	3.48856	6	98.5843	1.4938	6	95.7013	2.66548	6	96.8559	0.99219	6	100.27	3.4428	6	95.782	4.0078	6	98.2211	2.80089	6	98.9199	6.85224	6	98.8903	4.0666	6	103.223	2.67952	6
25	98.992	1.82207	6	102.159	3.54813	6	98.559	1.54539	6	95.6879	2.71807	6	96.7807	1.06228	6	100.288	3.33957	6	95.7285	3.72328	6	98.3349	2.60571	6	98.7355	7.98498	6	98.8815	4.1021	6	103.232	2.74175	6
25.0667	99.018	1.85934	6	102.115	3.55952	6	98.5641	1.50409	6	95.6425	2.72682	6	96.6093	1.49831	6	100.392	3.71957	6	95.7898	3.60052	6	98.2328	2.77124	6	99.109	6.65035	6	98.9816	4.0389	6	103.036	2.7992	6
25.1333	99.0332	1.82695	6	102.103	3.53807	6	98.5336	1.60051	6	95.6809	2.7223	6	96.8488	0.998084	6	100.327	3.56505	6	95.6719	3.78846	6	98.2896	2.69123	6	99.4767	5.51206	6	98.8458	4.12778	6	103.311	3.04533	6
25.2	98.9884	1.83041	6	102.122	3.54072	6	98.5742	1.66239	6	95.6438	2.78418	6	96.8469	0.996451	6	100.332	3.44401	6	95.7912	3.75465	6	98.2917	2.66102	6	99.0718	6.65449	6	98.7202	4.3264	6	103.076	2.83587	6
25.2667	98.9951	1.87969	6	102.149	3.53972	6	98.5799	1.621	6	95.6367	2.80874	6	96.6704	0.976236	6	100.445	3.48124	6	95.7793	3.82425	6	98.2528	2.78866	6	99.3122	5.52094	6	98.656	4.41019	6	103.058	2.88407	6
25.3333	99.0065	1.88163	6	102.204	3.50306	6	98.6118	1.6042	6	95.619	2.79115	6	96.4411	1.21841	6	100.405	3.37984	6	95.8121	3.64049	6	98.2513	2.86193	6	99.4808	5.51613	6	98.6874	4.39349	6	103.393	2.9199	6
25.4	99.0063	1.85626	6	102.269	3.38632	6	98.5978	1.58516	6	95.6067	2.75458	6	96.5772	1.02057	6	100.378	3.36158	6	95.82	3.66818	6	98.3561	2.66798	6	99.6317	5.53574	6	98.6314	4.52212	6	103.74	3.16504	6
25.4667	99.0146	1.88078	6	102.327	3.39078	6	98.6447	1.67158	6	95.6444	2.74189	6	96.6241	1.03351	6	100.431	3.32637	6	95.5708	3.93361	6	98.311	2.76113	6	99.4342	5.82454	6	98.5455	4.70927	6	103.75	3.12762	6
25.5333	98.9495	1.88684	6	102.294	3.40703	6	98.5998	1.64999	6	95.6773	2.71973	6	96.7857	0.945743	6	100.393	3.29628	6	95.5723	3.87544	6	98.2929	2.86196	6	99.0724	6.83321	6	98.6469	4.64712	6	103.513	2.76654	6
25.6	98.9601	1.84391	6	102.273	3.36292	6	98.6084	1.66626	6	95.6944	2.69241	6	96.7935	0.916896	6	100.403	3.44479	6	95.4609	3.98413	6	98.3171	2.77823	6	99.312	5.7363	6	98.7313	4.49017	6	103.536	2.59807	6
25.6667	98.9296	1.84698	6	102.286	3.2941	6	98.6658	1.74207	6	95.704	2.67277	6	96.5723	1.45597	6	100.424	3.4992	6	95.3906	3.98258	6	98.3131	2.69031	6	99.4053	5.7581	6	98.8504	4.3716	6	103.653	2.49401	6
25.7333	98.8983	1.82576	6	102.231	3.32887	6	98.658	1.72167	6	95.7116	2.72639	6	96.8839	0.908154	6	100.366	3.49192	6	95.3064	4.1777	6	98.2375	2.75512	6	99.2482	5.72594	6	98.7141	4.52535	6	103.37	2.28685	6
25.8	98.9132	1.81913	6	102.187	3.35724	6	98.6673	1.66993	6	95.6852	2.76449	6	96.7291	1.18877	6	100.207	3.29248	6	95.3203	4.06208	6	98.2104	2.68196	6	99.1825	5.7258	6	98.7175	4.52656	6	103.29	2.38639	6
25.8667	98.9106	1.77183	6	102.153	3.26896	6	98.6204	1.66505	6	95.6822	2.74449	6	96.6343	1.26587	6	100.062	3.08263	6	95.4779	4.05297	6	98.1807	2.71355	6	99.1575	5.75847	6	98.7074	4.5809	6	103.217	2.28371	6
25.9333	98.9826	1.76174	6	102.14	3.26215	6	98.6295	1.67765	6	95.6334	2.80249	6	96.6717	1.14454	6	100.002	3.06476	6	95.494	4.14035	6	98.1891	2.65933	6	99.3764	4.87495	6	98.7327	4.56501	6	103.26	2.15617	6
26	98.93	1.69983	6	102.128	3.35479	6	98.5233	1.64092	6	95.617	2.79326	6	96.6204	1.10928	6	100.788	3.12238	6	95.6224	2.09254	6	98.183	2.76072	6	99.4508	4.93563	6	98.6915	4.66614	6	103.378	2.61795	6
26.0667	99.0052	1.70519	6	102.113	3.36034	6	98.4941	1.60735	6	95.5448	2.78707	6	96.9657	0.714785	6	100.686	3.20907	6	95.7507	1.95144	6	98.2087	2.71053	6	99.4006	4.98978	6	98.6198	4.81442	6	103.338	2.68411	6
26.1333	99.085	1.77666	6	102.153	3.36414	6	98.4844	1.64097	6	95.5629	2.75374	6	96.8076	0.97536	6	100.642	3.27323	6	95.7877	1.94084	6	98.1573	2.71501	6	99.5876	4.26959	6	98.7607	4.66808	6	103.247	2.70507	6
26.2	99.1013	1.81387	6	102.146	3.39956	6	98.521	1.60216	6	95.5563	2.68856	6	96.6691	1.12878	6	100.538	3.21082	6	95.8782	1.91856	6	98.1407	2.74002	6	99.5843	4.24053	6	98.8158	4.58732	6	103.241	2.57148	6
26.2667	99.0635	1.9059	6	102.129	3.44267	6	98.4778	1.52671	6	95.5642	2.69867	6	96.5705	1.28207	6	100.621	3.50931	6	95.8305	2.70252	6	98.1708	2.65237	6	99.3393	4.97736	6	98.9228	4.40538	6	103.281	2.61989	6
26.3333	99.1013	1.93234	6	102.147	3.48553	6	98.4493	1.57637	6	95.5583	2.67047	6	96.7485	0.909897	6	100.627	3.61961	6	95.8661	2.77728	6	98.1594	2.71863	6	99.2591	5.91403	6	98.9164	4.38522	6	103.496	2.9974	6
26.4	99.1789	1.98882	6	102.122	3.4162	6	98.5722	1.52616	6	95.5654	2.62143	6	96.8316	0.881382	6	100.636	3.60436	6	95.6916	2.02456	6	98.2237	2.4955	6	99.1748	5.87577	6	98.9759	4.32842	6	103.297	2.61005	6
26.4667	99.2417	1.98554	6	102.14	3.38575	6	98.6644	1.51494	6	95.6213	2.58095	6	96.7345	0.969892	6	100.646	3.57895	6	95.6521	2.09824	6	98.0616	2.85672	6	99.2336	5.87218	6	99.0702	4.21922	6	103.405	3.00923	6
26.5333	99.1631	1.93387	6	102.158	3.39224	6	98.6538	1.56191	6	95.5862	2.62075	6	96.7554	0.744877	6	100.581	3.241	6	95.6178	2.16018	6	98.1676	2.66734	6	99.3831	5.85321	6	99.0785	4.18698	6	103.639	3.4804	6
26.6	99.1852	1.97264	6	102.126	3.37392	6	98.6375	1.6112	6	95.6618	2.62584	6	96.6684	0.74131	6	100.553	3.1001	6	95.618	2.25543	6	98.1334	2.8186	6	99.4941	4.92995	6	99.1397	4.06925	6	103.408	3.05493	6
26.6667	99.2021	1.92383	6	102.147	3.36453	6	98.7233	1.62554	6	95.6352	2.60142	6	96.712	0.492117	6	100.451	2.98576	6	95.5968	4.35649	6	98.1415	2.78477	6	99.5473	4.93279	6	99.2783	3.94728	6	103.397	3.10958	6
26.7333	99.1313	1.91644	6	102.179	3.34814	6	98.7414	1.56134	6	95.6214	2.59798	6	96.5358	0.816745	6	100.502	2.97398	6	95.4674	4.50614	6	98.1451	2.69925	6	99.4305	4.87966	6	99.2348	3.98026	6	103.155	2.81631	6
26.8	99.1533	1.92591	6	102.217	3.39176	6	98.6966	1.59548	6	95.5818	2.63973	6	96.7666	0.37568	6	100.358	2.80353	6	95.4111	4.24519	6	98.2002	2.59488	6	99.3646	5.83968	6	99.1293	4.04446	6	103.522	3.13922	6
26.8667	99.0555	2.00014	6	102.167	3.49874	6	98.6179	1.61008	6	95.5664	2.67552	6	96.6144	0.630307	6	100.368	2.74971	6	95.3678	4.26788	6	98.1619	2.62184	6	99.2552	5.81661	6	99.0258	4.17783	6	103.298	2.84604	6
26.9333	99.0845	2.03735	6	102.106	3.49188	6	98.622	1.54554	6	95.5647	2.62623	6	96.5746	0.794461	6	100.139	2.64081	6	95.3873	4.11715	6	98.1235	2.63719	6	99.1966	5.8197	6	99.0263	4.18687	6	103.243	2.58705	6
27	99.0564	2.05515	6	102.15	3.5082	6	98.5925	1.49529	6	95.5332	2.60772	6	96.5125	0.773979	6	100.248	2.85085	6	95.3627	3.85465	6	98.058	2.72242	6	98.9321	6.88038	6	99.0096	4.27747	6	103.129	2.67977	6
27.0667	99.048	2.06084	6	102.132	3.59292	6	98.5491	1.56647	6	95.5216	2.65569	6	96.7686	0.604179	6	100.429	2.78519	6	95.3484	3.70574	6	98.1716	2.60587	6	99.3139	5.81169	6	98.8626	4.38599	6	103.446	2.92324	6
27.1333	99.0839	2.12663	6	102.124	3.54015	6	98.5374	1.57736	6	95.5049	2.6357	6	96.8347	0.560185	6	100.579	3.05125	6	95.3866	3.54493	6	98.1114	2.66079	6	99.6823	4.92678	6	98.7851	4.51029	6	103.753	3.32629	6
27.2	99.0645	2.16608	6	102.06	3.51335	6	98.589	1.53381	6	95.4874	2.65896	6	96.6652	0.7429	6	100.519	3.04094	6	95.4994	3.49612	6	98.1489	2.68748	6	99.9119	4.13279	6	98.7856	4.51089	6	103.76	3.37218	6
27.2667	99.1029	2.13735	6	102.081	3.46638	6	98.5651	1.53361	6	95.4994	2.66916	6	96.8081	0.589425	6	100.547	3.43748	6	95.5177	3.49725	6	98.1879	2.65369	6	99.6916	4.88777	6	98.7943	4.48462	6	103.834	3.28965	6
27.3333	99.1005	2.08636	6	102.138	3.4589	6	98.497	1.53796	6	95.5276	2.71753	6	96.6466	0.773054	6	100.436	3.21287	6	95.4697	3.58872	6	98.2181	2.67544	6	99.7648	4.88877	6	98.7888	4.47184	6	103.973	3.49923	6
27.4	99.0761	2.03375	6	102.118	3.46358	6	98.521	1.60099	6	95.5108	2.72158	6	96.6664	0.775174	6	100.397	3.19423	6	95.4968	3.68147	6	98.2358	2.62814	6	99.9959	4.14051	6	98.7766	4.51711	6	103.994	3.50149	6
27.4667	99.1076	2.0473	6	102.118	3.36118	6	98.582	1.5717	6	95.5294	2.71771	6	96.6541	0.661108	6	100.339	3.2828	6	95.4992	3.80523	6	98.2418	2.54125	6	99.577	4.91448	6	98.6887	4.78374	6	103.709	3.0469	6
27.5333	99.1079	2.01647	6	102.129	3.33583	6	98.5704	1.57573	6	95.5416	2.70498	6	96.7956	0.465028	6	100.269	3.18224	6	95.5275	3.76053	6	98.2344	2.57243	6	99.4853	4.84001	6	98.7447	4.6362	6	103.568	2.97942	6
27.6	99.0633	2.00625	6	102.167	3.28827	6	98.5446	1.54278	6	95.583	2.67618	6	96.7785	0.673322	6	100.19	2.87338	6	95.4831	3.91265	6	98.1663	2.56688	6	99.44	4.77773	6	98.7885	4.47449	6	103.436	2.94596	6
27.6667	99.0114	2.01885	6	102.172	3.2687	6	98.5512	1.59169	6	95.5728	2.6585	6	96.5466	0.928259	6	100.223	2.81876	6	95.3886	4.00296	6	98.1474	2.59827	6	99.5634	4.77186	6	98.8204	4.32373	6	103.62	3.31787	6
27.7333	98.9638	2.09041	6	102.133	3.21832	6	98.5489	1.61321	6	95.5606	2.64567	6	96.4978	0.826241	6	100.105	2.36738	6	95.4065	4.02111	6	98.0773	2.74116	6	99.4481	4.76127	6	98.7955	4.35196	6	103.378	2.96055	6
27.8	98.9291	2.11569	6	102.189	3.22567	6	98.5702	1.58321	6	95.5515	2.63919	6	96.6662	0.59242	6	100.284	2.63977	6	95.3233	2.08168	6	98.1104	2.63557	6	99.5842	4.68769	6	98.7909	4.25703	6	103.586	3.41438	6
27.8667	98.8689	2.01211	6	102.189	3.28141	6	98.6003	1.59524	6	95.5675	2.62818	6	96.6654	0.682609	6	100.268	2.65061	6	95.3094	2.02805	6	98.143	2.57689	6	99.9151	3.8895	6	98.887	4.0065	6	103.715	3.48982	6
27.9333	98.8549	1.9567	6	102.141	3.29318	6	98.6018	1.58197	6	95.5886	2.60719	6	96.7477	0.480251	6	100.159	2.49586	6	95.3031	2.13626	6	98.0956	2.616	6	99.722	4.67623	6	98.8928	3.91615	6	103.846	3.46859	6
28	98.8712	1.93944	6	102.147	3.33837	6	98.4953	1.65088	6	95.6102	2.56639	6	96.9122	0.37653	6	100.218	2.4502	6	95.3223	2.10819	6	98.1112	2.60076	6	99.539	5.76698	6	98.8443	4.11326	6	103.955	3.39589	6
28.0667	98.8871	1.91395	6	102.118	3.36352	6	98.4584	1.58334	6	95.6213	2.54307	6	96.6541	0.655992	6	100.33	2.68309	6	95.3633	1.91322	6	98.0208	2.73298	6	99.5667	5.79144	6	98.7542	4.27049	6	103.954	3.40443	6
28.1333	98.9479	1.81373	6	102.143	3.41716	6	98.4718	1.59957	6	95.7114	2.47798	6	96.8481	0.398658	6	100.198	2.72936	6	95.3154	1.9607	6	98.0422	2.63661	6	99.4151	6.84969	6	98.6975	4.4288	6	104.189	3.82323	6
28.2	98.9302	1.79449	6	102.136	3.34796	6	98.4913	1.64944	6	95.7128	2.50341	6	96.6925	0.665842	6	100.268	3.0155	6	95.3372	4.35257	6	98.1772	2.4054	6	99.1064	7.99248	6	98.6402	4.46487	6	104.115	3.40905	6
28.2667	98.944	1.88035	6	102.243	3.3014	6	98.417	1.64821	6	95.7238	2.4669	6	96.6745	0.666385	6	100.082	2.79883	6	95.4274	4.15835	6	98.0632	2.61984	6	99.1902	8.00916	6	98.6479	4.51918	6	104.33	3.76307	6
28.3333	98.9343	1.90271	6	102.291	3.34453	6	98.5138	1.77439	6	95.7487	2.47634	6	96.8281	0.616943	6	100.238	2.99635	6	95.4023	4.07213	6	98.0964	2.67167	6	99.3337	6.92511	6	98.7457	4.56851	6	104.084	3.44882	6
28.4	98.9073	1.87184	6	102.343	3.29847	6	98.6038	1.80492	6	95.7286	2.54983	6	96.8517	0.430057	6	100.163	2.93575	6	95.5516	4.03899	6	98.1277	2.5657	6	99.5156	5.84192	6	98.8764	4.31921	6	104.029	3.52247	6
28.4667	98.9022	1.79909	6	102.349	3.22809	6	98.6407	1.79361	6	95.73	2.54814	6	96.6734	0.646973	6	100.246	3.03108	6	95.484	4.12786	6	98.0833	2.67395	6	99.3779	5.76881	6	98.9582	4.2418	6	103.809	3.26062	6
28.5333	98.8216	1.77634	6	102.367	3.25343	6	98.5713	1.72803	6	95.6332	2.58087	6	96.726	0.632175	6	100.255	2.95224	6	95.4955	4.02707	6	98.1264	2.63227	6	99.6878	4.76697	6	98.9202	4.2495	6	103.881	3.29391	6
28.6	98.8222	1.80067	6	102.365	3.28844	6	98.4846	1.68488	6	95.6467	2.5727	6	96.5274	0.945887	6	100.249	2.95217	6	95.4185	3.81713	6	98.0532	2.79589	6	99.7664	4.77406	6	98.8899	4.40526	6	104.023	3.5687	6
28.6667	98.8704	1.78894	6	102.345	3.27423	6	98.4718	1.69473	6	95.6239	2.62108	6	96.7686	0.603	6	100.343	2.88999	6	95.351	3.805	6	98.0792	2.75203	6	99.7005	4.80084	6	98.9048	4.39283	6	103.961	3.67263	6
28.7333	98.9339	1.79415	6	102.342	3.24276	6	98.3795	1.5821	6	95.583	2.64329	6	96.6111	0.882181	6	100.391	3.13836	6	95.4283	1.82713	6	98.1114	2.66013	6	99.7893	4.76547	6	98.8013	4.41959	6	104.145	3.97203	6
28.8	98.9856	1.82903	6	102.313	3.23652	6	98.3687	1.55183	6	95.5729	2.60462	6	96.9547	0.495362	6	100.344	3.13572	6	95.3983	1.73944	6	98.0693	2.71448	6	99.7614	4.73666	6	98.7175	4.43564	6	104.075	4.00064	6
28.8667	98.9639	1.81351	6	102.317	3.26002	6	98.3715	1.56029	6	95.4855	2.5798	6	96.665	0.649321	6	100.499	3.43542	6	95.3919	1.73669	6	98.0979	2.69589	6	99.7802	4.80029	6	98.7325	4.35409	6	104.177	3.94813	6
28.9333	98.9762	1.86803	6	102.314	3.22784	6	98.5039	1.59244	6	95.54	2.55948	6	96.7372	0.676861	6	100.361	3.10518	6	95.4896	1.592	6	98.1471	2.54778	6	99.7074	4.88938	6	98.7995	4.14463	6	104.061	3.98219	6
29	99.0006	1.81838	6	102.275	3.25193	6	98.5379	1.62394	6	95.4873	2.61228	6	96.6256	0.904562	6	100.266	2.86625	6	95.5955	1.52642	6	98.1326	2.59741	6	99.8993	4.10968	6	98.8328	3.97343	6	103.986	3.55408	6
29.0667	98.9358	1.81237	6	102.233	3.26723	6	98.4865	1.57824	6	95.4504	2.64509	6	96.6038	0.904949	6	100.245	2.93984	6	95.6111	1.55823	6	98.0864	2.66033	6	99.9024	4.13101	6	98.764	3.96762	6	103.896	3.45822	6
29.1333	98.8564	1.80596	6	102.236	3.23718	6	98.4681	1.62937	6	95.4554	2.62668	6	96.589	0.719377	6	100.179	2.67382	6	95.6431	3.86895	6	98.0827	2.67007	6	99.9433	4.23729	6	98.7339	4.10027	6	103.98	3.52368	6
29.2	98.8193	1.80634	6	102.273	3.19143	6	98.4269	1.58495	6	95.4666	2.62556	6	96.6962	0.495851	6	100.027	2.23378	6	95.6379	1.61982	6	98.1342	2.63523	6	99.9909	4.33097	6	98.7928	4.00621	6	104.028	3.59307	6
29.2667	98.8781	1.83421	6	102.288	3.23021	6	98.4224	1.59278	6	95.473	2.67824	6	96.5216	1.01279	6	99.9966	2.22179	6	95.6578	1.56544	6	98.0939	2.64166	6	99.8623	3.82729	6	98.7096	4.2104	6	104.072	3.95573	6
29.3333	98.8959	1.83134	6	102.314	3.26114	6	98.3772	1.51734	6	95.4498	2.70352	6	96.5357	0.794666	6	100.011	2.08953	6	95.6185	1.64415	6	98.127	2.6311	6	99.6874	3.80317	6	98.7926	4.17646	6	104.087	3.96854	6
29.4	98.9363	1.76653	6	102.346	3.22116	6	98.3599	1.5504	6	95.5068	2.63491	6	96.4525	0.88242	6	100.067	2.15007	6	95.5866	1.67933	6	98.1097	2.63117	6	99.8081	4.32311	6	98.835	4.22051	6	104.158	4.27002	6
29.4667	98.9703	1.74285	6	102.387	3.24863	6	98.4543	1.60054	6	95.5125	2.59981	6	96.4802	0.586006	6	100.13	2.3933	6	95.5105	1.51719	6	98.0747	2.68563	6	99.1335	4.34194	6	98.855	4.16411	6	104.268	4.22006	6
29.5333	98.9952	1.64434	6	102.373	3.22775	6	98.5471	1.5808	6	95.5146	2.64316	6	96.455	0.776675	6	100.096	2.51247	6	95.4237	1.42316	6	98.0622	2.67335	6	99.9094	5.0491	6	98.9407	4.0788	6	104.266	4.16463	6
29.6	98.9472	1.69402	6	102.329	3.33909	6	98.4963	1.60299	6	95.4531	2.70019	6	96.6177	0.47715	6	100.168	2.81663	6	95.3895	3.56037	6	98.0377	2.71848	6	99.8121	5.02386	6	98.8459	4.40054	6	104.094	3.76705	6
29.6667	98.8493	1.6954	6	102.272	3.29821	6	98.48	1.57315	6	95.4846	2.69049	6	96.4644	0.689979	6	100.268	2.76448	6	95.457	3.58412	6	98.0464	2.77096	6	99.8491	5.06552	6	98.9257	4.2477	6	103.965	3.24451	6
29.7333	98.8219	1.72178	6	102.283	3.2673	6	98.4603	1.66134	6	95.4767	2.65699	6	96.4661	0.656277	6	100.325	2.83538	6	95.3615	3.4759	6	98.1203	2.6056	6	99.7383	5.03469	6	98.7508	4.49093	6	103.832	2.91793	6
29.8	98.7991	1.81388	6	102.265	3.32885	6	98.4076	1.55865	6	95.4995	2.62444	6	96.4637	0.824369	6	100.353	2.98495	6	95.5122	3.43892	6	98.0773	2.65619	6	99.7508	4.27714	6	98.7041	4.47381	6	103.542	2.86793	6
29.8667	98.7172	1.7854	6	102.264	3.216	6	98.3149	1.56719	6	95.5133	2.62688	6	96.5925	0.622644	6	100.509	3.25824	6	95.5801	3.49	6	98.079	2.66974	6	99.5131	4.91636	6	98.6837	4.51012	6	103.206	2.6892	6
29.9333	98.6668	1.85736	6	102.293	3.27083	6	98.3414	1.54963	6	95.55	2.57038	6	96.4739	0.694416	6	100.51	3.2389	6	95.4733	1.74484	6	98.0316	2.79782	6	99.5699	4.16574	6	98.7048	4.39617	6	103.03	2.75618	6
30	98.6385	1.76998	6	102.292	3.22408	6	98.4409	1.61578	6	95.616	2.50417	6	96.5674	0.792731	6	100.449	3.08112	6	95.4367	1.68672	6	98.1006	2.72778	6	99.3954	4.11936	6	98.8083	4.17353	6	102.877	2.61975	6
30.0667	98.7041	1.77641	6	102.349	3.21216	6	98.483	1.65499	6	95.6308	2.50312	6	96.7968	0.474677	6	100.421	3.1044	6	95.4415	1.68579	6	98.1371	2.67119	6	99.525	4.09972	6	98.7907	4.18985	6	103.196	3.04948	6
30.1333	98.747	1.76488	6	102.305	3.20829	6	98.4025	1.63903	6	95.6366	2.53151	6	96.6204	0.677023	6	100.414	3.1625	6	95.5527	1.61339	6	98.0918	2.78383	6	99.436	4.10153	6	98.9038	4.02982	6	103.357	3.28441	6
30.2	98.748	1.74448	6	102.282	3.17003	6	98.5046	1.70489	6	95.6341	2.58133	6	96.6573	0.343591	6	100.454	3.16669	6	95.4444	1.61355	6	98.1319	2.79324	6	99.6493	4.09218	6	98.8541	4.07224	6	103.62	3.57385	6
30.2667	98.8214	1.72124	6	102.225	3.27652	6	98.4758	1.67301	6	95.6366	2.55466	6	96.3604	0.840684	6	100.269	2.92582	6	95.4088	1.56541	6	98.1646	2.77545	6	99.5947	4.10565	6	98.8667	4.09829	6	103.882	3.86804	6
30.3333	98.8349	1.71647	6	102.18	3.25329	6	98.478	1.71693	6	95.5867	2.62926	6	96.5407	0.691324	6	100.248	2.86054	6	95.4921	3.24228	6	98.1762	2.82651	6	99.528	4.88438	6	98.8804	4.12079	6	103.834	3.25874	6
30.4	98.8987	1.70199	6	102.141	3.24327	6	98.4317	1.66908	6	95.5951	2.67465	6	96.6035	0.501353	6	100.261	2.89045	6	95.4583	3.39605	6	98.1287	2.80558	6	99.5689	4.9374	6	98.8655	4.20032	6	103.883	3.27195	6
30.4667	98.8518	1.69928	6	102.112	3.30475	6	98.3633	1.64153	6	95.5649	2.67833	6	96.5106	0.762641	6	100.202	2.86089	6	95.443	3.30747	6	98.1762	2.7602	6	99.5345	5.02036	6	98.8086	4.29173	6	103.528	2.86653	6
30.5333	98.8598	1.75932	6	102.133	3.27684	6	98.5074	1.62186	6	95.5044	2.64525	6	96.6473	0.542078	6	100.194	2.88658	6	95.3758	3.41245	6	98.206	2.69629	6	99.5212	5.06152	6	98.8575	4.23949	6	103.52	2.8034	6
30.6	98.8674	1.77189	6	102.176	3.22682	6	98.5173	1.65916	6	95.465	2.65934	6	96.523	0.833943	6	100.195	2.96179	6	95.3682	1.68111	6	98.0823	2.84627	6	99.4071	5.07375	6	98.9161	4.24344	6	103.257	2.40096	6
30.6667	98.8503	1.89008	6	102.173	3.11031	6	98.5357	1.66948	6	95.4951	2.58651	6	96.5672	0.734216	6	100.237	2.74536	6	95.3553	1.71331	6	98.1374	2.65229	6	99.6	4.36151	6	98.7702	4.33456	6	103.186	2.56703	6
30.7333	98.8734	1.92752	6	102.161	3.06244	6	98.4908	1.61194	6	95.5309	2.47471	6	96.5366	0.693216	6	100.429	2.98069	6	95.3519	1.80985	6	98.0266	2.74846	6	99.9024	3.76514	6	98.7351	4.39131	6	103.276	2.97058	6
30.8	98.8684	1.99214	6	102.167	3.09196	6	98.5285	1.68388	6	95.5056	2.45752	6	96.428	0.756371	6	100.406	2.90201	6	95.3106	1.66434	6	98.1184	2.63788	6	99.9134	3.74132	6	98.6879	4.34835	6	103.364	2.91855	6
30.8667	98.9037	1.95085	6	102.218	3.067	6	98.5855	1.62365	6	95.5672	2.41796	6	96.4573	0.657327	6	100.443	2.8137	6	95.3498	1.61032	6	98.0585	2.67678	6	100.036	3.61054	6	98.7267	4.27105	6	103.658	3.22713	6
30.9333	98.8632	1.83607	6	102.178	3.11923	6	98.5761	1.58319	6	95.6188	2.46389	6	96.6848	0.417395	6	100.503	2.95601	6	95.3155	1.67772	6	98.0653	2.67352	6	99.9529	3.51477	6	98.6914	4.35657	6	103.5	2.87127	6
31	98.8216	1.88298	6	102.147	3.17931	6	98.4841	1.51814	6	95.6331	2.41267	6	96.3872	0.756566	6	100.333	2.61349	6	95.361	1.3324	6	98.0921	2.68771	6	100.07	3.54331	6	98.6389	4.4722	6	103.79	3.4348	6
31.0667	98.8202	1.72822	6	102.132	3.32213	6	98.5169	1.51361	6	95.5625	2.54751	6	96.3783	0.794341	6	100.312	2.55258	6	95.5112	1.45556	6	98.1131	2.70544	6	99.8847	3.97965	6	98.7605	4.35707	6	103.879	3.32792	6
31.1333	98.7516	1.80466	6	102.161	3.38097	6	98.4912	1.44067	6	95.5337	2.6654	6	96.4639	0.374353	6	100.344	2.58641	6	95.6739	1.40576	6	98.0959	2.82998	6	99.6795	3.98872	6	98.7061	4.31964	6	103.587	3.05895	6
31.2	98.731	1.73216	6	102.232	3.34332	6	98.4032	1.38675	6	95.5011	2.68129	6	96.4186	0.484193	6	100.365	2.51872	6	95.5127	3.45661	6	98.0955	2.78471	6	99.6222	3.96529	6	98.7577	4.192	6	103.455	3.03798	6
31.2667	98.6858	1.7175	6	102.217	3.28944	6	98.4072	1.53611	6	95.4293	2.67007	6	96.3233	0.551553	6	100.424	2.61607	6	95.5545	3.39343	6	98.1063	2.7956	6	99.6251	3.99635	6	98.6553	4.30451	6	103.431	3.04969	6
31.3333	98.6913	1.79781	6	102.252	3.23042	6	98.2851	1.60992	6	95.4106	2.7335	6	96.6036	0.0931668	6	100.311	2.44125	6	95.7191	3.45055	6	98.1674	2.65133	6	99.4735	4.7748	6	98.705	4.24797	6	103.556	3.40871	6
31.4	98.71	1.77405	6	102.258	3.21856	6	98.295	1.65481	6	95.4061	2.75453	6	96.5127	0.298369	6	100.233	2.24875	6	95.6008	3.45882	6	98.1592	2.67522	6	99.1727	5.65993	6	98.7065	4.15042	6	103.336	2.79728	6
31.4667	98.7193	1.82206	6	102.319	3.19768	6	98.339	1.66524	6	95.4495	2.69628	6	96.3466	0.468337	6	100.297	2.48381	6	95.5074	3.38475	6	98.0962	2.81944	6	99.433	4.6874	6	98.7532	4.12803	6	103.316	2.72964	6
31.5333	98.7744	1.68758	6	102.346	3.19934	6	98.3451	1.74779	6	95.4697	2.60363	6	96.2441	0.800906	6	100.306	2.62071	6	95.3922	3.47847	6	98.1338	2.73087	6	99.2187	5.63232	6	98.8252	4.12901	6	103.351	2.73888	6
31.6	98.7647	1.70519	6	102.352	3.2356	6	98.4226	1.73816	6	95.4968	2.58263	6	96.606	0.342867	6	100.252	2.64817	6	95.478	3.56299	6	98.172	2.72839	6	99.3735	5.67493	6	98.8081	4.22766	6	103.607	3.15417	6
31.6667	98.8072	1.69628	6	102.326	3.23683	6	98.3796	1.69253	6	95.5567	2.60503	6	96.5337	0.466882	6	100.194	2.61573	6	95.437	3.57585	6	98.1158	2.69093	6	99.4031	5.67841	6	98.8648	4.14819	6	103.719	3.13841	6
31.7333	98.8113	1.69889	6	102.309	3.28775	6	98.4933	1.69258	6	95.5727	2.55363	6	96.2694	0.709962	6	100.005	2.30778	6	95.3212	3.57806	6	98.0697	2.84673	6	99.418	5.68337	6	98.7387	4.24021	6	103.724	3.17661	6
31.8	98.7868	1.67959	6	102.356	3.26818	6	98.5531	1.68046	6	95.5653	2.57794	6	96.331	0.459088	6	100.111	2.4809	6	95.3581	3.45481	6	98.1178	2.70786	6	99.6833	4.71601	6	98.8688	4.08111	6	103.907	3.60392	6
31.8667	98.8237	1.7893	6	102.334	3.25132	6	98.468	1.69347	6	95.5904	2.58435	6	96.1991	0.902649	6	100.122	2.45031	6	95.3295	3.42053	6	98.1502	2.61523	6	99.3826	5.65254	6	98.7736	4.19555	6	103.866	3.73655	6
31.9333	98.8939	1.82006	6	102.379	3.2317	6	98.426	1.70071	6	95.5963	2.58191	6	96.27	0.736527	6	100.158	2.55451	6	95.6648	3.32671	6	98.0061	2.85087	6	99.7833	4.72103	6	98.7558	4.17721	6	104.147	4.11843	6
32	98.9236	1.78819	6	102.322	3.1861	6	98.3688	1.71536	6	95.6287	2.52447	6	96.3259	0.362639	6	100.287	2.76212	6	95.3386	3.16147	6	98.1026	2.61453	6	99.792	4.74473	6	98.6543	4.32888	6	104.188	3.94366	6
32.0667	98.9064	1.91551	6	102.272	3.20009	6	98.3225	1.75849	6	95.6439	2.48187	6	96.3866	0.251269	6	100.265	2.94098	6	95.3565	3.1455	6	98.1129	2.80058	6	99.5929	4.71406	6	98.792	4.1463	6	103.782	3.63328	6
32.1333	98.9758	1.89169	6	102.235	3.19365	6	98.2583	1.67371	6	95.6183	2.42571	6	96.437	0.183752	6	100.281	3.09812	6	95.2612	1.46922	6	98.012	2.89624	6	99.7941	3.91124	6	98.7934	4.13281	6	103.714	3.69638	6
32.2	99.0075	1.90536	6	102.213	3.21421	6	98.087	1.66155	6	95.6003	2.41806	6	96.3672	0.322539	6	100.315	3.15282	6	95.2728	1.47612	6	98.0714	2.71268	6	99.4625	4.69867	6	98.7124	4.2423	6	103.515	3.31804	6
32.2667	99.0031	1.83928	6	102.219	3.20164	6	98.0584	1.67695	6	95.5807	2.34214	6	96.3008	0.408272	6	100.152	2.94734	6	95.2763	1.69567	6	98.0702	2.6141	6	99.3224	4.72423	6	98.7536	4.05915	6	103.265	2.86194	6
32.3333	98.9872	1.89836	6	102.2	3.19269	6	98.0318	1.69374	6	95.5913	2.32253	6	96.3147	0.684608	6	100.278	3.26965	6	95.1183	3.90019	6	97.9216	2.86383	6	99.2622	4.76082	6	98.7195	4.0653	6	103.194	2.84149	6
32.4	99.0241	1.98152	6	102.247	3.25363	6	98.0909	1.72792	6	95.5361	2.35225	6	96.5349	0.286982	6	100.278	3.22307	6	95.1031	6.12973	6	98.0087	2.6506	6	99.2498	4.69749	6	98.7872	3.94648	6	103.131	3.02662	6
32.4667	99.0302	1.98177	6	102.349	3.26218	6	98.1257	1.77362	6	95.5661	2.34206	6	96.4418	0.375024	6	100.352	3.11627	6	95.0939	6.1766	6	97.8993	2.68778	6	99.4075	4.80617	6	98.7326	4.00566	6	103.43	3.27801	6
32.5333	99.0546	1.97837	6	102.413	3.27613	6	98.1137	1.84818	6	95.6119	2.34581	6	96.4137	0.409083	6	100.283	2.80177	6	94.9664	7.1715	6	97.9662	2.55857	6	99.3345	4.81966	6	98.8259	3.89445	6	103.346	2.76085	6
32.6	98.9919	2.05238	6	102.442	3.22996	6	98.1817	1.78463	6	95.6599	2.25755	6	96.4922	0.431526	6	100.284	2.79059	6	94.9775	6.98946	6	97.9334	2.65632	6	99.2723	4.81115	6	98.8169	3.85838	6	103.229	2.8227	6
32.6667	99.0229	2.11005	6	102.404	3.19931	6	98.2123	1.75056	6	95.6178	2.31101	6	96.2914	0.587124	6	100.272	2.71043	6	94.9228	4.81262	6	97.9431	2.72838	6	99.645	4.00322	6	98.8046	3.99921	6	103.478	3.1922	6
32.7333	98.9372	2.1155	6	102.374	3.23006	6	98.1834	1.75576	6	95.5755	2.31702	6	96.3529	0.4443	6	100.446	3.02147	6	94.9123	2.48857	6	97.9179	2.80164	6	99.3376	4.75352	6	98.8627	4.03076	6	103.31	2.87738	6
32.8	98.8989	2.12011	6	102.389	3.21161	6	98.1404	1.6899	6	95.6105	2.33775	6	96.6023	0.178738	6	100.382	2.87862	6	95.0325	1.0948	6	97.9778	2.63884	6	99.3205	4.73705	6	98.8096	4.14818	6	103.384	2.7953	6
32.8667	98.9163	2.05664	6	102.353	3.21685	6	98.1334	1.64032	6	95.5771	2.37007	6	96.6739	0.223906	6	100.348	2.968	6	95.0736	1.11502	6	97.9419	2.69948	6	98.9895	5.61768	6	98.7597	4.29203	6	103.147	2.44147	6
32.9333	98.7929	2.06726	6	102.336	3.1252	6	98.1407	1.65772	6	95.548	2.35111	6	96.5266	0.289471	6	100.293	2.97137	6	94.3461	3.1185	6	97.8856	2.78841	6	99.1082	5.60048	6	98.7348	4.3248	6	103.335	2.75443	6
33	98.8996	2.00479	6	102.318	3.15419	6	98.1896	1.69452	6	95.528	2.41325	6	96.6201	0.158731	6	100.434	3.12698	6	95.0069	3.01358	6	97.8836	2.75938	6	99.3228	5.61521	6	98.7204	4.32907	6	103.681	3.1286	6
33.0667	98.8343	1.94994	6	102.351	3.18325	6	98.1194	1.69139	6	95.5408	2.42094	6	96.6003	0.194635	6	100.296	2.77681	6	95.0818	3.00463	6	97.8705	2.71894	6	99.2581	5.61781	6	98.8005	4.32953	6	103.495	2.73757	6
33.1333	98.8672	1.97096	6	102.331	3.09286	6	98.1118	1.69481	6	95.5413	2.48864	6	96.385	0.381762	6	100.374	2.98927	6	94.9338	2.96394	6	97.8586	2.68109	6	99.2308	5.57921	6	98.7372	4.29171	6	103.423	2.78902	6
33.2	98.8567	1.94811	6	102.278	3.05265	6	98.0728	1.74108	6	95.4635	2.45611	6	96.4604	0.391085	6	100.355	2.98523	6	94.9356	3.10501	6	97.9167	2.60262	6	99.291	5.56547	6	98.7862	4.13115	6	103.444	2.84722	6
33.2667	98.8384	1.92612	6	102.293	3.03349	6	98.0626	1.74614	6	95.4504	2.46254	6	96.245	0.651807	6	100.314	2.85394	6	95.0388	3.25052	6	97.9193	2.59266	6	99.4939	4.62704	6	98.8106	3.94191	6	103.427	2.86914	6
33.3333	98.9084	1.91661	6	102.26	3.09186	6	98.0311	1.69274	6	95.4845	2.42364	6	96.5649	0.21799	6	100.143	2.52689	6	95.0326	3.20461	6	97.8945	2.72875	6	99.0092	5.53412	6	98.8264	3.94636	6	103.017	2.70009	6
33.4	98.8666	1.89619	6	102.256	3.00881	6	97.9838	1.6385	6	95.4474	2.49816	6	96.3177	0.515374	6	100.099	2.38559	6	94.9275	3.16544	6	97.9727	2.58939	6	99.0675	4.60012	6	98.8359	3.96923	6	102.713	2.47769	6
33.4667	98.8353	1.95788	6	102.256	2.96393	6	98.0375	1.64499	6	95.4634	2.44178	6	96.2753	0.533023	6	100.082	2.53885	6	95.0428	3.38357	6	97.8873	2.80448	6	99.149	4.60941	6	98.8058	3.88026	6	102.927	2.71114	6
33.5333	98.832	1.82087	6	102.244	2.96009	6	98.1437	1.57286	6	95.4605	2.42498	6	96.5931	0.394545	6	100.224	2.82528	6	94.9999	3.45754	6	97.9936	2.644	6	99.3962	3.83291	6	98.8026	3.88016	6	102.966	2.65254	6
33.6	98.8432	1.76184	6	102.276	2.97957	6	98.1048	1.54563	6	95.5222	2.45575	6	96.3299	0.363186	6	100.165	2.72691	6	95.2296	3.4782	6	97.9548	2.63157	6	99.3382	3.92201	6	98.7603	4.06557	6	102.872	2.60092	6
33.6667	98.8629	1.80515	6	102.263	3.01013	6	98.0558	1.54948	6	95.5158	2.4858	6	96.5056	0.178545	6	100.083	2.66992	6	95.2468	3.31733	6	97.8923	2.7936	6	99.1128	4.65889	6	98.6762	4.28679	6	102.882	2.74684	6
33.7333	98.8783	1.7983	6	102.299	3.02014	6	98.0524	1.59416	6	95.4642	2.5718	6	96.2685	0.49084	6	100.183	2.70491	6	95.1253	3.49656	6	97.8518	2.81036	6	99.3241	4.76172	6	98.5721	4.4188	6	103.229	2.91942	6
33.8	98.8195	1.83948	6	102.325	3.04626	6	98.0649	1.59668	6	95.4638	2.53269	6	96.3544	0.407875	6	100.213	3.03366	6	95.1055	3.56917	6	97.832	2.86849	6	99.2413	5.68637	6	98.5876	4.39063	6	103.43	3.25982	6
33.8667	98.8459	1.80315	6	102.263	3.07857	6	98.0996	1.62512	6	95.4356	2.60537	6	96.6003	0.127558	6	100.303	3.15907	6	95.1559	3.54531	6	97.8996	2.76125	6	98.8583	6.73162	6	98.5473	4.41567	6	103.154	2.96781	6
33.9333	98.8732	1.84629	6	102.3	3.15621	6	98.0069	1.69931	6	95.4473	2.58029	6	96.3358	0.451645	6	100.317	3.04608	6	95.0891	3.61973	6	97.8543	2.847	6	98.8458	6.7388	6	98.5765	4.38554	6	103.142	2.96178	6
34	98.9042	1.8633	6	102.28	3.16491	6	98.1231	1.70349	6	95.453	2.54573	6	96.6889	0.147274	6	100.318	3.01326	6	95.0603	3.37774	6	97.9293	2.77974	6	98.6989	6.70151	6	98.5293	4.38466	6	102.91	2.69412	6
34.0667	98.9002	1.88593	6	102.28	3.11037	6	98.1622	1.74221	6	95.4339	2.56516	6	96.2037	0.809604	6	100.421	3.16782	6	95.0912	3.52326	6	97.8916	2.92884	6	98.7844	6.65847	6	98.6227	4.23794	6	103.051	2.59258	6
34.1333	98.8417	1.84114	6	102.279	3.11444	6	98.1066	1.71395	6	95.4193	2.54994	6	96.4437	0.3904	6	100.269	3.02447	6	95.148	3.40261	6	97.9403	2.81338	6	99.106	5.62292	6	98.7	4.05048	6	103.177	2.7337	6
34.2	98.9308	1.8028	6	102.247	3.10245	6	98.0673	1.81369	6	95.4318	2.53797	6	96.4013	0.424829	6	100.185	2.7856	6	95.1353	3.36644	6	97.9508	2.84474	6	98.978	5.59532	6	98.5985	4.20871	6	103.081	2.52556	6
34.2667	98.9695	1.76343	6	102.287	3.13893	6	98.071	1.80756	6	95.4036	2.52584	6	96.4746	0.369484	6	100.183	2.81565	6	95.0679	3.36836	6	97.9725	2.84859	6	99.2699	4.62616	6	98.6364	4.22464	6	103.116	2.43395	6
34.3333	98.9106	1.81767	6	102.298	3.07968	6	98.1701	1.82487	6	95.3875	2.57333	6	96.337	0.51042	6	100.178	2.86717	6	95.0657	3.27777	6	97.9464	2.94022	6	99.2982	4.68053	6	98.6044	4.34046	6	103.156	2.3776	6
34.4	98.8126	1.84657	6	102.298	3.06403	6	98.0471	1.77335	6	95.4323	2.5661	6	96.5696	0.374428	6	100.179	2.8917	6	95.1295	3.4123	6	98.0791	2.7137	6	99.2857	4.64712	6	98.6023	4.29357	6	103.148	2.41309	6
34.4667	98.7102	1.75191	6	102.268	3.13338	6	98.0751	1.77655	6	95.4804	2.46084	6	96.4071	0.415845	6	100.192	2.98068	6	95.0605	3.48427	6	98.0696	2.72812	6	99.4304	3.90967	6	98.5885	4.33722	6	103.01	2.42492	6
34.5333	98.7004	1.75344	6	102.21	3.06183	6	98.1055	1.80412	6	95.509	2.46286	6	96.2977	0.47047	6	100.276	3.05226	6	94.8945	3.61714	6	98.0107	2.92397	6	98.9781	4.65479	6	98.6483	4.30162	6	102.615	2.23735	6
34.6	98.6354	1.69422	6	102.179	3.09407	6	98.1854	1.76509	6	95.5199	2.48603	6	96.2367	0.541187	6	100.315	2.9993	6	94.6881	1.72552	6	98.0855	2.73404	6	99.3517	3.85382	6	98.759	4.21512	6	102.821	2.42215	6
34.6667	98.5366	1.75209	6	102.192	3.04385	6	98.1811	1.71963	6	95.5771	2.49134	6	96.4278	0.287362	6	100.297	2.97702	6	94.7634	1.68436	6	98.0114	2.8972	6	99.0792	4.64264	6	98.6037	4.38481	6	102.757	2.52829	6
34.7333	98.5445	1.68343	6	102.132	3.01935	6	98.1438	1.70963	6	95.6225	2.43304	6	96.5609	0.321244	6	100.183	2.84183	6	94.7703	1.77977	6	98.0469	2.98342	6	98.824	5.61198	6	98.6062	4.32234	6	102.732	2.61155	6
34.8	98.5844	1.61465	6	102.099	3.02624	6	98.2417	1.65536	6	95.5842	2.45372	6	96.8781	2.38605	6	99.9988	2.56791	6	94.6505	1.84604	6	98.0636	2.96105	6	98.5974	6.66781	6	98.7185	4.21995	6	102.737	2.57851	6
34.8667	98.6301	1.61364	6	102.171	2.95437	6	98.1724	1.58492	6	95.5191	2.46522	6	96.0508	2.43317	6	99.9832	2.29346	6	94.6032	1.90527	6	98.081	2.96035	6	98.7117	6.69409	6	98.7396	4.16189	6	102.869	2.55826	6
34.9333	98.6309	1.58123	6	102.219	2.99701	6	98.2668	1.52582	6	95.5127	2.39558	6	96.0087	2.35866	6	99.9253	2.2911	6	94.7127	1.86679	6	98.1424	2.87296	6	98.7074	6.71651	6	98.6575	4.248	6	102.911	2.51021	6
35	98.6015	1.59712	6	102.281	2.9872	6	98.2242	1.47864	6	95.5225	2.36273	6	96.1786	2.4535	6	99.6897	2.10085	6	94.938	3.86015	6	98.136	2.89055	6	98.6635	6.67919	6	98.6454	4.25294	6	102.905	2.42612	6
35.0667	98.5944	1.53826	6	102.211	2.94564	6	98.1881	1.55679	6	95.5603	2.30224	6	96.0847	2.47039	6	99.7788	2.3433	6	94.9589	3.76054	6	98.1074	2.8379	6	98.9124	5.68923	6	98.7164	4.22816	6	102.946	2.36476	6
35.1333	98.5955	1.55717	6	102.253	3.01015	6	98.1902	1.55716	6	95.5583	2.30508	6	96.174	2.42706	6	99.8907	2.55663	6	95.0286	3.83301	6	97.9488	2.95328	6	98.9414	5.67649	6	98.7463	4.23027	6	103.056	2.38787	6
35.2	98.5855	1.53875	6	102.284	2.97611	6	98.1603	1.63046	6	95.4803	2.37664	6	96.3909	0.351448	6	99.9617	2.71349	6	95.118	3.80387	6	97.9707	2.9131	6	99.3277	4.74489	6	98.6985	4.21324	6	103.34	2.54669	6
35.2667	98.5721	1.53503	6	102.243	2.95597	6	98.1946	1.68109	6	95.4972	2.45215	6	96.6604	0.275309	6	99.9154	2.87141	6	95.2189	3.6889	6	98.0347	2.79637	6	98.9679	5.65219	6	98.6042	4.28641	6	103.169	2.52666	6
35.3333	98.5959	1.52464	6	102.232	2.94223	6	98.1054	1.70744	6	95.512	2.52014	6	96.3017	0.499451	6	100.001	2.87789	6	95.2426	3.65218	6	98.0001	2.73288	6	99.2175	4.69547	6	98.6455	4.29136	6	103.161	2.47562	6
35.4	98.6236	1.46374	6	102.23	2.95158	6	98.1309	1.75922	6	95.5326	2.49524	6	96.4514	0.313197	6	100.035	2.81323	6	95.1868	3.6347	6	97.882	2.92547	6	99.0994	4.76082	6	98.6616	4.29699	6	102.895	2.19742	6
35.4667	98.6611	1.48287	6	102.264	3.01465	6	98.1627	1.782	6	95.5078	2.52869	6	96.4732	0.387167	6	100.031	2.70509	6	95.0646	3.64419	6	97.9245	2.84055	6	99.2452	4.72563	6	98.6126	4.30553	6	103.14	2.36584	6
35.5333	98.6389	1.53827	6	102.315	2.98138	6	98.0909	1.80652	6	95.4777	2.53399	6	96.5796	0.134924	6	99.954	2.50088	6	95.0801	3.60179	6	97.9392	2.89739	6	99.4409	3.88443	6	98.6	4.20336	6	103.005	2.35362	6
35.6	98.6072	1.62116	6	102.297	3.02341	6	98.146	1.88191	6	95.5294	2.46605	6	96.4034	0.5094	6	99.8786	2.44781	6	95.1063	3.60088	6	97.8715	2.97851	6	99.2072	4.67033	6	98.5829	4.21977	6	103.017	2.38689	6
35.6667	98.6439	1.6347	6	102.355	3.10287	6	98.1648	1.80593	6	95.5329	2.45227	6	96.3918	0.489539	6	99.9125	2.55234	6	95.0787	3.69294	6	97.897	2.92439	6	99.1984	4.63569	6	98.676	4.19572	6	103.007	2.32676	6
35.7333	98.6024	1.6724	6	102.343	3.07022	6	98.2011	1.81032	6	95.4792	2.3928	6	96.4873	0.196157	6	99.9671	2.82491	6	95.0448	3.78406	6	97.958	2.97432	6	99.3349	4.60122	6	98.6422	4.20706	6	103.267	2.66829	6
35.8	98.5923	1.75551	6	102.261	3.06442	6	98.1106	1.78318	6	95.4335	2.46364	6	96.5465	0.146059	6	100.046	3.01361	6	95.0572	3.74278	6	98.0736	2.91501	6	99.3193	4.58765	6	98.6478	4.06797	6	103.196	2.84121	6
35.8667	98.5511	1.77359	6	102.359	3.02566	6	98.1343	1.74148	6	95.3804	2.46998	6	96.6258	0.265598	6	99.9195	2.79427	6	95.0543	3.74635	6	98.1542	2.88612	6	99.1343	4.60654	6	98.7078	3.95573	6	102.892	2.56145	6
35.9333	98.5875	1.71847	6	102.281	3.03578	6	98.1592	1.74629	6	95.4079	2.44395	6	96.5492	0.343992	6	100.017	2.94929	6	95.0169	3.80633	6	98.0743	3.09337	6	98.9538	5.61368	6	98.6922	4.04264	6	102.956	2.54757	6
36	98.6131	1.68794	6	102.259	3.00441	6	98.0545	1.75039	6	95.3714	2.42191	6	96.4013	0.192881	6	99.9591	2.92755	6	94.9737	3.87503	6	98.0781	3.10046	6	99.0498	4.67398	6	98.6334	4.07526	6	102.659	2.27026	6
36.0667	98.5786	1.67938	6	102.153	2.95438	6	98.0013	1.80676	6	95.3854	2.39098	6	96.4241	0.328954	6	99.8983	2.75121	6	95.004	3.81659	6	98.1214	2.86975	6	99.2577	3.85493	6	98.7291	3.91199	6	102.637	2.29125	6
36.1333	98.5891	1.6625	6	102.17	2.93487	6	98.0088	2.4414	6	95.452	2.41675	6	96.2295	0.535231	6	99.7904	2.36959	6	94.9368	3.80937	6	98.0195	2.96856	6	99.1918	3.85413	6	98.7146	3.84593	6	102.487	2.48796	6
36.2	98.5621	1.71453	6	102.192	2.96305	6	98.0545	2.55901	6	95.4626	2.35502	6	96.3039	0.506604	6	99.7405	2.32962	6	94.8636	3.90609	6	97.9217	3.03039	6	99.2429	3.84013	6	98.6858	3.90424	6	102.554	2.39412	6
36.2667	98.5973	1.63523	6	102.072	2.9009	6	98.0432	2.6412	6	95.4765	2.36199	6	96.5242	0.152698	6	99.7916	2.35315	6	94.8521	3.99156	6	97.9765	2.82947	6	99.3897	3.87518	6	98.708	3.90654	6	102.888	2.65534	6
36.3333	98.5908	1.61265	6	102.072	2.91	6	97.9113	2.50838	6	95.4346	2.38551	6	96.7139	0.106408	6	99.9374	2.50463	6	94.7604	4.00468	6	97.939	2.86811	6	99.5326	3.35631	6	98.6002	3.99842	6	102.76	2.72355	6
36.4	98.5768	1.59079	6	102.111	2.96761	6	97.8706	2.40634	6	95.5101	2.3941	6	96.477	0.307434	6	99.9955	2.60353	6	94.7562	3.9019	6	97.988	2.88466	6	99.4114	3.81862	6	98.5905	4.047	6	103.016	3.03612	6
36.4667	98.5633	1.71275	6	102.179	2.91446	6	97.7996	2.36588	6	95.5016	2.41996	6	96.6032	0.165405	6	100.011	2.62081	6	94.7582	3.86085	6	97.9265	3.08437	6	99.5297	3.86685	6	98.4988	4.09894	6	103.288	3.42515	6
36.5333	98.5734	1.73721	6	102.176	2.94695	6	97.7127	2.35263	6	95.4629	2.46088	6	96.4008	0.661797	6	99.9445	2.69246	6	94.8353	3.82772	6	97.9461	3.0191	6	99.4898	3.90384	6	98.5327	4.08867	6	103.25	2.91748	6
36.6	98.642	1.66057	6	102.161	2.87269	6	97.6894	2.25049	6	95.471	2.43056	6	96.57	0.282576	6	99.9844	2.66777	6	95.0151	3.68334	6	97.9905	2.91863	6	99.5078	3.87819	6	98.5208	4.04852	6	103.388	2.95883	6
36.6667	98.6592	1.68829	6	102.249	2.87213	6	97.6412	2.22612	6	95.4948	2.38646	6	96.736	0.124727	6	99.9184	2.59676	6	95.019	3.66251	6	97.9711	2.93865	6	99.3916	3.81207	6	98.4895	3.95629	6	103.085	2.64773	6
36.7333	98.6191	1.7429	6	102.284	2.91959	6	97.701	2.28008	6	95.5036	2.38661	6	96.6689	0.160272	6	99.8668	2.70605	6	94.9895	3.59079	6	97.9828	2.90237	6	99.7182	3.29011	6	98.5108	3.88971	6	103.282	2.71876	6
36.8	98.6268	1.70564	6	102.35	2.83913	6	97.7947	2.32569	6	95.5016	2.39078	6	96.5165	0.486239	6	99.9083	2.49512	6	94.7972	1.78975	6	97.9089	2.91107	6	99.5867	3.29639	6	98.5063	3.95336	6	103.026	2.51226	6
36.8667	98.66	1.55951	6	102.34	2.88127	6	97.7429	2.27624	6	95.5333	2.33922	6	96.6056	0.306993	6	99.8478	2.61027	6	94.7307	1.80764	6	97.9326	2.83418	6	99.4763	3.29741	6	98.2372	4.31336	6	102.75	2.51747	6
36.9333	98.6786	1.49021	6	102.306	2.88394	6	97.8912	2.4231	6	95.5827	2.28107	6	96.5843	0.178744	6	99.936	2.88461	6	94.7529	1.78823	6	97.8739	2.88589	6	99.4277	3.29883	6	98.2643	4.30183	6	102.66	2.32938	6
37	98.5693	1.49035	6	102.344	2.89609	6	97.9263	2.45485	6	95.6052	2.28905	6	96.4332	0.247618	6	100.004	3.14209	6	94.5915	1.90826	6	97.9318	2.77472	6	99.4373	3.34762	6	98.1533	4.44903	6	102.585	2.27855	6
37.0667	98.5234	1.5381	6	102.311	2.97647	6	97.9478	2.44507	6	95.5437	2.30101	6	96.285	0.412986	6	100.125	3.35858	6	94.7256	1.8402	6	97.9182	2.80564	6	99.4522	3.39488	6	98.1127	4.52513	6	102.625	2.28199	6
37.1333	98.579	1.54677	6	102.295	2.94712	6	97.8466	2.3268	6	95.5309	2.30223	6	96.2204	0.500347	6	100.162	3.5616	6	94.8605	1.86399	6	97.868	2.86525	6	98.9039	4.66269	6	98.2375	4.47553	6	102.488	2.22789	6
37.2	98.6253	1.58674	6	102.207	2.92016	6	97.7416	2.31955	6	95.5168	2.2903	6	96.4214	0.161931	6	100.136	3.58632	6	95.0618	3.66836	6	97.8117	2.9683	6	99.1053	3.90521	6	98.3954	4.14677	6	102.407	2.28182	6
37.2667	98.6081	1.65688	6	102.174	2.93591	6	97.8354	2.3791	6	95.4904	2.32485	6	96.3117	0.346367	6	100.213	3.51519	6	95.1314	3.67083	6	97.8176	2.89827	6	99.0808	3.89216	6	98.6618	3.76866	6	102.372	2.22197	6
37.3333	98.5207	1.77351	6	102.266	2.90353	6	97.6812	2.29296	6	95.4152	2.36858	6	96.4202	0.204979	6	100.205	3.34929	6	94.3826	1.35785	6	97.7977	2.96978	6	99.0609	3.932	6	98.478	3.94293	6	102.329	2.2772	6
37.4	98.5709	1.78798	6	102.24	2.8608	6	97.6745	2.25335	6	95.4192	2.34223	6	96.5213	0.332399	6	100.18	3.0185	6	94.5774	1.49585	6	97.7936	2.94261	6	98.7943	4.70848	6	98.5297	3.84845	6	102.259	2.24933	6
37.4667	98.5817	1.73939	6	102.232	2.77466	6	97.6542	2.24413	6	95.486	2.32474	6	96.6481	0.230487	6	100.113	2.84241	6	94.408	2.38687	6	97.7728	2.90424	6	98.5641	5.63534	6	98.5379	3.84057	6	102.245	2.10714	6
37.5333	98.562	1.73763	6	102.21	2.74974	6	97.7418	2.36957	6	95.5026	2.29394	6	96.2733	0.845796	6	100.134	2.85068	6	94.3443	2.36031	6	97.7836	2.92448	6	98.6211	5.64249	6	98.4999	3.84028	6	102.294	2.10815	6
37.6	98.5195	1.71955	6	102.215	2.8784	6	97.7924	2.35033	6	95.4797	2.25415	6	96.4228	0.507952	6	99.8645	2.76311	6	94.5845	2.37975	6	97.7912	2.93792	6	98.7058	5.63353	6	98.4473	3.85908	6	102.366	2.14571	6
37.6667	98.5548	1.67882	6	102.258	2.85505	6	97.7707	2.34893	6	95.4916	2.2034	6	96.6214	0.0478971	6	99.759	2.61113	6	94.3639	2.47262	6	97.8223	2.9013	6	98.758	5.6911	6	98.4431	3.9713	6	102.353	2.16521	6
37.7333	98.6028	1.59189	6	102.216	2.91966	6	97.8106	2.29787	6	95.5457	2.13387	6	96.3197	0.554727	6	99.7741	2.55328	6	95.1059	1.73609	6	97.7311	3.02452	6	98.7813	5.6722	6	98.4553	3.89402	6	102.402	2.14695	6
37.8	98.6616	1.58012	6	102.183	2.99858	6	97.7334	2.36986	6	95.4949	2.19042	6	96.3992	0.177671	6	99.7587	2.80759	6	94.9795	1.78678	6	97.7555	3.00086	6	98.7749	5.63829	6	98.4607	4.02344	6	102.426	2.25524	6
37.8667	98.669	1.60101	6	102.23	3.03719	6	97.7197	2.35325	6	95.5276	2.18999	6	96.3364	0.230118	6	99.7142	2.77023	6	95.0606	3.60696	6	97.7562	2.93623	6	99.0127	4.69808	6	98.5345	3.89358	6	102.473	2.33894	6
37.9333	98.649	1.54462	6	102.295	3.00415	6	97.6521	2.25322	6	95.4801	2.27104	6	96.3257	0.40156	6	99.8699	2.88662	6	95.1152	3.55803	6	97.7142	2.98043	6	98.9988	4.7258	6	98.3968	4.03756	6	102.428	2.25426	6
38	98.6663	1.57782	6	102.32	2.94777	6	97.6288	2.23704	6	95.4845	2.32569	6	96.4318	0.33811	6	99.9888	2.81707	6	95.1692	3.64701	6	97.7219	2.90013	6	98.9403	4.65847	6	98.4566	3.89418	6	102.393	2.32786	6
38.0667	98.6668	1.64456	6	102.349	2.91207	6	97.6008	2.13634	6	95.4501	2.3926	6	96.4409	0.319935	6	100.073	3.0011	6	95.0754	3.59646	6	97.7207	2.90895	6	98.9177	4.56651	6	98.4408	3.85889	6	102.478	2.24739	6
38.1333	98.6207	1.74484	6	102.35	2.90217	6	97.5226	2.13914	6	95.3775	2.44639	6	96.3138	0.601172	6	99.9538	2.9636	6	94.9764	3.37271	6	97.7398	2.93382	6	98.7108	5.47094	6	98.5405	3.71728	6	102.488	2.25554	6
38.2	98.5867	1.77335	6	102.502	2.89527	6	97.6527	2.08229	6	95.3355	2.44556	6	96.4545	0.264957	6	99.8941	2.75277	6	94.919	1.14481	6	97.684	3.03021	6	98.9318	4.61562	6	98.5298	3.56097	6	102.411	2.25438	6
38.2667	98.5942	1.8246	6	102.437	2.95368	6	97.6413	2.09077	6	95.3022	2.44338	6	96.2384	0.556105	6	99.9228	2.7235	6	94.982	2.31756	6	97.7451	3.03935	6	98.874	4.54908	6	98.548	3.59316	6	102.3	2.34791	6
38.3333	98.6523	1.8261	6	102.461	2.97207	6	97.7001	2.08011	6	95.3026	2.3962	6	96.396	0.243943	6	100.018	2.94203	6	94.9779	2.33142	6	97.7468	2.99021	6	99.0971	3.73664	6	98.6884	3.45603	6	102.287	2.32158	6
38.4	98.6761	1.86443	6	102.427	2.93503	6	97.6582	2.0637	6	95.3212	2.32045	6	96.4073	0.272915	6	99.9113	2.64858	6	94.9703	2.40726	6	97.7112	3.05529	6	99.0977	3.7657	6	98.6138	3.61602	6	102.292	2.29628	6
38.4667	98.6229	1.85549	6	102.402	2.97565	6	97.6775	2.12541	6	95.3003	2.29676	6	96.4317	0.152817	6	99.9195	2.57496	6	94.9904	2.24723	6	97.6863	3.10254	6	99.0197	3.81461	6	98.6951	3.52544	6	102.177	2.36438	6
38.5333	98.6875	1.79496	6	102.446	3.00803	6	97.7206	2.07828	6	95.3485	2.30562	6	96.4764	0.332365	6	99.9637	2.5642	6	94.9404	2.23151	6	97.7923	2.83948	6	99.1916	3.32855	6	98.6899	3.6125	6	102.038	2.46017	6
38.6	98.6175	1.84839	6	102.341	2.94955	6	97.6268	2.09086	6	95.3738	2.26137	6	96.2336	0.18778	6	100.145	2.82929	6	95.0385	1.4197	6	97.7232	2.95518	6	99.1413	3.35355	6	98.6291	3.71463	6	102.036	2.29754	6
38.6667	98.6008	1.79486	6	102.415	2.91911	6	97.5575	2.09459	6	95.3535	2.28515	6	96.3486	0.126004	6	100.052	2.86694	6	94.9971	3.51014	6	97.6333	3.02078	6	98.898	3.77122	6	98.6085	3.75879	6	102.03	2.20259	6
38.7333	98.557	1.84153	6	102.36	2.9546	6	97.4856	2.11625	6	95.4019	2.27462	6	96.2249	0.159863	6	99.955	2.70171	6	95.0386	3.47439	6	97.7261	2.91827	6	98.881	3.80239	6	98.5109	3.94297	6	102.035	2.17397	6
38.8	98.4928	1.81742	6	102.41	2.93192	6	97.5172	2.15722	6	95.3734	2.31779	6	96.362	0.198128	6	99.9231	2.8142	6	95.1598	3.68492	6	97.7571	2.8763	6	98.8707	3.88508	6	98.4954	3.97135	6	101.975	2.07532	6
38.8667	98.5198	1.8123	6	102.404	2.90408	6	97.5366	2.07776	6	95.41	2.28911	6	96.0423	0.54969	6	99.9251	2.91299	6	95.2229	3.70206	6	97.6923	3.0173	6	98.9281	3.84772	6	98.3795	4.06257	6	102.063	1.92872	6
38.9333	98.4244	1.87757	6	102.38	2.87859	6	97.4748	2.15031	6	95.3919	2.29059	6	96.2321	0.306288	6	99.9128	2.96467	6	95.1106	3.68242	6	97.7266	3.03959	6	98.938	3.83715	6	98.3552	4.06973	6	102.153	1.84258	6
39	98.4825	1.88292	6	102.388	2.97726	6	97.4935	2.07469	6	95.4063	2.32172	6	96.2832	0.24544	6	99.8393	3.11254	6	95.1079	3.71234	6	97.7616	2.97534	6	98.9718	3.85509	6	98.4566	3.95775	6	102.247	1.98105	6
39.0667	98.4759	1.90169	6	102.414	2.96757	6	97.6237	2.07561	6	95.4024	2.30252	6	96.5205	0.177781	6	99.7196	2.80221	6	95.0428	3.67962	6	97.7538	3.02508	6	98.9729	3.95141	6	98.4057	4.0505	6	102.183	2.1374	6
39.1333	98.5345	1.7911	6	102.413	2.97412	6	97.6635	2.05613	6	95.3958	2.31808	6	96.3546	0.269369	6	99.8201	2.93498	6	94.9485	3.62531	6	97.705	3.05611	6	98.9818	3.95093	6	98.4545	4.02679	6	102.186	2.24112	6
39.2	98.575	1.83095	6	102.366	3.00004	6	97.6062	2.08635	6	95.3528	2.31082	6	96.5211	0.0684107	6	99.8518	3.03251	6	94.9133	3.46871	6	97.6807	3.01797	6	99.021	3.89306	6	98.4498	4.00118	6	102.302	2.17767	6
39.2667	98.5707	1.8262	6	102.394	3.09321	6	97.5805	2.09141	6	95.3019	2.32757	6	96.5871	0.131094	6	99.7359	2.72203	6	94.9183	3.38501	6	97.695	3.01261	6	99.0581	3.9156	6	98.358	4.23693	6	102.366	2.23007	6
39.3333	98.6232	1.79424	6	102.387	3.0638	6	97.6246	2.05938	6	95.2812	2.25146	6	96.4917	0.181874	6	99.8358	2.82806	6	94.9671	3.36664	6	97.7578	2.91053	6	99.045	3.93121	6	98.2541	4.41377	6	102.296	2.38443	6
39.4	98.5897	1.6864	6	102.401	3.02948	6	97.597	2.15595	6	95.3173	2.22291	6	96.332	0.522911	6	99.807	2.73068	6	94.9309	3.47051	6	97.6494	3.04251	6	99.024	3.88095	6	98.2417	4.39891	6	102.19	2.23109	6
39.4667	98.6349	1.73227	6	102.35	3.00441	6	97.5117	2.11231	6	95.2846	2.24941	6	96.4587	0.393358	6	99.6648	2.49224	6	94.9712	3.51761	6	97.7039	2.951	6	99.0491	3.8233	6	98.1787	4.4706	6	102.329	2.13672	6
39.5333	98.6072	1.74009	6	102.366	2.98549	6	97.4776	2.10766	6	95.2171	2.30646	6	96.3913	0.419758	6	99.6189	2.42605	6	94.8919	3.62718	6	97.6617	2.97431	6	99.0122	3.81266	6	98.2253	4.24456	6	102.257	2.18857	6
39.6	98.5939	1.69138	6	102.447	3.01463	6	97.4685	2.04428	6	95.2247	2.34303	6	96.4037	0.355359	6	99.6284	2.37051	6	94.889	3.66586	6	97.6758	3.0074	6	98.992	3.75852	6	98.2654	4.23273	6	102.22	2.27249	6
39.6667	98.5976	1.67933	6	102.427	2.94196	6	97.4415	2.11758	6	95.2213	2.37119	6	96.3224	0.410429	6	99.5547	2.338	6	94.8443	3.67162	6	97.6267	3.02377	6	99.2052	3.85202	6	98.6446	3.95366	6	102.242	2.35376	6
39.7333	98.6329	1.65711	6	102.434	2.94666	6	97.4188	2.15384	6	95.24	2.47745	6	96.4621	0.355421	6	99.6654	2.54505	6	94.859	3.80679	6	97.6086	2.92923	6	99.2403	3.92026	6	99.1061	3.65477	6	102.439	2.26139	6
39.8	98.696	1.74839	6	102.483	2.91537	6	97.4832	2.11585	6	95.2009	2.56441	6	96.3265	0.268404	6	99.5226	2.25139	6	94.7748	3.71468	6	97.6161	3.02994	6	99.2278	4.09044	6	99.4003	3.62258	6	102.599	2.38032	6
39.8667	98.6907	1.55408	6	102.517	3.03592	6	97.5074	2.13612	6	95.1745	2.6105	6	96.1225	0.379816	6	99.3202	1.90187	6	94.6745	3.71239	6	97.6062	3.03348	6	99.2826	3.65471	6	99.5056	3.27872	6	102.615	2.2855	6
39.9333	98.5877	1.81348	6	102.636	3.12258	6	97.4257	2.37491	6	95.3228	2.53996	6	96.1937	0.550842	6	99.777	0.896627	6	94.9081	3.65557	6	97.6236	2.97488	6	99.1445	3.63551	6	99.4192	3.2941	6	101.501	2.51927	6
40	98.774	2.28152	6	102.553	2.73362	6	97.3534	2.43495	6	95.7587	2.18004	6	96.2245	0.140192	6	100.117	3.775	6	95.5149	1.70754	6	97.6296	2.77531	6	99.1791	3.75449	6	99.2279	3.29917	6	101.401	2.51034	6
40.0667	98.6161	2.23355	6	102.185	2.84653	6	97.7977	2.35267	6	95.5222	2.27039	6	96.8983	0.364034	6	99.988	4.06545	6	95.3148	1.66001	6	97.6298	2.97783	6	99.0891	3.64323	6	98.8682	3.19535	6	101.215	2.40442	6
40.1333	98.7921	2.23508	6	102.751	2.92351	6	97.4832	2.23518	6	95.2701	2.26566	6	96.5786	0.439683	6	99.8775	4.42323	6	95.1065	1.35129	6	97.63	3.20871	6	98.8852	3.58432	6	98.505	3.19227	6	101.157	2.24249	6
40.2	98.5348	2.30267	6	102.41	3.01215	6	97.4157	2.23166	6	95.0096	2.3817	6	96.1492	0.618514	6	99.5518	4.50612	6	94.8406	1.17593	6	97.6904	3.17758	6	98.5627	3.45738	6	98.1724	3.2	6	100.983	2.21209	6
40.2667	98.6407	2.3405	6	102.4	2.96358	6	97.4093	2.27042	6	95.0115	2.407	6	96.2068	0.588423	6	99.5198	4.44198	6	94.8586	1.225	6	97.6645	3.31108	6	98.2814	3.91235	6	98.1856	3.15412	6	100.924	2.36311	6
40.3333	98.6451	2.34079	6	102.432	2.91867	6	97.4641	2.35011	6	95.0426	2.46632	6	96.2768	0.573955	6	99.7951	4.85477	6	95.0379	1.31135	6	97.6373	2.84534	6	98.2812	3.93613	6	98.2365	3.22561	6	100.94	2.36513	6
40.4	98.6643	2.24982	6	102.429	2.85016	6	97.4311	2.27839	6	95.1324	2.46975	6	96.2849	0.509468	6	99.7249	4.77013	6	95.1366	1.30218	6	97.6694	2.95142	6	98.237	3.89618	6	98.4081	3.15782	6	100.865	2.35258	6
40.4667	98.722	2.29515	6	102.51	2.75342	6	97.3231	2.22554	6	95.1612	2.47218	6	96.3108	0.361279	6	99.5105	4.56686	6	95.1805	1.26425	6	97.6013	3.07931	6	98.1099	4.66651	6	98.4935	3.14902	6	101.136	2.04037	6
40.5333	98.7468	2.35379	6	102.496	2.6978	6	97.3664	2.24395	6	95.2261	2.46748	6	96.3978	0.253647	6	99.1488	4.15449	6	95.0788	1.46216	6	97.6035	2.96633	6	98.0612	4.65181	6	98.5382	3.13606	6	101.135	2.02123	6
40.6	98.7759	2.31671	6	102.487	2.66573	6	97.2338	2.19378	6	95.2419	2.47133	6	96.5003	0.141764	6	99.2135	4.21598	6	95.1149	1.5467	6	97.628	2.89052	6	98.1049	4.69672	6	98.7146	3.12239	6	101.21	2.00961	6
40.6667	98.7785	2.32657	6	102.458	2.72217	6	97.3638	2.32954	6	95.3075	2.48938	6	96.5484	0.175741	6	99.0458	3.81504	6	95.2475	1.76948	6	97.6649	2.9559	6	98.1449	4.6783	6	98.8873	3.21906	6	101.299	1.95362	6
40.7333	98.7213	2.30313	6	102.485	2.6278	6	97.5362	2.58733	6	95.3423	2.45991	6	96.5643	0.174477	6	98.89	3.47038	6	95.2204	1.67286	6	97.6097	3.04831	6	98.1553	4.69409	6	98.9121	2.97741	6	101.377	1.86613	6
40.8	98.6161	2.44598	6	102.508	2.73081	6	97.3312	2.4144	6	95.3182	2.48453	6	96.6084	0.188195	6	99.0358	3.64538	6	95.1543	1.68487	6	97.6408	3.21631	6	98.1545	4.7127	6	98.8316	2.94749	6	101.415	1.89587	6
40.8667	98.4863	2.60185	6	102.454	2.85299	6	97.3611	2.24569	6	95.2661	2.49939	6	96.5518	0.250097	6	99.212	3.70865	6	95.1893	1.57126	6	97.6342	2.93259	6	98.493	3.94734	6	98.8501	3.14286	6	101.559	1.97049	6
40.9333	98.4135	2.66097	6	102.523	2.8618	6	97.513	2.20053	6	95.1401	2.53183	6	96.4651	0.283947	6	99.4433	3.86721	6	95.1837	1.37447	6	97.6444	2.7654	6	98.5401	3.98013	6	98.8513	3.25556	6	101.561	2.07823	6
41	98.3557	2.7614	6	102.523	2.84102	6	97.5524	2.0741	6	95.096	2.55196	6	96.415	0.321532	6	99.4115	3.86121	6	95.0617	1.28253	6	97.6817	3.01402	6	98.5364	3.94863	6	98.7106	3.30051	6	101.502	2.01794	6
41.0667	98.2472	2.79007	6	102.5	2.80841	6	97.6418	1.9888	6	95.113	2.48114	6	96.3631	0.231625	6	99.5219	4.5317	6	94.9542	1.17294	6	97.6973	2.89014	6	98.7307	3.44697	6	98.5234	3.34903	6	101.41	1.90532	6
41.1333	98.2849	2.80079	6	102.439	2.91847	6	97.6977	1.78951	6	95.1155	2.50111	6	96.4089	0.180463	6	99.6067	4.66108	6	94.8934	1.19723	6	97.6018	2.42443	6	98.5346	3.91489	6	98.4038	3.54412	6	101.47	1.97868	6
41.2	98.3514	2.76173	6	102.351	2.81541	6	97.6909	1.77024	6	95.1782	2.42802	6	96.4541	0.202204	6	99.3019	4.40792	6	95.0959	1.34879	6	97.6652	2.54724	6	98.5909	3.87855	6	98.4343	3.52051	6	101.567	2.00311	6
41.2667	98.4347	2.60524	6	102.299	2.80455	6	97.7235	1.85358	6	95.2475	2.33431	6	96.5551	0.0895121	6	99.15	4.32108	6	95.0821	1.5374	6	97.6455	2.73598	6	98.5715	3.8326	6	98.4578	3.16789	6	101.519	1.91742	6
41.3333	98.5073	2.52902	6	102.24	2.72333	6	97.7224	1.93988	6	95.356	2.34292	6	96.5849	0.18102	6	98.9436	4.00327	6	95.1718	1.65438	6	97.675	2.81968	6	98.5353	3.80626	6	98.4529	3.1094	6	101.467	1.75932	6
41.4	98.6205	2.41288	6	102.251	2.78218	6	97.6395	1.94322	6	95.3838	2.36537	6	96.6216	0.219173	6	98.7681	3.84586	6	95.2117	1.67007	6	97.6639	2.50041	6	98.2441	4.49943	6	98.4878	3.04188	6	101.349	1.78146	6
41.4667	98.6944	2.33207	6	102.311	2.7421	6	97.5193	1.93478	6	95.3398	2.43152	6	96.6081	0.200705	6	98.5245	3.16114	6	95.1673	1.67107	6	97.9062	2.6237	6	98.513	5.45416	6	98.4745	3.03601	6	102.329	2.30531	6
41.5333	98.7583	2.2875	6	102.379	2.70408	6	97.4004	2.0136	6	95.2597	2.416	6	96.5123	0.255073	6	98.5944	3.23635	6	95.0819	1.64962	6	97.8742	2.87755	6	98.3116	4.56413	6	98.6123	2.98714	6	101.446	3.86717	6
41.6	98.7784	2.29833	6	102.48	2.67276	6	97.3278	1.95904	6	95.1724	2.50091	6	96.4237	0.208215	6	98.6574	3.31076	6	94.9327	1.56646	6	97.9077	2.87827	6	98.3585	4.5888	6	98.4776	3.27302	6	101.558	3.90537	6
41.6667	98.793	2.26788	6	102.508	2.56981	6	97.3788	2.05117	6	95.1016	2.57225	6	96.4096	0.287513	6	98.6916	3.22042	6	94.9245	1.63149	6	97.8383	3.008	6	98.2904	4.65839	6	98.4124	3.61147	6	101.506	3.99241	6
41.7333	98.8272	2.25079	6	102.56	2.65692	6	97.2262	1.95742	6	94.9865	2.63294	6	96.4366	0.463036	6	98.7507	3.30683	6	94.8606	1.89628	6	97.7816	3.07563	6	98.3126	4.67225	6	98.2652	3.8119	6	101.573	4.18021	6
41.8	98.7486	2.27919	6	102.543	2.64879	6	97.1134	1.93472	6	94.9099	2.60269	6	96.3705	0.602427	6	98.713	3.15485	6	94.9319	1.94732	6	97.8023	2.88115	6	98.4302	3.99081	6	98.0312	4.07424	6	101.392	4.26515	6
41.8667	98.7654	2.33767	6	102.537	2.68125	6	97.3036	2.02988	6	94.8528	2.59948	6	96.3569	0.590252	6	99.1706	3.61677	6	95.0143	1.98134	6	97.6159	3.00456	6	98.6363	3.54666	6	97.962	4.13105	6	101.365	6.76479	6
41.9333	98.6868	2.44097	6	102.545	2.66265	6	97.3664	2.0697	6	94.8853	2.64603	6	96.4104	0.605884	6	99.2765	3.76501	6	95.0884	2.12241	6	97.5194	2.88612	6	98.5938	3.54549	6	97.8238	4.17695	6	101.321	2.51726	6
42	98.6201	2.45612	6	102.452	2.78239	6	97.2978	2.06274	6	94.9288	2.63605	6	96.3982	0.565396	6	99.3658	4.00658	6	95.141	2.08731	6	97.5062	2.89113	6	98.5864	3.51047	6	97.9478	3.93934	6	101.313	2.45093	6
42.0667	98.5429	2.45625	6	102.484	2.89906	6	97.3233	2.03013	6	94.9189	2.66842	6	96.2564	0.495118	6	99.3092	4.07677	6	95.0639	1.97285	6	97.7774	2.40473	6	98.4134	3.9336	6	97.9262	3.78051	6	101.426	2.29554	6
42.1333	98.5136	2.46245	6	102.509	2.83745	6	97.4485	2.3014	6	94.9652	2.60672	6	96.2176	0.477218	6	99.3655	4.07834	6	94.9377	1.60877	6	97.7829	2.4635	6	98.4082	3.94078	6	97.8895	3.79768	6	101.395	1.91305	6
42.2	98.5136	2.46739	6	102.527	2.87974	6	97.5899	2.50854	6	94.9871	2.5662	6	96.2222	0.487741	6	99.4397	4.04541	6	94.8574	1.61509	6	98.044	2.1837	6	98.4291	3.88634	6	98.0031	3.62635	6	101.431	1.70278	6
42.2667	98.5119	2.43056	6	102.57	2.91751	6	97.2448	2.15582	6	95.0084	2.62905	6	96.3026	0.481212	6	99.5749	4.12977	6	94.7668	1.60685	6	97.6706	2.87633	6	98.482	3.89592	6	97.9625	3.65275	6	101.56	1.52582	6
42.3333	98.5279	2.36149	6	102.581	2.92305	6	96.987	1.99176	6	95.0285	2.64107	6	96.3191	0.446888	6	99.5698	4.00003	6	94.6997	1.46323	6	97.7054	2.83832	6	98.4472	3.9456	6	97.9597	3.56984	6	101.501	1.56559	6
42.4	98.581	2.27676	6	102.598	2.87807	6	97.0619	2.00829	6	94.9329	2.65541	6	96.3469	0.487168	6	99.5654	3.99299	6	94.6867	1.56414	6	97.6401	2.87976	6	98.0338	3.96772	6	97.9706	3.55651	6	100.621	1.61374	6
42.4667	98.5634	2.32398	6	102.629	2.86729	6	97.1807	2.11341	6	94.9236	2.6565	6	96.4164	0.443995	6	99.6501	3.91218	6	94.7449	1.57629	6	97.5958	3.00321	6	98.331	3.49709	6	97.9172	3.53408	6	100.698	1.61844	6
42.5333	98.6437	2.3529	6	102.561	2.93889	6	97.5244	2.33487	6	94.9125	2.71894	6	96.4864	0.441502	6	99.7963	4.26472	6	94.7492	1.57986	6	97.6081	2.96489	6	98.2223	3.51466	6	98.0419	3.22371	6	100.493	1.67397	6
42.6	98.638	2.36303	6	102.573	2.80697	6	97.4498	2.22854	6	94.9056	2.76188	6	96.525	0.370306	6	99.9299	4.89962	6	94.8394	1.69115	6	97.6474	2.82055	6	97.9742	3.98746	6	98.1486	3.23876	6	100.448	1.6419	6
42.6667	98.6103	2.37758	6	102.566	2.81592	6	97.2925	2.09024	6	94.8868	2.77247	6	96.5169	0.32367	6	99.7404	4.83249	6	94.7277	1.62123	6	97.5494	2.87427	6	98.0819	3.96992	6	98.2027	3.20989	6	100.595	1.74564	6
42.7333	98.6004	2.36311	6	102.552	2.82657	6	97.1789	1.99962	6	94.8412	2.72089	6	96.4632	0.410765	6	99.4781	4.56937	6	94.787	1.53616	6	97.5989	2.79891	6	98.1168	3.93446	6	98.257	3.31751	6	100.621	2.02373	6
42.8	98.6178	2.3428	6	102.58	2.80997	6	97.0601	1.95376	6	94.9035	2.7052	6	96.4324	0.333455	6	99.4867	4.56272	6	94.7642	1.51248	6	97.6564	2.71053	6	98.1255	3.91322	6	98.1933	3.35071	6	100.665	2.42184	6
42.8667	98.6726	2.33039	6	102.514	2.78494	6	97.2503	2.11214	6	94.9175	2.71526	6	96.4595	0.335426	6	99.3856	4.55006	6	94.7676	1.42977	6	97.604	2.77033	6	97.9244	4.70711	6	98.1385	3.58341	6	100.796	3.05514	6
42.9333	98.6145	2.32792	6	102.503	2.7716	6	97.0816	2.03757	6	94.9546	2.64502	6	96.4286	0.262751	6	99.4749	4.73625	6	94.8256	1.64881	6	97.543	2.86523	6	97.8413	4.75167	6	98.0724	3.63164	6	100.595	3.70707	6
43	98.5885	2.27936	6	102.475	2.83822	6	97.1587	2.05735	6	94.9645	2.62677	6	96.3694	0.231135	6	99.2951	4.45129	6	94.8249	1.60817	6	97.5147	2.88538	6	98.1316	3.98895	6	97.939	3.59429	6	100.698	4.04976	6
43.0667	98.6274	2.307	6	102.453	2.87237	6	97.3195	2.23208	6	94.9652	2.60067	6	96.3383	0.230469	6	99.1311	4.02145	6	94.9307	1.68267	6	97.6096	2.8301	6	98.0198	3.95799	6	97.9371	3.50492	6	100.493	4.40226	6
43.1333	98.6646	2.37468	6	102.419	2.86989	6	97.2858	2.20422	6	94.9595	2.63961	6	96.4129	0.10789	6	99.2726	4.23284	6	94.8701	1.745	6	97.6047	2.91339	6	98.0092	3.98365	6	97.9107	3.45741	6	100.448	4.35703	6
43.2	98.6501	2.42687	6	102.425	2.93537	6	97.3317	2.17909	6	94.9174	2.66364	6	96.4864	0.163823	6	99.121	4.03205	6	94.8261	1.75355	6	97.7225	2.78544	6	98.0793	4.01048	6	97.8694	3.52881	6	100.595	4.28323	6
43.2667	98.646	2.38983	6	102.469	2.96164	6	97.1304	2.03209	6	94.9106	2.69866	6	96.4595	0.276607	6	99.4081	4.38874	6	94.8554	1.85384	6	97.6599	2.94605	6	98.3577	3.55014	6	97.9098	3.52725	6	100.621	4.24706	6
43.3333	98.6485	2.33079	6	102.531	2.966	6	97.1607	2.08738	6	94.8234	2.77221	6	96.4307	0.380404	6	98.9442	3.65706	6	94.888	1.77575	6	97.6339	2.984	6	98.1326	3.95333	6	97.9339	3.52389	6	100.665	3.77872	6
43.4	98.6774	2.39117	6	102.537	2.97027	6	97.1524	2.21217	6	94.8274	2.7963	6	96.5065	0.327031	6	99.0367	3.87369	6	94.8645	1.75974	6	97.7029	2.87728	6	98.2018	3.98601	6	97.9686	3.486	6	100.796	3.60534	6
43.4667	98.6409	2.3974	6	102.546	2.89452	6	97.1416	2.11013	6	94.8245	2.77736	6	96.5338	0.340229	6	99.2853	4.29718	6	94.9478	1.86395	6	97.6197	2.99495	6	98.1141	4.00189	6	98.0689	3.41509	6	100.676	3.32764	6
43.5333	98.6127	2.40323	6	102.604	2.93425	6	97.479	2.38725	6	94.8781	2.77126	6	96.4717	0.332114	6	99.1949	4.09423	6	94.9703	1.88156	6	97.5567	3.08813	6	98.1723	3.96836	6	97.9455	3.63539	6	100.82	3.16957	6
43.6	98.6231	2.41158	6	102.617	2.87721	6	97.486	2.37209	6	94.891	2.80041	6	96.4263	0.297925	6	99.2446	4.22712	6	94.9896	1.85469	6	97.7684	2.745	6	97.9345	4.76622	6	98.1004	3.30481	6	100.79	3.06807	6
43.6667	98.6098	2.4419	6	102.639	2.85779	6	97.1782	2.12154	6	94.9162	2.73218	6	96.3697	0.216962	6	99.1569	4.06795	6	95.0612	1.91124	6	97.5476	3.08331	6	98.1054	4.81072	6	98.0114	3.22817	6	101.119	2.74487	6
43.7333	98.6038	2.45822	6	102.643	2.82355	6	97.1695	2.05362	6	94.9607	2.67998	6	96.4088	0.207437	6	99.4295	4.63791	6	95.0247	1.8646	6	97.7275	2.84504	6	98.4229	3.99273	6	97.901	3.40721	6	101.296	2.87885	6
43.8	98.6115	2.40918	6	102.61	2.87209	6	97.2612	2.05286	6	94.9447	2.66305	6	96.3376	0.275323	6	99.3866	4.34453	6	95.0082	1.86709	6	97.6526	2.95223	6	98.4967	3.96119	6	97.9391	3.50338	6	101.446	2.88771	6
43.8667	98.5972	2.40495	6	102.603	2.85487	6	97.1595	2.00311	6	94.9337	2.63823	6	96.3558	0.223283	6	99.285	4.1674	6	94.9012	1.63258	6	97.5638	3.09007	6	98.6006	4.00276	6	97.7636	3.72732	6	101.558	3.11656	6
43.9333	98.6308	2.36003	6	102.575	2.87544	6	97.0465	1.95519	6	94.9086	2.61072	6	96.427	0.324286	6	99.4036	4.46033	6	94.9244	1.56876	6	97.6654	2.79495	6	98.5809	4.01002	6	97.8679	3.44502	6	101.506	3.34634	6
44	98.6237	2.29063	6	102.582	2.82555	6	97.1525	2.12819	6	94.9595	2.52135	6	96.484	0.395277	6	99.4865	4.56599	6	95.0102	1.70103	6	97.5275	2.9331	6	98.8252	3.54042	6	97.7832	3.72509	6	101.573	3.64635	6
44.0667	98.6458	2.2719	6	102.568	2.79565	6	96.9655	2.0491	6	94.9718	2.56964	6	96.5047	0.294032	6	99.3703	4.47155	6	94.8413	1.52216	6	97.5532	2.87079	6	98.7546	3.45081	6	97.865	3.78157	6	101.392	3.86804	6
44.1333	98.6391	2.31951	6	102.628	2.89627	6	96.8991	2.11571	6	95.0222	2.56042	6	96.4922	0.227958	6	99.2236	4.2608	6	95.0407	1.22765	6	97.5723	2.87701	6	98.7384	3.49083	6	98.0207	3.4732	6	101.365	3.95594	6
44.2	98.701	2.38749	6	102.638	2.87629	6	97.1519	2.31031	6	95.0559	2.52105	6	96.5349	0.311307	6	99.1823	4.2585	6	95.0805	1.16728	6	97.5945	2.87253	6	98.4628	4.01026	6	97.9377	3.42375	6	101.321	3.66494	6
44.2667	98.6763	2.37909	6	102.682	2.88637	6	97.1198	2.22065	6	95.1122	2.52439	6	96.4499	0.331777	6	99.2204	4.41509	6	95.1205	1.24418	6	97.5588	2.94681	6	98.4193	3.92284	6	97.9248	3.58802	6	101.313	3.36028	6
44.3333	98.6371	2.48745	6	102.751	2.82005	6	97.0974	2.19877	6	95.0975	2.52863	6	96.3657	0.191169	6	99.3333	4.59508	6	95.1432	1.26486	6	97.6295	2.81844	6	98.4534	3.89318	6	97.869	3.8747	6	101.426	2.78037	6
44.4	98.6332	2.54314	6	102.729	2.84648	6	97.0292	2.21681	6	95.031	2.60077	6	96.2783	0.110981	6	99.2572	4.30842	6	95.0794	1.16738	6	97.5867	2.93935	6	98.214	4.6108	6	97.8941	3.80957	6	101.395	7.46942	6
44.4667	98.6181	2.56201	6	102.757	2.8956	6	96.8877	2.06142	6	95.0011	2.59408	6	96.3284	0.283712	6	99.4202	4.61689	6	95.2558	1.42541	6	97.5726	3.02938	6	97.9512	5.61346	6	97.9362	3.82922	6	101.431	7.18276	6
44.5333	98.5794	2.53426	6	102.698	2.83303	6	97.0335	2.02597	6	94.9706	2.631	6	96.3439	0.327064	6	99.7235	5.02592	6	95.1671	1.78372	6	97.541	2.88815	6	98.0145	5.62533	6	98.0295	3.96978	6	101.56	8.97289	6
44.6	98.5255	2.4632	6	102.797	2.83222	6	97.3316	2.24548	6	94.9118	2.69869	6	96.3817	0.351065	6	99.8948	5.25948	6	95.1683	1.89888	6	97.5027	2.96358	6	98.2373	4.67489	6	98.0751	4.16178	6	101.501	13.8101	6
44.6667	98.5748	2.41354	6	102.767	2.80461	6	97.4297	2.38777	6	94.8791	2.69342	6	96.3901	0.382003	6	99.9462	5.32391	6	95.1205	1.75793	6	97.5813	2.80545	6	98.1268	4.65355	6	98.2366	3.79766	6	101.313	16.1617	6
44.7333	98.5839	2.33004	6	102.652	2.83473	6	97.1821	2.16872	6	94.8734	2.67148	6	96.4658	0.401999	6	99.9802	5.36189	6	95.1848	1.83745	6	97.4715	2.98397	6	97.7974	4.66446	6	98.2061	3.76758	6	100.698	19.249	6
44.8	98.5483	2.33348	6	102.598	2.8885	6	97.242	2.06549	6	94.8923	2.68549	6	96.4783	0.363749	6	99.9249	5.56992	6	95.1343	1.7565	6	97.4981	2.85797	6	97.7063	4.71443	6	98.1174	3.74232	6	100.493	15.956	6
44.8667	98.545	2.35193	6	102.547	2.8499	6	97.2239	2.14403	6	94.8164	2.65585	6	96.4214	0.295423	6	99.9729	5.59587	6	95.0625	1.73226	6	97.5784	2.69352	6	97.6632	4.70526	6	98.0982	3.52262	6	100.448	15.536	6
44.9333	98.6042	2.33184	6	102.585	2.83641	6	97.0733	1.95177	6	94.7928	2.67922	6	96.3652	0.291365	6	99.7531	5.30186	6	94.9058	1.64558	6	97.4928	2.89829	6	97.7728	4.71706	6	97.9155	3.57012	6	100.595	11.0825	6
45	98.6016	2.37356	6	102.548	2.85885	6	97.1148	1.99918	6	94.7955	2.6568	6	96.3399	0.287909	6	99.5095	4.85703	6	94.7479	1.45249	6	97.6251	2.65745	6	97.8025	4.64888	6	97.9539	3.398	6	100.621	9.19949	6
45.0667	98.5474	2.40803	6	102.504	2.89016	6	97.2707	2.03227	6	94.7853	2.68	6	96.3944	0.26439	6	99.2806	4.37864	6	94.7286	1.53117	6	97.5151	2.86123	6	97.5949	5.68372	6	97.9024	3.55453	6	100.665	5.49016	6
45.1333	98.5391	2.45967	6	102.529	2.80602	6	97.3122	2.02407	6	94.7478	2.74385	6	96.3659	0.280537	6	99.3179	4.45538	6	94.6527	1.55506	6	97.5816	2.84086	6	97.6881	5.69152	6	97.9884	3.50244	6	100.796	1.90464	6
45.2	98.5881	2.45108	6	102.582	2.76147	6	97.118	1.9195	6	94.7341	2.69794	6	96.3438	0.32799	6	99.3141	4.62748	6	94.7484	1.6506	6	97.5136	2.96398	6	97.8885	4.7554	6	98.0714	3.57052	6	100.676	1.86015	6
45.2667	98.5441	2.46848	6	102.586	2.77214	6	97.0909	1.93504	6	94.7597	2.6655	6	96.4709	0.311383	6	99.2719	4.30295	6	94.6837	1.52945	6	97.4752	3.02784	6	98.215	3.98387	6	98.0892	3.70172	6	100.82	1.78804	6
45.3333	98.5083	2.50583	6	102.59	2.78112	6	97.2197	2.01356	6	94.7548	2.63459	6	96.4769	0.32509	6	99.0758	4.06537	6	94.6326	1.44776	6	97.5515	2.95789	6	98.1738	3.99355	6	98.1764	3.4967	6	100.79	2.08729	6
45.4	98.4685	2.48748	6	102.59	2.73127	6	97.2517	2.02043	6	94.7746	2.61966	6	96.4508	0.241822	6	99.1681	4.3624	6	94.7983	1.53552	6	97.4668	3.06637	6	98.3216	4.02384	6	98.1658	3.46362	6	101.119	2.28923	6
45.4667	98.4682	2.48071	6	102.624	2.71897	6	97.0016	1.98921	6	94.7793	2.61246	6	96.416	0.3018	6	99.1947	4.34909	6	94.7913	1.47965	6	97.5502	2.97182	6	98.6544	3.51519	6	98.1206	3.42163	6	101.296	2.51006	6
45.5333	98.4839	2.41104	6	102.724	2.78511	6	96.8459	1.91134	6	94.8201	2.5883	6	96.3748	0.214101	6	99.0199	4.08509	6	94.7377	1.4638	6	97.5545	2.93075	6	98.7765	3.54267	6	98.1455	3.45296	6	101.446	2.66782	6
45.6	98.4948	2.43548	6	102.703	2.78144	6	97.0256	2.02201	6	94.8442	2.61224	6	96.4536	0.230352	6	98.9142	3.96424	6	94.6066	1.42626	6	97.6036	2.89709	6	98.8153	3.48459	6	98.1275	3.56667	6	101.558	2.6121	6
45.6667	98.5189	2.38963	6	102.718	2.75094	6	97.2017	2.0674	6	94.86	2.69582	6	96.3661	0.333776	6	98.99	4.1149	6	94.7167	1.5364	6	97.5658	3.04748	6	98.8326	3.5196	6	98.0371	3.72427	6	101.506	2.85858	6
45.7333	98.5336	2.40348	6	102.679	2.83134	6	96.9464	1.93935	6	94.8424	2.65881	6	96.3685	0.390966	6	99.0775	4.40744	6	94.8904	1.66574	6	97.5542	2.93832	6	98.8575	3.4177	6	97.9755	3.94086	6	101.573	2.94628	6
45.8	98.5543	2.40701	6	102.629	2.86819	6	96.8572	1.96317	6	94.82	2.6662	6	96.3561	0.508957	6	99.1064	4.40881	6	94.8942	1.78776	6	97.6411	2.87724	6	98.7436	3.41661	6	97.8433	4.14835	6	101.392	3.16839	6
45.8667	98.6075	2.41867	6	102.633	2.90571	6	97.0822	1.99268	6	94.8212	2.64397	6	96.39	0.43182	6	99.3672	4.71239	6	94.9061	1.71107	6	97.6206	2.92708	6	98.7324	3.46057	6	97.8894	4.17605	6	101.365	3.33197	6
45.9333	98.5361	2.42591	6	102.592	2.94977	6	97.172	2.0414	6	94.806	2.66167	6	96.3749	0.503897	6	99.2352	4.63751	6	94.8605	1.5066	6	97.6204	2.82861	6	98.6662	3.46689	6	97.9075	4.00368	6	101.321	3.56239	6
46	98.4102	2.37648	6	102.649	2.94843	6	97.0573	2.04093	6	94.7789	2.67735	6	96.3393	0.528795	6	99.3859	4.84904	6	94.9197	1.46642	6	97.5734	2.86458	6	98.6826	3.46937	6	97.8884	3.8006	6	101.313	3.61102	6
46.0667	98.412	2.37091	6	102.69	3.04983	6	97.2276	2.18971	6	94.7662	2.64196	6	96.3792	0.45756	6	99.2608	4.47572	6	94.8505	1.45583	6	97.4908	2.99205	6	98.714	3.45731	6	97.8843	3.66158	6	101.426	3.57935	6
46.1333	98.4225	2.36005	6	102.666	2.97275	6	97.2851	2.18974	6	94.8162	2.72642	6	96.4271	0.416239	6	99.438	4.64492	6	94.7818	1.55902	6	97.4773	3.15709	6	98.6988	3.52352	6	97.9775	3.61348	6	101.395	3.54571	6
46.2	98.4266	2.39144	6	102.712	2.91412	6	96.9196	1.98233	6	94.811	2.70649	6	96.4633	0.33263	6	99.6189	4.93234	6	94.6404	1.46438	6	97.62	2.8723	6	98.507	4.00049	6	98.1172	3.40989	6	101.431	3.42432	6
46.2667	98.4104	2.34586	6	102.674	2.86357	6	96.8583	1.89748	6	94.7602	2.76879	6	96.4847	0.361478	6	99.5504	4.74817	6	94.7723	1.58898	6	97.4792	3.06134	6	98.4917	3.98456	6	98.0618	3.41337	6	101.365	3.31593	6
46.3333	98.4802	2.38912	6	102.684	2.76599	6	97.0478	2.02969	6	94.7313	2.76165	6	96.5126	0.403928	6	99.6759	4.96241	6	94.7219	1.65903	6	97.5986	2.92244	6	98.4702	3.96746	6	97.8715	3.59781	6	101.321	3.20601	6
46.4	98.5832	2.38295	6	102.644	2.83477	6	97.0595	1.92859	6	94.7496	2.73122	6	96.5121	0.34468	6	99.5016	4.648	6	94.9439	1.44355	6	97.5691	3.03325	6	98.4594	4.01247	6	97.7489	3.88904	6	101.313	3.22763	6
46.4667	98.5811	2.4053	6	102.598	2.79177	6	97.0028	1.90289	6	94.784	2.73521	6	96.4887	0.336471	6	99.5727	4.99313	6	94.8319	1.25585	6	97.5633	2.97196	6	98.2989	4.83788	6	97.8513	3.6796	6	101.426	3.20406	6
46.5333	98.5857	2.32897	6	102.656	2.76777	6	97.0483	2.02367	6	94.7415	2.68674	6	96.4777	0.243278	6	99.5031	4.83191	6	95.2067	1.09237	6	97.5641	2.93623	6	98.2888	4.81022	6	97.723	3.67758	6	101.395	3.21582	6
46.6	98.5835	2.33297	6	102.666	2.72384	6	97.0094	1.99615	6	94.7984	2.69553	6	96.4626	0.252307	6	99.4523	4.76879	6	95.3264	1.22172	6	97.5866	2.9504	6	98.5403	4.05577	6	97.6428	3.67852	6	101.431	3.07619	6
46.6667	98.5496	2.40374	6	102.706	2.72136	6	97.0306	2.05894	6	94.9083	2.6461	6	96.3944	0.219501	6	99.5581	4.99722	6	95.2536	1.22349	6	97.5926	2.88849	6	98.4675	4.04186	6	97.6486	3.60001	6	101.338	2.96751	6
46.7333	98.5606	2.33857	6	102.702	2.8195	6	97.0312	2.09069	6	94.9336	2.63222	6	96.3966	0.176132	6	99.2935	4.59098	6	95.4532	1.25917	6	97.547	3.04146	6	98.2178	4.74579	6	97.7752	3.43943	6	101.289	2.79071	6
46.8	98.4675	2.41048	6	102.753	2.79221	6	96.8857	2.06315	6	94.9652	2.61722	6	96.3983	0.190454	6	99.2909	4.69778	6	95.2704	1.44469	6	97.6095	2.876	6	98.1962	4.76978	6	97.7449	3.41536	6	101.222	2.65896	6
46.8667	98.4854	2.46272	6	102.703	2.84412	6	96.9913	2.13093	6	94.9303	2.59857	6	96.3549	0.180867	6	99.3075	4.68216	6	95.3634	1.51957	6	97.5214	3.02582	6	98.3035	3.95606	6	97.6856	3.52135	6	101.038	2.65384	6
46.9333	98.4016	2.52471	6	102.704	2.81864	6	96.9301	2.1365	6	94.9225	2.63446	6	96.3952	0.265392	6	99.418	4.83256	6	94.9146	1.78871	6	97.585	2.89195	6	98.2763	3.96642	6	97.7402	3.4868	6	100.911	2.63517	6
47	98.4422	2.50733	6	102.721	2.92089	6	96.8448	2.09033	6	94.9042	2.68599	6	96.4628	0.290123	6	99.2744	4.64663	6	94.8867	1.65232	6	97.583	2.77953	6	98.2667	3.96635	6	97.8193	3.44843	6	100.985	2.74804	6
47.0667	98.5208	2.47521	6	102.754	3.00556	6	96.8757	2.0441	6	94.8306	2.7092	6	96.4689	0.276406	6	99.4254	4.74563	6	94.891	1.50203	6	97.4909	2.93037	6	98.017	4.71118	6	97.693	3.60406	6	100.982	2.71746	6
47.1333	98.5366	2.52167	6	102.714	2.94548	6	96.8074	2.00991	6	94.853	2.67028	6	96.4813	0.369677	6	99.6411	5.32297	6	94.7938	1.5152	6	97.4502	3.03838	6	98.2785	3.98706	6	97.7145	3.53701	6	100.939	2.68129	6
47.2	98.6439	2.43646	6	102.682	2.95326	6	96.9327	2.06965	6	94.8083	2.65761	6	96.5003	0.346997	6	99.8085	5.37977	6	95.0294	1.12858	6	97.5405	2.9684	6	98.2452	3.98211	6	97.9664	3.15828	6	100.971	2.68028	6
47.2667	98.6745	2.40472	6	102.754	2.7961	6	96.9353	2.17398	6	94.8251	2.65726	6	96.5559	0.398707	6	99.7468	5.41759	6	94.9818	1.1717	6	97.4763	3.02819	6	98.2613	4.00207	6	97.9861	3.05631	6	101.008	2.49545	6
47.3333	98.7745	2.4265	6	102.734	2.87399	6	96.9427	2.07302	6	94.881	2.56766	6	96.5274	0.41116	6	99.5089	4.69838	6	95.0923	1.09976	6	97.5322	2.89793	6	98.0498	4.83716	6	98.0108	2.99153	6	101.091	2.43052	6
47.4	98.7674	2.38282	6	102.681	2.80092	6	97.0329	2.07364	6	94.8695	2.52295	6	96.4591	0.464855	6	99.2611	4.28507	6	95.0757	0.985711	6	97.5517	2.92876	6	98.038	4.82023	6	97.9506	3.02033	6	101.013	2.34768	6
47.4667	98.7438	2.3892	6	102.623	2.73123	6	97.0766	2.19218	6	94.9528	2.52216	6	96.5493	0.512257	6	99.5587	4.82492	6	95.044	1.05931	6	97.5938	2.98979	6	98.3157	4.01647	6	98.0619	2.91761	6	101.072	2.37105	6
47.5333	98.7181	2.36165	6	102.665	2.80543	6	97.0367	2.10436	6	94.9695	2.59572	6	96.5234	0.572422	6	99.2104	4.17595	6	95.1657	1.13039	6	97.5963	2.93304	6	98.2455	3.89038	6	98.0979	2.98901	6	101.066	2.36458	6
47.6	98.6763	2.42516	6	102.624	2.76382	6	96.8263	2.06975	6	94.9641	2.62696	6	96.5828	0.590762	6	99.1201	4.12654	6	94.975	1.57606	6	97.6277	2.88535	6	98.2785	3.84071	6	97.8167	3.33879	6	101.097	2.40233	6
47.6667	98.6918	2.41598	6	102.665	2.86771	6	96.745	2.02648	6	94.9322	2.59747	6	96.5576	0.599834	6	99.1817	4.12429	6	95.0339	1.57751	6	97.7022	2.88316	6	98.0654	4.61229	6	97.829	3.39565	6	101.137	2.53081	6
47.7333	98.6072	2.3682	6	102.701	2.86172	6	97.0645	2.13426	6	94.8899	2.66598	6	96.5674	0.639141	6	99.2744	4.54174	6	95.0662	1.67502	6	97.6396	3.03092	6	98.0803	4.57543	6	97.7488	3.47638	6	101.197	2.6711	6
47.8	98.5331	2.41569	6	102.719	2.94064	6	97.101	2.15673	6	94.8579	2.6897	6	96.6081	0.612271	6	99.4244	4.84769	6	95.0882	1.73141	6	97.5759	3.06789	6	98.1106	4.55229	6	97.7856	3.40196	6	101.203	2.85272	6
47.8667	98.6607	2.21423	6	102.704	2.96971	6	97.0001	2.10241	6	94.8142	2.65043	6	96.573	0.501272	6	99.2098	4.3598	6	95.1296	1.73426	6	97.5589	2.9498	6	98.1674	4.60351	6	97.7129	3.39222	6	101.298	3.02909	6
47.9333	98.6282	2.22497	6	102.673	2.9674	6	97.0553	2.21745	6	94.742	2.63247	6	96.6065	0.419669	6	99.3349	4.56097	6	95.0302	1.65586	6	97.4753	3.11097	6	98.2127	4.68268	6	97.6398	3.34895	6	101.383	3.3312	6
48	98.6445	2.21546	6	102.716	2.996	6	96.9729	2.07714	6	94.7941	2.59479	6	96.5859	0.415297	6	99.547	4.89901	6	95.0281	1.61165	6	97.4951	3.06464	6	97.9643	5.56286	6	97.8357	3.0566	6	101.411	3.54363	6
48.0667	98.5849	2.19447	6	102.713	2.99656	6	96.85	1.96501	6	94.8469	2.62273	6	96.6223	0.319324	6	99.6537	5.03947	6	95.0122	1.57262	6	97.5418	2.89567	6	98.2044	4.65846	6	97.7981	3.01134	6	101.43	3.79349	6
48.1333	98.6093	2.22446	6	102.693	2.9943	6	96.5308	1.89053	6	94.8919	2.5694	6	96.5922	0.290778	6	99.7321	5.1217	6	94.9156	1.44866	6	97.6069	2.85275	6	98.4344	3.91072	6	97.8121	2.99163	6	101.473	3.63415	6
48.2	98.6665	2.29591	6	102.705	3.03332	6	96.7327	2.03563	6	94.9143	2.56449	6	96.6077	0.361613	6	99.5134	4.62732	6	94.9646	1.50872	6	97.6326	2.96577	6	98.4231	3.9484	6	97.7713	3.05031	6	101.498	3.66912	6
48.2667	98.5054	2.47324	6	102.711	3.04787	6	97.0687	2.33074	6	94.9046	2.59264	6	96.6513	0.474122	6	99.3126	4.47759	6	94.9546	1.49134	6	97.6135	3.00793	6	98.3437	3.9106	6	97.6434	3.27973	6	101.331	3.58849	6
48.3333	98.5569	2.4372	6	102.701	3.01311	6	97.0439	2.25028	6	94.9427	2.56382	6	96.6072	0.470072	6	99.3338	4.59743	6	95.022	1.56276	6	97.5793	3.12282	6	98.3514	3.82278	6	97.6282	3.32633	6	101.336	3.52761	6
48.4	98.5033	2.48821	6	102.686	3.04944	6	96.7784	2.0771	6	94.9104	2.60741	6	96.6243	0.473781	6	99.1991	4.27036	6	94.9447	1.5339	6	97.6513	3.04512	6	98.6303	3.36141	6	97.5761	3.49188	6	101.313	3.29121	6
48.4667	98.5231	2.47641	6	102.68	3.01063	6	96.8021	2.04832	6	94.8818	2.62712	6	96.5191	0.490843	6	99.1561	4.17737	6	94.9782	1.55789	6	97.6707	3.1064	6	98.599	3.36367	6	97.5806	3.56198	6	101.261	3.24607	6
48.5333	98.5118	2.4975	6	102.639	3.00399	6	97.0279	2.23442	6	94.8581	2.63596	6	96.2546	2.89669	6	99.2966	4.48602	6	95.0979	1.70619	6	97.7027	3.01754	6	98.5347	3.3467	6	97.591	3.62136	6	101.114	3.23255	6
48.6	98.4909	2.44863	6	102.715	2.93036	6	96.9377	2.22977	6	94.846	2.60332	6	96.2063	2.88892	6	99.6607	5.10801	6	95.0863	1.76892	6	97.6177	3.09078	6	98.5041	3.32043	6	97.6475	3.5869	6	101.117	3.05147	6
48.6667	98.4984	2.44534	6	102.77	2.93167	6	96.8982	2.11604	6	94.7928	2.676	6	96.1644	2.85047	6	99.5207	4.81719	6	95.0953	1.68998	6	97.6499	3.07198	6	98.478	3.29882	6	97.8242	3.43351	6	101.115	3.08795	6
48.7333	98.4605	2.50721	6	102.757	2.95829	6	96.6829	2.08168	6	94.7608	2.69737	6	96.1888	2.90268	6	99.5161	4.6923	6	95.1555	1.77489	6	97.5974	3.10019	6	98.4486	3.40423	6	97.8534	3.37155	6	101.101	3.03012	6
48.8	98.4594	2.4725	6	102.746	2.92121	6	96.7295	2.04825	6	94.7485	2.67952	6	96.1472	2.84575	6	99.4309	4.49147	6	95.2306	1.85967	6	97.5967	2.95995	6	98.3511	3.38617	6	97.851	3.25467	6	101.028	3.22563	6
48.8667	98.4745	2.44248	6	102.743	2.95623	6	96.8406	2.10785	6	94.7166	2.681	6	96.2114	2.8686	6	99.3286	4.35603	6	95.2196	1.80929	6	97.5168	2.9717	6	98.3528	3.41161	6	97.8533	3.17604	6	100.979	3.17185	6
48.9333	98.4992	2.41195	6	102.708	2.96858	6	96.7349	2.02368	6	94.6911	2.71515	6	96.454	0.453336	6	99.2737	4.14618	6	95.1609	1.75813	6	97.5258	2.94176	6	98.3848	3.41697	6	97.9582	2.99494	6	101.017	3.44846	6
49	98.5466	2.34056	6	102.587	2.96714	6	97.0112	2.10411	6	94.6909	2.7728	6	96.4227	0.436965	6	99.1061	3.9698	6	95.0759	1.57371	6	97.5335	2.94082	6	98.3595	3.38001	6	97.8517	3.13781	6	100.893	3.56622	6
49.0667	98.5289	2.36981	6	102.554	2.96439	6	97.2535	2.24518	6	94.7119	2.67604	6	96.3736	0.452954	6	99.0706	3.99953	6	95.0599	1.74004	6	97.5737	2.96897	6	98.4036	3.42467	6	97.8117	3.18971	6	100.924	3.64716	6
49.1333	98.5555	2.33714	6	102.581	2.92872	6	97.0903	2.15937	6	94.7327	2.66552	6	96.2998	0.451932	6	99.1308	4.10551	6	94.9493	1.6221	6	97.5057	3.14254	6	98.3985	3.38568	6	97.8433	3.2284	6	100.883	3.68038	6
49.2	98.6188	2.32883	6	102.62	2.94165	6	96.9055	2.09913	6	94.7141	2.64909	6	96.2464	0.493592	6	99.1357	4.18331	6	94.9913	1.69955	6	97.5573	3.05517	6	98.4089	3.36563	6	97.7878	3.45617	6	100.861	3.59661	6
49.2667	98.5966	2.28917	6	102.576	2.94523	6	96.8245	2.14016	6	94.7466	2.68	6	96.2067	0.532288	6	99.0536	4.05989	6	95.0468	1.76706	6	97.5604	3.17415	6	98.4185	3.34994	6	97.7206	3.6602	6	100.87	3.68462	6
49.3333	98.5935	2.27368	6	102.581	2.94304	6	96.8644	2.15321	6	94.7487	2.67949	6	96.1622	0.429716	6	98.8945	3.91436	6	95.0994	1.77672	6	97.6755	2.96546	6	98.3559	3.33792	6	97.648	3.86224	6	100.774	3.55056	6
49.4	98.542	2.30632	6	102.621	2.90692	6	96.8008	2.12285	6	94.7518	2.62669	6	96.2106	0.383676	6	98.9778	3.9839	6	95.1784	1.97436	6	97.6267	3.00013	6	98.3504	3.38259	6	97.7211	3.6255	6	100.796	3.63706	6
49.4667	98.5552	2.2923	6	102.637	2.91309	6	96.7684	2.14245	6	94.7385	2.66176	6	96.269	0.279058	6	98.9466	4.01383	6	95.1673	1.91139	6	97.5855	3.06735	6	98.0692	3.86739	6	97.7635	3.44264	6	100.709	3.51434	6
49.5333	98.5696	2.3037	6	102.635	2.93098	6	96.8912	2.1246	6	94.7633	2.65331	6	96.3346	0.252203	6	98.7749	3.79838	6	95.2536	2.07323	6	97.6661	2.85527	6	97.7783	4.68629	6	97.6827	3.4186	6	100.625	3.5429	6
49.6	98.5944	2.26459	6	102.552	2.91746	6	96.8943	2.10282	6	94.7861	2.6551	6	96.368	0.284246	6	98.6011	3.65494	6	95.2172	1.88927	6	97.6789	2.83953	6	97.772	4.6936	6	97.7611	3.20816	6	100.608	3.44704	6
49.6667	98.6382	2.34079	6	102.541	2.88531	6	96.9958	2.10716	6	94.8373	2.61865	6	96.3554	0.352494	6	98.5983	3.77506	6	95.1857	1.91337	6	97.6491	2.83392	6	97.7399	4.70696	6	97.8379	3.0187	6	100.564	3.20055	6
49.7333	98.6151	2.3804	6	102.541	2.81935	6	96.9691	2.10914	6	94.8008	2.66526	6	96.47	0.402985	6	98.9262	4.4725	6	95.1147	1.84154	6	97.5739	2.95278	6	97.8555	4.71495	6	97.7308	3.08962	6	100.69	3.18249	6
49.8	98.6436	2.3044	6	102.546	2.88662	6	96.9055	2.08683	6	94.8175	2.66592	6	96.4128	0.48554	6	98.8239	4.29488	6	94.9271	1.51232	6	97.5532	3.03118	6	97.554	5.6989	6	97.7503	3.20456	6	100.618	2.93614	6
49.8667	98.6415	2.32087	6	102.564	2.84099	6	97.017	2.07121	6	94.824	2.69385	6	96.345	0.540458	6	98.8454	4.63073	6	95.0159	1.55944	6	97.5855	2.94947	6	97.8245	4.72337	6	97.8347	3.1905	6	100.688	3.04211	6
49.9333	98.5586	2.33722	6	102.546	2.83145	6	97.0163	2.07444	6	94.8084	2.68842	6	96.3599	0.525225	6	98.9542	4.85834	6	95.0543	1.54565	6	97.6085	2.79635	6	97.8147	4.69675	6	97.8369	3.33891	6	100.632	2.76588	6
50	98.5549	2.36103	6	102.648	2.85127	6	97.0604	2.08967	6	94.7501	2.71483	6	96.3836	0.473631	6	99.0803	5.07104	6	95.0049	1.62874	6	97.5513	2.9405	6	97.8447	4.68011	6	97.8554	3.29448	6	100.712	2.92806	6
50.0667	98.5678	2.39008	6	102.646	2.94385	6	97.073	2.1307	6	94.7435	2.73657	6	96.4122	0.384534	6	99.1216	5.00601	6	94.9292	1.5351	6	97.4838	3.1069	6	97.8488	4.71752	6	97.8351	3.31591	6	100.662	2.97987	6
50.1333	98.6053	2.40489	6	102.669	2.94934	6	96.9834	2.04764	6	94.7266	2.68938	6	96.383	0.338149	6	98.6222	4.1787	6	94.8691	1.48542	6	97.4946	3.02567	6	97.8117	4.68817	6	97.8788	3.20641	6	100.671	3.02433	6
50.2	98.6256	2.30078	6	102.644	2.90938	6	96.8899	1.96371	6	94.7113	2.67292	6	96.4062	0.278687	6	98.8093	4.26808	6	94.9928	1.78362	6	97.568	2.92539	6	98.2175	3.9119	6	97.8264	3.21555	6	100.858	3.11374	6
50.2667	98.5964	2.24668	6	102.534	2.92602	6	96.8712	2.04322	6	94.7515	2.625	6	96.4005	0.367556	6	98.8612	4.25479	6	94.9259	1.65249	6	97.6021	2.82464	6	97.9973	4.77784	6	97.772	3.11446	6	100.882	2.99901	6
50.3333	98.5848	2.19838	6	102.571	2.96921	6	96.8352	2.03993	6	94.7423	2.61219	6	96.3788	0.34159	6	98.8886	4.14481	6	94.7991	1.51772	6	97.5468	3.10605	6	98.0601	4.74132	6	97.7786	2.95108	6	101.064	3.28129	6
50.4	98.5092	2.17878	6	102.598	2.90464	6	96.7769	2.03008	6	94.7875	2.5844	6	96.3305	0.437145	6	98.9911	4.25078	6	94.8328	1.424	6	97.5872	3.04376	6	98.0734	4.78845	6	97.8777	2.89735	6	101.083	3.26455	6
50.4667	98.4357	2.1297	6	102.554	2.80343	6	96.8302	2.02969	6	94.7058	2.55117	6	96.3717	0.368959	6	99.0536	4.2873	6	94.9865	1.55604	6	97.5657	3.01389	6	97.8947	5.74065	6	97.8345	3.04392	6	101.205	3.41256	6
50.5333	98.4174	2.14714	6	102.531	2.86131	6	96.7556	1.9646	6	94.7352	2.58105	6	96.3576	0.389633	6	99.4159	4.89222	6	95.0253	1.54017	6	97.6923	2.93643	6	97.8214	5.71634	6	97.8619	3.00869	6	101.043	3.24403	6
50.6	98.3986	2.33021	6	102.642	2.93039	6	96.7243	1.94215	6	94.7639	2.65317	6	96.3491	0.396897	6	99.3544	4.53232	6	95.0461	1.41682	6	97.5989	3.03093	6	97.4229	6.69654	6	97.7044	3.19033	6	100.807	3.30303	6
50.6667	98.4727	2.36643	6	102.722	2.92994	6	96.802	1.93632	6	94.7353	2.72388	6	96.4013	0.406102	6	99.1705	4.424	6	95.2829	1.03996	6	97.5454	3.087	6	97.5867	5.56673	6	97.6896	3.25948	6	100.69	3.19612	6
50.7333	98.5686	2.35405	6	102.744	2.9283	6	96.9003	2.01232	6	94.7631	2.77717	6	96.4732	0.442832	6	99.2048	4.59202	6	95.3751	1.2349	6	97.6331	2.92985	6	97.7566	4.66609	6	97.7769	3.22765	6	100.525	3.05213	6
50.8	98.6077	2.40397	6	102.752	2.96941	6	96.9672	2.12968	6	94.7529	2.78497	6	96.5193	0.457405	6	99.3191	4.78761	6	95.432	1.42364	6	97.676	2.90935	6	97.7165	4.65687	6	97.7206	3.22345	6	100.446	3.04569	6
50.8667	98.6392	2.40228	6	102.85	2.9579	6	96.7244	2.03803	6	94.8359	2.76527	6	96.4733	0.546146	6	99.176	4.57546	6	95.3435	1.39298	6	97.6089	3.12695	6	97.9189	3.86096	6	97.7749	3.13719	6	100.357	2.9615	6
50.9333	98.5896	2.37449	6	102.884	2.94564	6	96.6	2.05396	6	94.844	2.69762	6	96.488	0.607253	6	99.3169	4.79863	6	95.4325	1.56666	6	97.6545	2.90579	6	97.7141	4.67499	6	97.6747	3.28521	6	100.403	3.05157	6
51	98.563	2.4295	6	102.763	2.89671	6	96.6111	2.08572	6	94.8117	2.69102	6	96.5477	0.609636	6	99.5359	5.48631	6	95.4605	1.55287	6	97.6729	2.94768	6	97.9933	3.90217	6	97.8249	3.06194	6	100.481	2.92175	6
51.0667	98.6668	2.28701	6	102.787	2.90926	6	96.5917	2.16713	6	94.8029	2.65433	6	96.475	0.445088	6	99.463	5.4294	6	95.1854	1.93995	6	97.6288	3.04703	6	97.9534	3.94283	6	97.9314	3.04032	6	100.35	2.93246	6
51.1333	98.5812	2.35944	6	102.724	2.87119	6	96.6139	2.18294	6	94.779	2.60966	6	96.4219	0.507315	6	99.5778	5.5727	6	95.1587	1.82252	6	97.549	3.12837	6	97.9263	3.90674	6	97.8357	3.12807	6	100.335	2.97	6
51.2	98.5674	2.26051	6	102.633	2.92324	6	96.6651	2.17499	6	94.8015	2.63173	6	96.383	0.525537	6	99.4502	5.36168	6	95.3336	1.35116	6	97.5826	2.98252	6	97.6636	4.68871	6	97.7728	3.19733	6	100.242	2.72929	6
51.2667	98.5334	2.30235	6	102.585	2.96448	6	96.759	2.28491	6	94.763	2.66796	6	96.4134	0.449844	6	99.7049	5.84427	6	95.2709	1.17427	6	97.5113	3.04167	6	97.3827	5.62469	6	97.7613	3.14863	6	100.184	2.613	6
51.3333	98.5696	2.29976	6	102.544	2.93326	6	96.8011	2.27645	6	94.7766	2.71593	6	96.3557	0.375213	6	99.3994	5.06538	6	95.3035	1.24615	6	97.5929	2.88122	6	97.5406	4.64256	6	97.7402	3.15869	6	100.045	2.51914	6
51.4	98.5292	2.26783	6	102.565	2.9641	6	96.9261	2.32705	6	94.7655	2.6988	6	96.3452	0.355195	6	99.3174	4.8552	6	95.368	1.42442	6	97.4758	3.05862	6	97.2815	5.60946	6	97.7302	3.18254	6	100.006	2.38587	6
51.4667	98.337	2.42067	6	102.575	2.98308	6	96.8428	2.17622	6	94.7911	2.68303	6	96.4082	0.40516	6	99.3722	4.88876	6	95.4399	1.44555	6	97.514	3.02749	6	97.2903	5.62255	6	97.4882	3.55521	6	100.049	2.3692	6
51.5333	98.3937	2.37722	6	102.586	2.91003	6	96.8451	2.17991	6	94.7569	2.70709	6	96.3793	0.392446	6	99.0811	4.47162	6	95.4905	1.43859	6	97.6272	2.84834	6	97.3372	5.64313	6	97.47	3.50411	6	100.026	2.33758	6
51.6	98.3591	2.42332	6	102.676	2.85181	6	96.815	2.21084	6	94.7489	2.70916	6	96.364	0.342028	6	98.9218	4.14823	6	95.1917	1.77329	6	97.5301	3.04854	6	97.5703	4.67489	6	97.447	3.52441	6	100.07	2.52933	6
51.6667	98.4045	2.40428	6	102.706	2.81988	6	96.5911	2.07314	6	94.7307	2.69029	6	96.3085	0.418279	6	98.5892	3.69856	6	95.289	1.84062	6	97.5694	2.96791	6	97.7718	3.86965	6	97.4668	3.48159	6	100.075	2.57921	6
51.7333	98.4475	2.3829	6	102.665	2.84835	6	96.7735	2.07994	6	94.7402	2.68682	6	96.3689	0.50275	6	98.5769	3.96012	6	95.1347	1.6758	6	97.6332	2.94927	6	97.8841	3.91445	6	97.557	3.40751	6	100.329	2.70228	6
51.8	98.5228	2.35174	6	102.684	2.87991	6	96.7414	2.0531	6	94.7299	2.70822	6	96.3894	0.562887	6	98.5947	4.08371	6	95.0749	1.5213	6	97.5595	3.14521	6	98.1479	3.3519	6	97.4922	3.56881	6	100.35	2.89404	6
51.8667	98.5738	2.32349	6	102.679	2.91055	6	96.7315	2.10953	6	94.7139	2.7727	6	96.3484	0.595988	6	98.6258	4.17156	6	95.2082	0.914876	6	97.6426	3.01222	6	98.2325	3.38173	6	97.5229	3.38958	6	100.534	3.12704	6
51.9333	98.5667	2.35432	6	102.731	3.01489	6	96.6937	2.12246	6	94.7365	2.78635	6	96.3385	0.612748	6	98.7099	4.3194	6	95.0253	0.812563	6	97.6692	2.9606	6	98.2465	3.38143	6	97.4721	3.56008	6	100.635	3.33797	6
52	98.6475	2.34368	6	102.677	3.0785	6	96.8857	2.17166	6	94.738	2.79096	6	96.395	0.637134	6	98.9814	4.62092	6	95.1474	0.898438	6	97.541	3.14418	6	98.2948	3.40968	6	97.4841	3.65305	6	100.756	3.44807	6
52.0667	98.6306	2.35564	6	102.683	3.0911	6	96.9562	2.20662	6	94.7949	2.76237	6	96.4325	0.643125	6	99.0967	4.83764	6	95.2174	1.01066	6	97.6525	2.95648	6	98.1422	3.87674	6	97.4037	3.72674	6	100.941	3.44372	6
52.1333	98.6273	2.37581	6	102.804	3.09773	6	96.6804	2.10875	6	94.8044	2.75442	6	96.4279	0.584377	6	99.2063	4.87729	6	95.2819	0.961958	6	97.651	2.98086	6	98.1201	3.83073	6	97.384	3.70758	6	100.892	3.59679	6
52.2	98.6004	2.41078	6	102.807	3.05947	6	96.7559	2.13768	6	94.8078	2.70043	6	96.3759	0.477735	6	99.3384	4.99184	6	95.2732	1.05851	6	97.6019	2.96249	6	97.8501	4.6224	6	97.533	3.41813	6	100.881	3.54251	6
52.2667	98.64	2.43435	6	102.773	3.02872	6	96.5771	2.00323	6	94.7712	2.65305	6	96.3904	0.516552	6	99.0692	4.5718	6	95.1366	1.58197	6	97.5894	2.94947	6	97.8218	4.59639	6	97.6278	3.32423	6	100.838	3.48422	6
52.3333	98.6245	2.41162	6	102.739	3.04312	6	96.6542	2.01176	6	94.7949	2.60084	6	96.405	0.505343	6	98.956	4.35274	6	95.2443	1.69731	6	97.5537	2.97673	6	97.791	4.57877	6	97.6701	3.27976	6	100.783	3.17214	6
52.4	98.5894	2.51432	6	102.683	2.9498	6	96.8458	2.12684	6	94.7893	2.5755	6	96.4604	0.483992	6	98.8975	4.25407	6	95.1278	1.62493	6	97.6267	2.91807	6	97.7504	4.63415	6	97.5898	3.26964	6	100.58	3.00656	6
52.4667	98.5901	2.51592	6	102.622	2.9905	6	96.718	2.04229	6	94.7523	2.60505	6	96.4926	0.417341	6	98.947	4.33235	6	95.034	1.54486	6	97.6063	2.95501	6	97.9324	3.76929	6	97.6667	3.30044	6	100.424	2.98252	6
52.5333	98.5556	2.46497	6	102.608	3.00311	6	96.5887	1.98903	6	94.7375	2.6677	6	96.4129	0.396429	6	98.9646	4.2995	6	95.2977	1.27517	6	97.5216	3.09793	6	97.801	3.76389	6	97.5627	3.41782	6	100.126	2.68222	6
52.6	98.5149	2.42994	6	102.62	3.00101	6	96.7017	2.02527	6	94.7494	2.66247	6	96.3775	0.443543	6	98.8638	4.15757	6	95.3108	1.27377	6	97.5176	3.12874	6	98.1069	3.25352	6	97.5353	3.47535	6	100.198	2.92594	6
52.6667	98.5148	2.44857	6	102.605	2.96375	6	96.7377	2.0978	6	94.7879	2.63205	6	96.393	0.393241	6	98.8064	4.03203	6	95.295	1.37306	6	97.6229	2.99976	6	98.0567	3.31425	6	97.4958	3.51868	6	100.088	2.5603	6
52.7333	98.5051	2.45981	6	102.633	2.95577	6	96.6438	2.06476	6	94.7927	2.65261	6	96.3868	0.413557	6	99.3016	4.78069	6	95.5238	1.1114	6	97.5474	3.16243	6	98.0907	3.36933	6	97.5898	3.34333	6	100.181	2.91926	6
52.8	98.5026	2.43556	6	102.586	2.9722	6	96.6938	2.09208	6	94.7819	2.66261	6	96.293	0.401318	6	99.3253	4.72983	6	95.6403	1.24543	6	97.6273	2.94586	6	97.85	3.83317	6	97.6491	3.45951	6	100.257	3.02314	6
52.8667	98.4041	2.48366	6	102.594	2.93176	6	96.8101	2.18862	6	94.7576	2.67695	6	96.2516	0.435118	6	99.1355	4.36876	6	95.6278	1.2563	6	97.6019	3.0135	6	97.9013	3.83711	6	97.618	3.44311	6	100.385	3.15835	6
52.9333	98.3648	2.54157	6	102.52	2.90629	6	96.6973	2.07289	6	94.7324	2.59653	6	96.2616	0.501729	6	99.0071	4.2558	6	95.4412	1.672	6	97.5731	2.94304	6	97.7599	4.7056	6	97.772	3.30807	6	100.596	3.33597	6
53	98.3883	2.51232	6	102.468	2.87315	6	96.6154	2.03056	6	94.7196	2.64664	6	96.3131	0.496667	6	98.8887	4.09938	6	95.4837	1.67514	6	97.5527	2.98289	6	97.735	4.73115	6	97.6921	3.37634	6	100.569	3.40733	6
53.0667	98.3435	2.48093	6	102.482	2.88462	6	96.6776	2.00125	6	94.7396	2.6308	6	96.3347	0.529096	6	99.1216	4.37465	6	95.4979	1.7311	6	97.6062	2.94609	6	97.7159	4.66395	6	97.666	3.537	6	100.547	3.48346	6
53.1333	98.3909	2.48477	6	102.476	2.85147	6	96.7306	2.06449	6	94.6952	2.61031	6	96.3622	0.48585	6	98.7431	3.68648	6	95.3146	1.94537	6	97.5342	3.05229	6	97.7022	4.62905	6	97.7049	3.56877	6	100.539	3.34846	6
53.2	98.4536	2.43012	6	102.538	2.88135	6	96.789	2.05245	6	94.6782	2.6475	6	96.4391	0.507591	6	98.6511	3.63818	6	95.1537	1.65958	6	97.5831	2.96655	6	97.8893	3.76189	6	97.7163	3.45623	6	100.495	3.1599	6
53.2667	98.5513	2.3863	6	102.607	2.90527	6	96.8307	2.04812	6	94.6595	2.64259	6	96.4819	0.395287	6	98.7362	3.85972	6	95.1167	1.60401	6	97.4544	3.17465	6	97.8218	3.76173	6	97.7296	3.4238	6	100.376	3.06142	6
53.3333	98.6275	2.37958	6	102.648	2.94439	6	96.8869	2.08503	6	94.6415	2.68796	6	96.4667	0.343409	6	98.8154	4.02287	6	95.0399	1.51054	6	97.5886	3.03709	6	98.0419	3.22811	6	97.6944	3.51083	6	100.304	2.87288	6
53.4	98.6607	2.4024	6	102.751	2.97642	6	96.9104	2.14052	6	94.6368	2.65326	6	96.4647	0.361468	6	99.2562	4.65523	6	95.043	1.51466	6	97.5116	3.21232	6	98.0139	3.17153	6	97.7321	3.44486	6	100.208	2.6793	6
53.4667	98.6432	2.4141	6	102.773	2.99153	6	96.8192	2.1614	6	94.6017	2.68158	6	96.4628	0.320411	6	99.0327	4.32216	6	95.0011	1.37924	6	97.5539	2.96788	6	97.9211	3.20231	6	97.6982	3.44012	6	100.057	2.65602	6
53.5333	98.6052	2.41668	6	102.763	3.00876	6	96.6243	2.05905	6	94.6554	2.74239	6	96.5026	0.312621	6	99.2556	4.74151	6	95.0125	1.47497	6	97.5646	2.95148	6	97.8393	3.29349	6	97.6641	3.40609	6	99.8366	2.52813	6
53.6	98.5297	2.43291	6	102.803	2.99844	6	96.6478	2.12708	6	94.6822	2.69427	6	96.4586	0.234238	6	99.1492	4.75039	6	95.0282	1.52632	6	97.5873	2.95172	6	97.7678	3.26798	6	97.6474	3.39771	6	99.6415	2.51265	6
53.6667	98.5434	2.46463	6	102.754	2.98781	6	96.7583	2.15538	6	94.7269	2.74083	6	96.376	0.300891	6	98.9912	4.37082	6	95.1106	1.63384	6	97.6181	2.96187	6	97.6868	3.2685	6	97.5396	3.6043	6	99.5096	2.35197	6
53.7333	98.4982	2.46166	6	102.784	2.94654	6	96.7175	2.24389	6	94.7561	2.70568	6	96.4072	0.301272	6	98.9081	4.17782	6	95.0421	1.60433	6	97.6564	2.9453	6	97.3666	3.72269	6	97.5559	3.42811	6	99.4133	2.2766	6
53.8	98.4749	2.49259	6	102.701	2.99306	6	96.6385	2.20424	6	94.8106	2.69622	6	96.3282	0.259698	6	98.5663	3.54666	6	95.0461	1.69989	6	97.6633	2.90874	6	97.0659	4.5475	6	97.5401	3.48814	6	99.3208	2.16114	6
53.8667	98.4408	2.51761	6	102.688	2.99166	6	96.5567	2.11631	6	94.7867	2.71192	6	96.3758	0.342399	6	98.758	3.86396	6	95.0178	1.73071	6	97.6222	3.10854	6	96.9625	5.57235	6	97.5433	3.49338	6	99.5227	2.05277	6
53.9333	98.4694	2.47227	6	102.662	2.92401	6	96.5699	2.07779	6	94.757	2.66121	6	96.3124	0.375687	6	98.5478	3.66249	6	94.9493	1.67745	6	97.6678	3.0787	6	96.9946	5.61171	6	97.4588	3.57964	6	99.5558	1.98211	6
54	98.478	2.46559	6	102.594	2.95484	6	96.7043	2.07513	6	94.7476	2.6743	6	96.3146	0.406269	6	98.772	3.97731	6	94.9402	1.72572	6	97.6334	3.11285	6	96.8067	6.66664	6	97.3291	3.78557	6	99.6736	2.0772	6
54.0667	98.466	2.44742	6	102.607	2.94366	6	96.7009	2.14987	6	94.7087	2.59319	6	96.3811	0.47751	6	99.0629	4.35704	6	94.9649	1.69005	6	97.6429	3.05517	6	96.8588	6.67524	6	97.4363	3.49336	6	99.719	2.02941	6
54.1333	98.4985	2.47678	6	102.632	2.914	6	96.7487	2.1021	6	94.7532	2.6122	6	96.3582	0.500411	6	99.179	4.61271	6	95.0092	1.68704	6	97.4958	3.25377	6	97.2225	5.64647	6	97.4753	3.48026	6	99.9077	2.13483	6
54.2	98.5345	2.51455	6	102.674	2.85064	6	96.756	2.12075	6	94.7415	2.60779	6	96.4309	0.519258	6	99.2631	4.94855	6	95.078	1.68613	6	97.609	3.09411	6	97.4781	4.64811	6	97.4853	3.49141	6	99.9507	2.13639	6
54.2667	98.6077	2.47244	6	102.649	2.88048	6	96.7061	2.19964	6	94.8087	2.63356	6	96.3389	0.443071	6	99.0966	4.73112	6	95.0621	1.64585	6	97.535	3.1567	6	97.6436	3.81108	6	97.5112	3.3289	6	99.945	2.36956	6
54.3333	98.5941	2.51267	6	102.68	2.92955	6	96.634	2.26046	6	94.7964	2.64919	6	96.3335	0.36735	6	99.1698	4.84956	6	95.1007	1.59886	6	97.5116	3.09553	6	97.6676	3.83768	6	97.5684	3.26652	6	99.9928	2.4562	6
54.4	98.5901	2.48919	6	102.778	2.91811	6	96.7183	2.29057	6	94.7988	2.58648	6	96.2386	0.397083	6	99.174	4.44692	6	95.2394	1.75142	6	97.5454	3.11735	6	97.9513	3.40522	6	97.6467	3.17153	6	99.9661	2.40589	6
54.4667	98.5523	2.44094	6	102.81	2.92948	6	96.7749	2.24175	6	94.8558	2.61004	6	96.2994	0.468327	6	99.2283	4.60789	6	95.1524	1.70422	6	97.5425	3.07441	6	97.9607	3.35513	6	97.6272	3.20078	6	99.9935	2.43948	6
54.5333	98.5154	2.41736	6	102.759	2.98962	6	96.5634	2.11478	6	94.8154	2.59312	6	96.3794	0.444474	6	98.9344	4.05234	6	95.1688	1.71122	6	97.6144	2.99829	6	97.8702	3.30026	6	97.4921	3.38085	6	99.8869	2.35699	6
54.6	98.4383	2.41523	6	102.704	2.94319	6	96.6608	2.18522	6	94.7982	2.59906	6	96.4283	0.530799	6	98.5926	3.58746	6	95.0241	1.61255	6	97.5415	3.15818	6	97.9061	3.39471	6	97.6171	3.19062	6	99.9324	2.32746	6
54.6667	98.4436	2.45459	6	102.799	2.87116	6	96.9583	2.34006	6	94.7638	2.53448	6	96.4575	0.592905	6	99.0019	4.20502	6	95.0911	1.65847	6	97.5248	3.17412	6	98.0002	3.42229	6	97.5635	3.35732	6	99.9934	2.20949	6
54.7333	98.4546	2.40497	6	102.751	2.86827	6	96.8204	2.1967	6	94.756	2.53312	6	96.4178	0.649135	6	98.9545	4.03194	6	95.0539	1.74876	6	97.578	3.17416	6	97.9633	3.38798	6	97.4971	3.38559	6	99.9486	2.12254	6
54.8	98.4964	2.47729	6	102.682	2.888	6	96.6392	2.07584	6	94.74	2.60543	6	96.4965	0.612669	6	98.4622	3.45184	6	94.9626	1.70946	6	97.6486	3.00846	6	97.936	3.43428	6	97.4418	3.36311	6	100.026	2.13447	6
54.8667	98.5872	2.42818	6	102.623	2.9233	6	96.7083	2.17298	6	94.7092	2.62142	6	96.4405	0.49893	6	98.4658	3.54892	6	94.9811	1.69016	6	97.5717	3.19974	6	97.9188	3.46292	6	97.4533	3.40255	6	99.9734	2.04596	6
54.9333	98.6298	2.39864	6	102.601	2.90164	6	96.6415	2.19142	6	94.7028	2.60604	6	96.4112	0.56016	6	98.4947	3.77886	6	95.0645	1.75886	6	97.5708	3.07184	6	97.9945	3.45014	6	97.4617	3.44968	6	99.9977	2.15622	6
55	98.6399	2.41901	6	102.685	2.89996	6	96.7058	2.21112	6	94.7363	2.61532	6	96.3309	0.472499	6	98.7297	4.07459	6	95.0562	1.70886	6	97.4707	3.15779	6	97.9345	3.36833	6	97.3259	3.63976	6	99.9247	2.18522	6
55.0667	98.5906	2.40374	6	102.667	2.96058	6	96.7225	2.28181	6	94.7573	2.61111	6	96.3292	0.371197	6	98.6301	3.82021	6	94.9532	1.53538	6	97.4813	3.13873	6	97.9203	3.31931	6	97.3993	3.50031	6	99.9659	2.3313	6
55.1333	98.6073	2.43289	6	102.72	2.91995	6	96.7294	2.37415	6	94.7747	2.60013	6	96.3663	0.355264	6	98.7638	4.16153	6	94.8923	1.47024	6	97.5413	3.00836	6	97.9619	3.30238	6	97.4715	3.42036	6	100.066	2.62903	6
55.2	98.5615	2.40196	6	102.767	2.90631	6	96.7748	2.5081	6	94.7825	2.58255	6	96.3485	0.334313	6	99.1465	4.9826	6	94.9111	1.39579	6	97.5205	3.01951	6	97.9758	3.24724	6	97.5547	3.4155	6	100.09	2.59508	6
55.2667	98.5515	2.50271	6	102.834	2.9111	6	96.6095	2.38337	6	94.7394	2.57388	6	96.2801	0.400501	6	99.2828	4.92556	6	94.9651	1.44513	6	97.4751	3.06151	6	98.0726	3.22979	6	97.5651	3.42154	6	100.31	2.79894	6
55.3333	98.5178	2.56177	6	102.912	2.93486	6	96.4069	2.22409	6	94.7237	2.57181	6	96.2702	0.398378	6	99.4009	5.13363	6	94.8936	1.34889	6	97.5174	3.03095	6	98.0182	3.23558	6	97.6386	3.29541	6	100.285	2.7114	6
55.4	98.5636	2.52994	6	102.865	2.94315	6	96.4441	2.29275	6	94.6808	2.58015	6	96.3082	0.42033	6	99.7908	5.61714	6	94.9151	1.37475	6	97.4716	3.10219	6	97.846	3.81969	6	97.636	3.24574	6	100.461	2.83504	6
55.4667	98.6279	2.5136	6	102.794	2.91789	6	96.5503	2.2526	6	94.6742	2.59835	6	96.2772	0.510653	6	99.5268	5.30702	6	94.9853	1.52571	6	97.5358	3.04056	6	97.7555	3.83825	6	97.6594	3.2529	6	100.249	2.72921	6
55.5333	98.5738	2.47544	6	102.788	2.93313	6	96.7462	2.30711	6	94.6743	2.65894	6	96.3113	0.486119	6	99.4105	4.77208	6	95.0304	1.57005	6	97.4999	3.01669	6	97.754	3.85885	6	97.5779	3.3796	6	100.274	2.62556	6
55.6	98.6416	2.4591	6	102.773	2.9013	6	96.8486	2.31251	6	94.6891	2.66789	6	96.2892	0.481283	6	99.1931	4.34415	6	95.0283	1.61232	6	97.4999	3.08336	6	97.7564	3.88122	6	97.6223	3.29247	6	100.225	2.60675	6
55.6667	98.5589	2.4374	6	102.775	2.881	6	96.6236	2.17449	6	94.7558	2.6771	6	96.3209	0.450973	6	99.1548	4.28678	6	95.1075	1.76508	6	97.51	3.02542	6	97.7354	3.91818	6	97.6265	3.27154	6	100.134	2.48779	6
55.7333	98.5883	2.44417	6	102.722	2.87418	6	96.7312	2.26779	6	94.7425	2.71444	6	96.384	0.442807	6	99.0281	4.14581	6	95.1521	1.83041	6	97.5137	3.05317	6	97.7442	3.94289	6	97.5085	3.50617	6	100.228	2.53653	6
55.8	98.5738	2.45203	6	102.68	2.89423	6	96.9218	2.33502	6	94.7217	2.71482	6	96.3586	0.492999	6	98.8141	3.74948	6	95.0794	1.69353	6	97.5009	3.11608	6	97.9711	3.35175	6	97.5096	3.57835	6	100.133	2.38495	6
55.8667	98.5071	2.45465	6	102.724	2.96545	6	96.8807	2.27112	6	94.7099	2.72767	6	96.3886	0.514459	6	98.9243	3.84952	6	95.0786	1.73777	6	97.6067	2.91376	6	98.0904	3.34617	6	97.3229	3.87376	6	100.295	2.43618	6
55.9333	98.5348	2.46995	6	102.68	2.95838	6	96.7639	2.17434	6	94.6999	2.67324	6	96.3907	0.549251	6	99.19	4.26503	6	95.2049	1.79071	6	97.5905	3.03565	6	98.0281	3.34234	6	97.3685	3.8459	6	100.121	2.21974	6
56	98.5127	2.45361	6	102.673	2.99256	6	96.7037	2.1352	6	94.7005	2.66964	6	96.4291	0.610095	6	99.0815	4.11067	6	95.2388	1.93996	6	97.5238	3.0855	6	98.0267	3.26981	6	97.3147	3.89735	6	100.19	2.33767	6
56.0667	98.506	2.45601	6	102.574	2.96928	6	96.6983	2.17101	6	94.6827	2.61903	6	96.3189	0.547548	6	99.1298	4.33161	6	95.2115	1.80259	6	97.4886	3.18187	6	97.8644	3.26533	6	97.2983	3.94832	6	99.9434	2.32102	6
56.1333	98.5032	2.42787	6	102.548	2.99708	6	96.7859	2.1698	6	94.7084	2.59854	6	96.2123	0.601575	6	99.131	4.55439	6	95.3082	1.38966	6	97.5548	3.03161	6	97.8323	3.21462	6	97.425	3.68545	6	99.8542	2.3683	6
56.2	98.5281	2.42136	6	102.568	3.03008	6	96.8859	2.30828	6	94.6912	2.61021	6	96.1938	0.569368	6	99.1076	4.47292	6	95.4244	1.65544	6	97.5389	3.03118	6	97.7468	3.27406	6	97.3992	3.64187	6	99.7335	2.35599	6
56.2667	98.5329	2.41432	6	102.522	2.95377	6	96.8007	2.28798	6	94.6662	2.59078	6	96.1579	0.57479	6	99.1478	4.61067	6	95.511	1.67264	6	97.4979	3.13423	6	97.4071	3.8601	6	97.4937	3.42653	6	99.5803	2.29303	6
56.3333	98.4962	2.41514	6	102.546	3.02338	6	96.6409	2.26438	6	94.6557	2.63697	6	96.1315	0.534601	6	98.9829	4.43697	6	95.4304	1.60645	6	97.5824	3.01845	6	97.4403	3.88706	6	97.419	3.55276	6	99.6815	2.47258	6
56.4	98.4284	2.44378	6	102.579	3.04565	6	96.621	2.25349	6	94.6323	2.66783	6	96.0939	0.484291	6	99.1169	5.06097	6	95.3235	1.36983	6	97.5147	3.08506	6	97.4581	3.9437	6	97.5095	3.41332	6	99.6925	2.44254	6
56.4667	98.4583	2.44151	6	102.604	3.0653	6	96.7377	2.31444	6	94.6484	2.67663	6	96.2088	0.559574	6	99.078	4.9928	6	95.2711	1.29722	6	97.45	3.20297	6	97.552	3.90582	6	97.547	3.39872	6	99.8604	2.47643	6
56.5333	98.4242	2.4356	6	102.627	3.03473	6	96.7079	2.26279	6	94.609	2.71243	6	96.2735	0.567748	6	99.0487	4.75309	6	95.0282	1.68919	6	97.5712	2.96261	6	97.5753	3.91562	6	97.534	3.33191	6	99.8659	2.50415	6
56.6	98.3426	2.44561	6	102.675	3.03359	6	96.6775	2.21932	6	94.6415	2.76267	6	96.3413	0.560021	6	99.1647	4.91155	6	94.9825	1.59234	6	97.5156	3.08427	6	97.613	3.88235	6	97.5433	3.28766	6	99.9335	2.6366	6
56.6667	98.3408	2.44638	6	102.702	3.08463	6	96.7539	2.32539	6	94.6653	2.76785	6	96.3627	0.593359	6	99.1618	4.92509	6	94.9423	1.53902	6	97.4653	3.13059	6	97.8995	3.29612	6	97.6844	3.06941	6	100.028	2.66204	6
56.7333	98.4153	2.46832	6	102.716	3.06449	6	96.8589	2.34941	6	94.6733	2.72869	6	96.3353	0.625511	6	99.0929	4.8841	6	94.953	1.63505	6	97.4365	3.17452	6	97.6787	3.76169	6	97.8114	2.92501	6	100.036	2.6471	6
56.8	98.4338	2.41088	6	102.671	3.05979	6	96.7585	2.35064	6	94.6876	2.72205	6	96.3305	0.709046	6	99.0948	4.84762	6	95.045	1.73809	6	97.5712	3.01116	6	97.6667	3.77527	6	97.7675	3.04045	6	100.028	2.6564	6
56.8667	98.47	2.38186	6	102.675	3.01384	6	96.6235	2.28483	6	94.6981	2.77764	6	96.3169	0.701309	6	99.0264	4.3786	6	94.9715	1.74966	6	97.5298	3.05649	6	97.7353	3.79381	6	97.7171	3.04985	6	100.115	2.55827	6
56.9333	98.5026	2.42535	6	102.671	2.9197	6	96.4491	2.34133	6	94.7642	2.73109	6	96.2669	0.661525	6	98.6968	3.89765	6	95.006	1.7722	6	97.5366	3.07241	6	97.7334	3.82039	6	97.7165	3.08431	6	100.098	2.39441	6
57	98.5041	2.40753	6	102.635	2.8689	6	96.3732	2.29074	6	94.7447	2.72729	6	96.2364	0.697074	6	98.8977	4.25876	6	94.9376	1.64474	6	97.5836	3.03457	6	97.8097	3.84464	6	97.6692	3.20605	6	100.222	2.51984	6
57.0667	98.5367	2.37887	6	102.634	2.87328	6	96.3214	2.23273	6	94.7298	2.77582	6	96.2641	0.655932	6	98.7601	4.09286	6	94.8396	1.56359	6	97.654	2.9815	6	97.75	3.85146	6	97.5352	3.51446	6	100.126	2.45133	6
57.1333	98.4446	2.36547	6	102.572	2.84333	6	96.2787	2.1468	6	94.7275	2.82445	6	96.2774	0.690131	6	98.7991	4.25337	6	94.8196	1.61539	6	97.6215	3.1055	6	97.9499	3.30395	6	97.5158	3.48003	6	100.114	2.43612	6
57.2	98.3833	2.38363	6	102.61	2.80053	6	96.2555	2.1286	6	94.7574	2.80764	6	96.2796	0.639954	6	98.8274	4.31295	6	94.8308	1.58204	6	97.6335	3.05857	6	97.9127	3.30939	6	97.4388	3.60358	6	99.9624	2.32965	6
57.2667	98.3795	2.42872	6	102.632	2.82284	6	96.1957	2.14428	6	94.7203	2.80623	6	96.0267	2.95515	6	99.0249	4.77943	6	94.8692	1.60902	6	97.612	3.14151	6	97.8004	3.26911	6	97.4909	3.417	6	99.8188	2.40367	6
57.3333	98.3444	2.37819	6	102.643	2.92458	6	96.5416	2.20694	6	94.7351	2.83275	6	96.206	5.47436	6	99.1855	5.07225	6	94.8524	1.52285	6	97.6835	3.02349	6	97.8271	3.28019	6	97.3899	3.59214	6	99.8942	2.43858	6
57.4	98.3707	2.34153	6	102.647	2.95928	6	96.6719	2.24096	6	94.7751	2.7808	6	96.2027	5.56041	6	98.923	4.54198	6	94.9276	1.66791	6	97.5504	3.19505	6	97.787	3.2258	6	97.4117	3.55432	6	99.8327	2.21757	6
57.4667	98.3723	2.3317	6	102.64	2.91835	6	96.5117	2.14601	6	94.7709	2.78695	6	96.2099	5.59865	6	99.0697	4.69186	6	94.8878	1.60761	6	97.6022	3.14312	6	97.8403	3.24119	6	97.3573	3.44946	6	99.966	2.44215	6
57.5333	98.405	2.38649	6	102.692	2.9266	6	96.4132	2.18941	6	94.7402	2.79624	6	96.2007	5.58008	6	98.9191	4.31866	6	94.885	1.4922	6	97.5778	2.98507	6	97.8462	3.18887	6	97.3205	3.42287	6	99.9735	2.30369	6
57.6	98.4804	2.41213	6	102.643	2.88377	6	96.4306	2.16893	6	94.7261	2.81104	6	96.2489	5.61808	6	98.9854	4.33643	6	94.8977	1.40695	6	97.4571	3.20133	6	97.918	3.16458	6	97.3939	3.27647	6	100.157	2.56242	6
57.6667	98.4872	2.36556	6	102.604	2.88087	6	96.608	2.21096	6	94.7192	2.82968	6	96.2629	3.09934	6	98.779	4.12778	6	94.9488	1.41477	6	97.5907	3.00292	6	97.9572	3.2324	6	97.3753	3.33996	6	100.174	2.46488	6
57.7333	98.5105	2.35776	6	102.59	2.83131	6	96.5792	2.22315	6	94.6816	2.84798	6	96.1829	0.811726	6	98.9535	4.63407	6	94.9917	1.40104	6	97.6471	2.97809	6	97.9558	3.23989	6	97.4487	3.31594	6	100.212	2.61442	6
57.8	98.5305	2.41749	6	102.538	2.78165	6	96.66	2.28947	6	94.6777	2.83674	6	96.0859	0.651739	6	99.1471	4.96127	6	94.9581	1.37669	6	97.5803	3.09349	6	97.7314	3.78195	6	97.517	3.19801	6	100.232	2.71234	6
57.8667	98.5586	2.43028	6	102.613	2.75164	6	96.6782	2.35902	6	94.6863	2.84847	6	96.0486	0.735569	6	99.3625	5.06831	6	95.0197	1.40305	6	97.5143	3.093	6	97.7716	3.81604	6	97.6471	3.11374	6	100.21	2.5334	6
57.9333	98.549	2.37995	6	102.599	2.81021	6	96.4747	2.2564	6	94.7434	2.82103	6	96.0734	0.760887	6	99.4878	5.45095	6	94.9361	1.36157	6	97.5764	3.04691	6	97.8149	3.85349	6	97.5301	3.32751	6	100.302	2.82375	6
58	98.533	2.43133	6	102.638	2.94199	6	96.5435	2.33401	6	94.7275	2.77352	6	95.9895	0.734674	6	99.1955	5.09737	6	94.93	1.52504	6	97.6239	2.97129	6	97.8384	3.82537	6	97.3649	3.56292	6	100.341	2.70507	6
58.0667	98.4625	2.44601	6	102.712	2.971	6	96.7464	2.50533	6	94.7159	2.75392	6	96.126	0.676003	6	99.3308	5.13415	6	94.8362	1.43372	6	97.4254	3.28937	6	97.8861	3.80083	6	97.307	3.7194	6	100.42	2.93865	6
58.1333	98.492	2.47221	6	102.74	2.98857	6	96.8185	2.56537	6	94.717	2.73386	6	96.1006	0.650684	6	99.0901	4.58087	6	94.8223	1.4444	6	97.4561	3.16231	6	97.963	3.89753	6	97.3134	3.50154	6	100.44	3.01891	6
58.2	98.5115	2.46813	6	102.775	3.0417	6	96.7155	2.45655	6	94.7124	2.73261	6	96.1308	0.638324	6	99.1072	4.48842	6	94.7553	1.4127	6	97.5531	2.98996	6	98.1705	3.35522	6	97.2576	3.68857	6	100.41	2.96512	6
58.2667	98.4674	2.50384	6	102.71	3.09485	6	96.6671	2.35324	6	94.7343	2.67384	6	96.1764	0.543111	6	99.1157	4.42141	6	94.7174	1.45033	6	97.4414	3.17775	6	98.0849	3.35196	6	97.2575	3.65653	6	100.357	3.00543	6
58.3333	98.4507	2.48439	6	102.783	3.05356	6	96.6933	2.4053	6	94.689	2.71587	6	96.2633	0.576758	6	98.9217	4.07615	6	94.7885	1.50592	6	97.4871	3.04029	6	98.0747	3.38644	6	97.3727	3.48748	6	100.257	2.66664	6
58.4	98.5076	2.41339	6	102.765	3.0221	6	96.6249	2.40748	6	94.6705	2.77499	6	96.2871	0.643045	6	99.248	4.64102	6	94.8233	1.45122	6	97.5205	2.88206	6	98.0095	3.48723	6	97.5046	3.27145	6	100.119	2.57452	6
58.4667	98.5382	2.42871	6	102.728	3.03048	6	96.5528	2.3557	6	94.6735	2.79058	6	96.1933	0.598618	6	99.3811	4.90743	6	94.9043	1.60136	6	97.4096	3.14797	6	97.9437	3.48427	6	97.5167	3.20062	6	100.057	2.24112	6
58.5333	98.5226	2.45216	6	102.708	3.05004	6	96.7547	2.46522	6	94.677	2.80867	6	96.1557	0.580549	6	99.2457	4.79154	6	94.96	1.73412	6	97.5002	3.0339	6	97.8495	3.42884	6	97.534	3.31001	6	99.9202	2.12741	6
58.6	98.513	2.4751	6	102.722	3.06241	6	96.6968	2.51969	6	94.6758	2.79344	6	96.1009	0.584935	6	99.0221	4.42284	6	95.0146	1.75615	6	97.5293	2.97582	6	97.8695	3.42198	6	97.5726	3.26694	6	99.9471	2.07965	6
58.6667	98.5077	2.52797	6	102.743	3.08442	6	96.6435	2.51058	6	94.6155	2.83904	6	96.1478	0.56041	6	98.976	4.40773	6	95.1751	1.92931	6	97.364	3.23763	6	97.9518	3.38334	6	97.5172	3.36233	6	100.058	2.05099	6
58.7333	98.5253	2.56377	6	102.734	3.08117	6	96.5109	2.41515	6	94.6642	2.76474	6	96.0946	0.519247	6	98.951	4.43265	6	95.1504	1.97111	6	97.4994	2.98556	6	97.9639	3.33592	6	97.4434	3.42811	6	100.109	2.24912	6
58.8	98.4924	2.52203	6	102.763	3.03111	6	96.3405	2.29887	6	94.639	2.75666	6	96.0436	0.52529	6	98.7617	3.99942	6	95.066	1.87574	6	97.443	3.14755	6	97.7329	3.79842	6	97.3517	3.64458	6	100.135	2.29779	6
58.8667	98.5261	2.47996	6	102.79	3.00865	6	96.522	2.30987	6	94.6749	2.74462	6	95.5892	0.583016	6	98.5499	3.78459	6	95.0604	1.76521	6	97.449	3.02006	6	97.6894	3.75439	6	97.2699	3.78126	6	100.078	2.40514	6
58.9333	98.5071	2.43031	6	102.784	2.94884	6	96.5113	2.32544	6	94.6497	2.74184	6	96.0805	3.03396	6	98.6352	3.9072	6	95.0221	1.75339	6	97.3537	3.11003	6	97.678	3.77186	6	97.2407	3.74349	6	100.068	2.36787	6
59	98.537	2.41277	6	102.787	3.00169	6	96.4895	2.24475	6	94.6612	2.7988	6	96.0149	3.06567	6	98.9116	4.17806	6	95.0982	1.83858	6	97.4567	2.89261	6	97.7087	3.80576	6	97.2709	3.69402	6	100.051	2.26694	6
59.0667	98.5851	2.31981	6	102.761	2.96335	6	96.5087	2.29269	6	94.6899	2.79398	6	96.0812	3.04621	6	98.8823	4.09527	6	95.0241	1.78511	6	97.4661	2.9395	6	97.4227	4.60528	6	97.3147	3.61407	6	100.031	2.4368	6
59.1333	98.5996	2.27601	6	102.718	2.96084	6	96.5324	2.29339	6	94.6709	2.73022	6	96.0725	3.03276	6	99.0167	4.37736	6	95.1019	1.76005	6	97.4257	2.99812	6	97.365	4.61074	6	97.3675	3.55757	6	99.9305	2.36698	6
59.2	98.61	2.34339	6	102.663	3.01555	6	96.4793	2.29263	6	94.7173	2.75793	6	96.1614	2.94739	6	98.9311	4.306	6	95.0931	1.76265	6	97.3929	3.01131	6	97.5844	3.76711	6	97.3168	3.57107	6	99.9691	2.41783	6
59.2667	98.6317	2.37257	6	102.628	3.01321	6	96.4408	2.22736	6	94.6835	2.74481	6	96.1959	2.95477	6	98.8187	4.12252	6	94.9968	1.78347	6	97.4906	2.89703	6	97.4249	4.57934	6	97.4257	3.4329	6	100.094	2.51679	6
59.3333	98.616	2.39262	6	102.687	3.07544	6	96.6079	2.33091	6	94.6286	2.76947	6	96.1959	0.693907	6	98.9136	4.12196	6	95.0077	1.7122	6	97.4701	2.94332	6	97.449	4.52533	6	97.5727	3.22565	6	100.204	2.51049	6
59.4	98.608	2.35952	6	102.669	3.06439	6	96.5833	2.31731	6	94.5553	2.75669	6	96.2236	0.707711	6	98.9661	4.37467	6	94.9921	1.64385	6	97.4488	2.95203	6	97.3967	4.41458	6	97.5798	3.17438	6	100.213	2.62887	6
59.4667	98.5498	2.37281	6	102.696	3.06827	6	96.5025	2.24994	6	94.5423	2.72629	6	96.2332	0.651628	6	99.0668	4.47227	6	95.0227	1.69962	6	97.4683	2.85454	6	97.7622	3.61922	6	97.6252	3.22168	6	100.287	2.63727	6
59.5333	98.5486	2.39356	6	102.66	3.06501	6	96.4203	2.27519	6	94.5599	2.73715	6	96.2346	0.664752	6	98.9638	4.56102	6	94.9659	1.66525	6	97.3496	3.0729	6	97.7529	3.65066	6	97.5584	3.34959	6	100.307	2.57121	6
59.6	98.5677	2.34534	6	102.707	3.02514	6	96.4055	2.23941	6	94.5325	2.67193	6	96.1651	0.647284	6	99.0343	4.74754	6	95.0494	1.7602	6	97.441	2.93454	6	97.7752	3.67994	6	97.6876	3.05585	6	100.305	2.52838	6
59.6667	98.5688	2.33938	6	102.751	3.05747	6	96.5217	2.35603	6	94.518	2.66353	6	96.1243	0.650735	6	99.0955	4.71121	6	95.0611	1.67838	6	97.4436	2.91127	6	97.7642	3.71462	6	97.6967	3.00186	6	100.252	2.41007	6
59.7333	98.6035	2.30421	6	102.682	3.00486	6	96.5677	2.36391	6	94.5611	2.66931	6	96.1056	0.581421	6	99.1607	4.70079	6	95.0255	1.77281	6	97.3934	2.99319	6	97.4755	4.49282	6	97.6609	3.04347	6	100.14	2.49292	6
59.8	98.6013	2.3147	6	102.714	2.94663	6	96.4826	2.25772	6	94.5961	2.67407	6	96.1063	0.525519	6	98.9566	4.6411	6	94.9042	1.68828	6	97.3895	2.98922	6	97.4501	4.56255	6	97.5709	3.08813	6	100.055	2.40774	6
59.8667	98.647	2.32021	6	102.695	2.94394	6	96.5597	2.28153	6	94.6167	2.65804	6	96.095	0.669753	6	98.8903	4.69572	6	94.8499	1.60423	6	97.4404	2.94662	6	97.3491	4.61085	6	97.4497	3.11894	6	99.9776	2.47858	6
59.9333	98.6473	2.31505	6	102.767	2.9338	6	96.7571	2.36349	6	94.5659	2.72109	6	96.0374	0.841406	6	98.6841	4.13627	6	94.7949	1.6157	6	97.3619	3.13534	6	97.3291	4.61064	6	97.4263	3.07696	6	99.9449	2.47085	6
60	98.6022	2.39938	6	102.717	2.95893	6	96.7143	2.40699	6	94.604	2.74093	6	96.0803	0.850824	6	98.7615	4.17799	6	94.673	1.50925	6	97.4916	2.90112	6	97.3518	4.59633	6	97.4597	3.08775	6	99.9882	2.52299	6
60.0667	98.5352	2.42732	6	102.703	2.94818	6	96.7447	2.44441	6	94.6037	2.75677	6	96.1733	0.898556	6	98.7863	4.43456	6	94.638	1.53306	6	97.3396	3.13745	6	97.5312	3.76196	6	97.4504	3.12633	6	99.9224	2.61478	6
60.1333	98.5087	2.44606	6	102.74	2.98329	6	96.8391	2.50072	6	94.5753	2.72869	6	96.2528	0.928103	6	98.8868	4.81793	6	94.9075	1.11048	6	97.3479	3.01486	6	97.769	3.23624	6	97.3193	3.29743	6	99.8974	2.48601	6
60.2	98.5187	2.43648	6	102.722	2.98192	6	96.678	2.52074	6	94.585	2.72013	6	96.2868	0.958926	6	98.6596	4.47028	6	95.0401	1.29835	6	97.2993	3.15841	6	97.8554	3.29902	6	97.3343	3.21773	6	99.9312	2.51897	6
60.2667	98.4885	2.40364	6	102.73	2.99929	6	96.4465	2.39205	6	94.6003	2.68736	6	96.2248	0.893955	6	98.6042	4.27675	6	95.0103	1.36204	6	97.2979	3.16593	6	97.7761	3.24668	6	97.2696	3.41244	6	99.7047	2.26959	6
60.3333	98.5208	2.35827	6	102.738	2.96285	6	96.5153	2.41846	6	94.6297	2.71896	6	96.2417	0.846246	6	98.5951	4.54055	6	94.99	1.29146	6	97.3702	3.07027	6	97.843	3.25053	6	97.3824	3.24824	6	99.8088	2.37435	6
60.4	98.493	2.31306	6	102.805	2.95238	6	96.7097	2.50725	6	94.5942	2.73415	6	96.2768	0.922458	6	98.3391	4.29311	6	94.9648	1.22266	6	97.3471	3.09525	6	97.5427	3.82001	6	97.3568	3.32251	6	99.6419	2.45346	6
60.4667	98.4584	2.38536	6	102.775	2.94218	6	96.611	2.44163	6	94.6374	2.71098	6	96.2445	0.909158	6	98.329	4.24412	6	95.02	1.23405	6	97.3538	3.0934	6	97.4025	4.63219	6	97.3217	3.43201	6	99.8345	2.48819	6
60.5333	98.4542	2.38779	6	102.733	2.90507	6	96.392	2.3296	6	94.6779	2.75053	6	96.1731	0.902442	6	98.2246	3.93918	6	94.8813	1.65407	6	97.5403	2.86033	6	97.3907	4.68625	6	97.3414	3.43048	6	99.7954	2.57122	6
60.6	98.4268	2.36075	6	102.764	2.99768	6	96.5671	2.39435	6	94.7139	2.65221	6	96.1114	0.971934	6	98.2155	3.96971	6	94.8767	1.63044	6	97.423	3.0637	6	97.3672	4.65508	6	97.3598	3.40036	6	99.8859	2.52095	6
60.6667	98.4183	2.38535	6	102.777	2.98613	6	96.6304	2.53992	6	94.6969	2.66947	6	96.129	0.92795	6	98.3144	4.18971	6	94.943	1.658	6	97.3977	3.08664	6	97.3555	4.57459	6	97.4801	3.17429	6	99.958	2.50472	6
60.7333	98.3448	2.41154	6	102.715	3.02558	6	96.5156	2.49138	6	94.7103	2.59656	6	96.135	0.929702	6	98.5565	4.50553	6	95.0066	1.65387	6	97.3939	3.07237	6	97.3011	4.59303	6	97.4608	3.23099	6	99.8255	2.44381	6
60.8	98.4064	2.32732	6	102.713	3.01961	6	96.4604	2.41972	6	94.7368	2.51666	6	96.0905	0.858209	6	98.5527	4.2374	6	95.1039	1.78689	6	97.4759	2.96639	6	97.5369	3.74038	6	97.4346	3.21339	6	99.8533	2.38106	6
60.8667	98.469	2.20784	6	102.739	2.92834	6	96.5496	2.44639	6	94.691	2.50854	6	96.0658	0.823218	6	98.5849	4.07204	6	95.1853	1.89025	6	97.3495	3.16988	6	97.71	3.23412	6	97.4669	3.15945	6	99.6795	2.26652	6
60.9333	98.5351	2.23231	6	102.811	2.96453	6	96.7139	2.62726	6	94.7049	2.45302	6	96.0435	0.757578	6	98.6151	4.01329	6	95.0569	1.85786	6	97.3963	2.95237	6	97.6834	3.19263	6	97.5185	3.09268	6	99.702	2.24765	6
61	98.5547	2.29832	6	102.805	2.82234	6	96.7582	2.56311	6	94.6358	2.50852	6	96.0427	0.707676	6	98.5545	4.03594	6	94.9665	1.77365	6	97.3607	2.98082	6	97.6176	3.21551	6	97.4148	3.31835	6	99.634	2.40662	6
61.0667	98.6314	2.31949	6	102.825	2.87849	6	96.7051	2.46826	6	94.5875	2.6219	6	96.0929	0.69914	6	98.6781	4.31814	6	95.033	1.76184	6	97.3269	2.98976	6	97.6706	3.204	6	97.4405	3.25806	6	99.7196	2.54705	6
61.1333	98.6964	2.34314	6	102.818	2.83202	6	96.5733	2.33309	6	94.6026	2.63414	6	96.1235	0.638563	6	98.6356	4.39056	6	95.0848	1.92527	6	97.3532	2.96937	6	97.7748	3.12511	6	97.4562	3.30101	6	99.8714	2.54358	6
61.2	98.7143	2.4305	6	102.782	2.87084	6	96.4004	2.24811	6	94.6353	2.68843	6	96.1506	0.615824	6	98.8446	4.95436	6	95.0618	1.96546	6	97.3843	2.9622	6	97.7865	3.18857	6	97.5604	3.0999	6	99.8636	2.65614	6
61.2667	98.6757	2.45523	6	102.794	2.93522	6	96.3851	2.26608	6	94.6067	2.71032	6	96.1004	0.634331	6	99.0029	5.10214	6	95.013	1.86518	6	97.3688	3.03342	6	97.8023	3.20589	6	97.5456	3.12003	6	99.8797	2.61498	6
61.3333	98.6368	2.45235	6	102.776	2.9577	6	96.5044	2.24441	6	94.5862	2.70465	6	96.0903	0.641964	6	99.2425	5.52233	6	95.0362	1.82668	6	97.4438	3.0368	6	97.8358	3.21148	6	97.5311	3.16876	6	99.8888	2.56049	6
61.4	98.6256	2.47305	6	102.766	3.01147	6	96.4694	2.37488	6	94.6144	2.66129	6	96.1244	0.613318	6	99.4101	5.95513	6	95.0755	1.89767	6	97.3976	3.14996	6	97.8818	3.21019	6	97.5542	3.09491	6	99.8928	2.59222	6
61.4667	98.5653	2.46791	6	102.681	2.9658	6	96.495	2.31738	6	94.6389	2.53059	6	96.0598	0.714413	6	99.3532	5.61592	6	94.987	1.96952	6	97.478	2.99923	6	97.8172	3.19821	6	97.4486	3.20836	6	99.7959	2.55943	6
61.5333	98.5448	2.47565	6	102.732	2.96187	6	96.5094	2.2876	6	94.5923	2.57542	6	96.0505	0.688214	6	99.3965	5.5862	6	95.0133	1.86822	6	97.4164	3.08901	6	97.7352	3.25321	6	97.4548	3.11882	6	99.7618	2.60908	6
61.6	98.5132	2.43944	6	102.797	2.90305	6	96.4571	2.22361	6	94.5623	2.56492	6	96.0272	0.704515	6	99.4547	5.67976	6	95.0329	1.85838	6	97.4119	3.02819	6	97.6891	3.27118	6	97.3897	3.25341	6	99.6939	2.49526	6
61.6667	98.4606	2.47253	6	102.775	2.8696	6	96.5346	2.21515	6	94.6377	2.5633	6	96.0687	0.727142	6	99.1356	5.24446	6	95.0156	1.88235	6	97.4573	2.90221	6	97.4085	3.75016	6	97.3642	3.16735	6	99.6364	2.55921	6
61.7333	98.4037	2.45088	6	102.801	2.85217	6	96.6217	2.30238	6	94.658	2.59344	6	96.0132	3.00372	6	98.8845	4.7762	6	95.0076	1.97328	6	97.3404	3.03304	6	97.4118	3.74767	6	97.3539	3.10744	6	99.6464	2.7018	6
61.8	98.4304	2.38901	6	102.793	2.82132	6	96.6296	2.21427	6	94.6783	2.62397	6	96.0474	3.1124	6	98.6629	4.14213	6	94.9716	1.95686	6	97.3663	2.99077	6	97.4299	3.78349	6	97.4171	3.0254	6	99.6976	2.59472	6
61.8667	98.4409	2.37085	6	102.84	2.79808	6	96.5621	2.27924	6	94.6619	2.73499	6	96.1779	3.13235	6	98.6409	3.98912	6	95.0215	2.01858	6	97.3578	3.01387	6	97.4993	3.79954	6	97.5214	2.86516	6	99.7717	2.58944	6
61.9333	98.3881	2.39469	6	102.8	2.81537	6	96.5626	2.31701	6	94.6649	2.71052	6	96.1111	3.20015	6	98.5777	3.83454	6	94.8894	1.94536	6	97.3788	2.93843	6	97.5746	3.77717	6	97.4567	3.04715	6	99.8244	2.57865	6
62	98.3931	2.4496	6	102.72	2.82838	6	96.5608	2.39867	6	94.6638	2.67937	6	96.1787	3.14731	6	98.2957	3.31655	6	94.8192	1.96814	6	97.3569	3.02148	6	97.3394	4.51354	6	97.41	3.0861	6	99.8468	2.52259	6
62.0667	98.4749	2.44613	6	102.755	2.86237	6	96.5363	2.42435	6	94.6452	2.64614	6	96.1888	3.08319	6	98.5804	3.81045	6	94.836	1.90213	6	97.2955	3.09947	6	97.6205	3.78105	6	97.5153	2.93319	6	99.9359	2.58902	6
62.1333	98.5357	2.44994	6	102.728	2.87499	6	96.4916	2.40516	6	94.665	2.63971	6	96.1193	0.707187	6	98.8075	4.00781	6	94.8035	1.80376	6	97.4264	2.8864	6	97.6452	3.77069	6	97.4453	3.05941	6	100.008	2.58777	6
62.2	98.4431	2.5099	6	102.779	2.92951	6	96.5532	2.44083	6	94.6809	2.64249	6	96.0618	0.680929	6	99.0714	4.60188	6	94.768	1.65553	6	97.3333	3.10962	6	97.6344	3.77099	6	97.5175	2.97416	6	100.059	2.67629	6
62.2667	98.4705	2.49867	6	102.775	2.93131	6	96.5245	2.37774	6	94.6776	2.51157	6	96.0793	0.678362	6	99.2059	4.82113	6	94.8701	0.97159	6	97.3918	3.02975	6	97.432	4.62674	6	97.5037	3.06814	6	100.12	2.69885	6
62.3333	98.5313	2.41741	6	102.788	2.95589	6	96.3238	2.25236	6	94.693	2.4857	6	96.0522	0.67093	6	99.2181	4.87315	6	94.9391	0.999404	6	97.3969	2.99715	6	97.3337	4.72881	6	97.6076	2.88232	6	99.9738	2.74667	6
62.4	98.524	2.39263	6	102.828	2.94278	6	96.5724	2.35373	6	94.636	2.54515	6	96.0477	0.685782	6	99.4994	5.54021	6	94.9455	0.876046	6	97.3163	3.03301	6	97.6075	3.95822	6	97.6305	2.8875	6	100.108	2.73443	6
62.4667	98.5346	2.39012	6	102.793	2.97992	6	96.5292	2.40836	6	94.6309	2.55189	6	96.0827	0.75126	6	99.346	5.30554	6	94.9822	0.956858	6	97.4009	3.00083	6	97.561	3.96421	6	97.5967	2.99676	6	100.013	2.60148	6
62.5333	98.5127	2.38673	6	102.806	2.99763	6	96.3075	2.26865	6	94.5767	2.57138	6	96.1191	0.782291	6	99.3597	5.26309	6	95.0765	1.07346	6	97.4829	2.92537	6	97.5394	3.96909	6	97.569	3.1089	6	99.9448	2.57849	6
62.6	98.5779	2.39694	6	102.773	2.93304	6	96.3002	2.29994	6	94.5332	2.6041	6	96.1344	0.796109	6	99.0561	4.67064	6	95.0891	1.08835	6	97.3103	3.1966	6	97.2172	4.7376	6	97.5215	3.2266	6	99.7075	2.34175	6
62.6667	98.5574	2.42537	6	102.776	2.98138	6	96.4361	2.40713	6	94.5427	2.70227	6	96.087	0.78279	6	98.8636	4.32659	6	94.9476	1.7358	6	97.4158	2.9715	6	97.3941	3.90006	6	97.3923	3.36724	6	99.6146	2.31684	6
62.7333	98.5396	2.47357	6	102.744	2.99342	6	96.54	2.52657	6	94.5493	2.72992	6	96.1207	0.83647	6	98.7702	4.24125	6	94.8653	1.68361	6	97.3285	3.15822	6	97.3085	3.79512	6	97.3618	3.34414	6	99.4995	2.24164	6
62.8	98.5373	2.52544	6	102.701	3.10717	6	96.4352	2.46256	6	94.6059	2.70823	6	96.1131	0.879202	6	98.6472	4.12077	6	94.9079	1.72924	6	97.3187	3.25248	6	97.2832	3.73273	6	97.3371	3.38837	6	99.4529	2.38716	6
62.8667	98.5349	2.53549	6	102.742	3.07011	6	96.6165	2.4882	6	94.6057	2.70108	6	96.0686	0.892648	6	98.712	4.30192	6	94.819	1.66875	6	97.3727	3.13101	6	97.2548	3.63645	6	97.2387	3.50664	6	99.5004	2.28401	6
62.9333	98.5161	2.56163	6	102.694	3.02293	6	96.4615	2.53027	6	94.6313	2.67548	6	96.0836	0.879336	6	98.8172	4.59879	6	94.7983	1.64168	6	97.3837	3.05237	6	97.2352	3.68755	6	97.1974	3.5475	6	99.4574	2.21856	6
63	98.492	2.50857	6	102.673	3.11816	6	96.5318	2.56325	6	94.6428	2.73317	6	96.0726	0.908477	6	98.9269	4.88332	6	94.8077	1.71446	6	97.3665	3.04845	6	97.5113	3.21373	6	97.1425	3.57174	6	99.4928	2.15077	6
63.0667	98.4979	2.50117	6	102.739	3.0698	6	96.5768	2.61184	6	94.7045	2.69706	6	96.0778	0.828902	6	99.2273	5.44883	6	94.7838	1.57628	6	97.3433	3.07816	6	97.4319	3.23266	6	97.3363	3.26614	6	99.4149	2.01094	6
63.1333	98.512	2.5747	6	102.803	3.04472	6	96.362	2.50873	6	94.6386	2.73221	6	96.0618	0.805597	6	99.1655	5.33383	6	94.9485	1.72632	6	97.2809	3.18823	6	97.449	3.24451	6	97.2194	3.54829	6	99.4536	1.94565	6
63.2	98.5012	2.51081	6	102.816	3.01782	6	96.3643	2.5178	6	94.5881	2.75271	6	96.0868	0.740903	6	99.0144	4.91859	6	94.997	1.9142	6	97.2676	3.18145	6	97.4374	3.23003	6	97.189	3.6498	6	99.3449	1.83871	6
63.2667	98.4895	2.50486	6	102.761	3.00453	6	96.4034	2.53633	6	94.5825	2.75608	6	96.1162	0.765372	6	99.0485	4.96571	6	95.0842	1.99538	6	97.3515	2.99836	6	97.4967	3.28438	6	97.2578	3.59883	6	99.3472	1.83502	6
63.3333	98.5332	2.4979	6	102.742	3.07536	6	96.6289	2.54811	6	94.5678	2.78033	6	96.1175	0.829946	6	98.9976	4.94245	6	95.0156	1.91749	6	97.3166	3.11999	6	97.2933	3.79777	6	97.4124	3.22293	6	99.428	1.71226	6
63.4	98.5621	2.51649	6	102.785	2.99737	6	96.6646	2.57676	6	94.5219	2.7362	6	96.1205	0.923852	6	99.1775	5.09831	6	95.0692	1.90839	6	97.2919	3.14907	6	97.3027	3.73888	6	97.5623	2.9652	6	99.4394	1.85299	6
63.4667	98.5281	2.5553	6	102.758	2.96979	6	96.5848	2.51648	6	94.4669	2.75244	6	96.1515	1.04546	6	99.1074	4.7625	6	95.0479	1.92863	6	97.1952	3.36392	6	97.3252	3.76357	6	97.577	2.91421	6	99.4398	1.9202	6
63.5333	98.4619	2.50434	6	102.78	2.90913	6	96.5153	2.44553	6	94.5377	2.72922	6	96.1291	1.02818	6	99.1349	4.92538	6	94.9004	1.77577	6	97.3037	3.17421	6	97.392	3.76768	6	97.6362	2.7443	6	99.5193	1.86658	6
63.6	98.4771	2.48582	6	102.793	2.88441	6	96.5917	2.55325	6	94.5224	2.71096	6	96.1454	1.11703	6	99.4649	5.48389	6	94.8826	1.70905	6	97.309	3.16697	6	97.393	3.83147	6	97.5556	2.85831	6	99.5236	1.75474	6
63.6667	98.4342	2.44807	6	102.796	2.96297	6	96.7063	2.6149	6	94.5126	2.73759	6	96.166	1.15242	6	99.0593	4.83008	6	94.8541	1.85162	6	97.3412	3.1139	6	97.3312	3.85527	6	97.5464	2.84004	6	99.4562	1.96455	6
63.7333	98.4737	2.42377	6	102.834	2.8921	6	96.5219	2.56853	6	94.5329	2.76317	6	96.1734	1.17273	6	98.9063	4.32527	6	94.8177	1.82598	6	97.3438	3.05448	6	97.4897	3.30059	6	97.3755	3.18997	6	99.3492	1.9985	6
63.8	98.4755	2.48923	6	102.85	2.92555	6	96.373	2.50303	6	94.5585	2.71878	6	96.1592	1.0454	6	98.9836	4.4615	6	94.8118	1.91946	6	97.3869	3.00361	6	97.4521	3.3645	6	97.3391	3.42561	6	99.3252	2.04478	6
63.8667	98.4865	2.45344	6	102.843	2.93764	6	96.4687	2.48989	6	94.5549	2.68721	6	96.0376	1.0038	6	99.0428	4.64724	6	94.8652	1.97692	6	97.3239	3.12805	6	97.2671	3.87807	6	97.2583	3.66623	6	99.4749	2.17147	6
63.9333	98.4915	2.46279	6	102.781	2.99759	6	96.4414	2.48854	6	94.5276	2.63339	6	96.1624	0.964349	6	98.8381	4.43592	6	94.941	2.00593	6	97.3974	3.0525	6	97.289	3.84419	6	97.3042	3.64467	6	99.4727	2.23089	6
64	98.4766	2.5308	6	102.85	3.03608	6	96.3644	2.4745	6	94.5675	2.61959	6	96.1828	0.990755	6	98.7337	4.18741	6	94.9011	1.99098	6	97.3549	3.1622	6	97.3645	3.87818	6	97.3973	3.39309	6	99.6907	2.4753	6
64.0667	98.5616	2.56931	6	102.844	3.01045	6	96.3184	2.51289	6	94.5442	2.59617	6	96.1746	3.37246	6	98.8404	4.42148	6	94.8903	1.79849	6	97.429	3.02033	6	97.3616	3.83647	6	97.2572	3.67553	6	99.6906	2.44722	6
64.1333	98.5726	2.58153	6	102.881	2.97422	6	96.4175	2.49358	6	94.4935	2.56396	6	96.1759	3.33433	6	99.0116	4.65296	6	94.9633	1.87866	6	97.3144	3.19412	6	97.1575	4.6933	6	97.4297	3.52993	6	99.8057	2.59714	6
64.2	98.6771	2.33879	6	102.8	2.95204	6	96.4808	2.51831	6	94.5159	2.57111	6	96.1173	3.33238	6	98.6686	3.91421	6	94.9911	1.87797	6	97.302	3.20208	6	96.998	5.69808	6	97.2803	3.76169	6	99.8361	2.54096	6
64.2667	98.633	2.33316	6	102.768	2.91951	6	96.3966	2.51816	6	94.5333	2.57227	6	96.1275	3.2874	6	98.4099	3.58146	6	94.9422	1.83533	6	97.2873	3.15719	6	97.1569	4.67676	6	97.259	3.72513	6	99.6317	2.5139	6
64.3333	98.698	2.27761	6	102.801	2.92614	6	96.266	2.42991	6	94.548	2.60414	6	96.1096	3.2278	6	98.3387	3.57356	6	94.8201	1.67074	6	97.1785	3.21633	6	97.1488	4.64017	6	97.1838	3.85296	6	99.6381	2.61987	6
64.4	98.7257	2.20972	6	102.73	2.881	6	96.4273	2.48128	6	94.5565	2.61885	6	96.1429	3.25735	6	98.0377	3.12168	6	94.8528	1.69627	6	97.2489	3.04449	6	97.0469	4.58478	6	97.3014	3.69764	6	99.3746	2.52024	6
64.4667	98.7142	2.20657	6	102.787	2.86285	6	96.4209	2.39966	6	94.609	2.58203	6	96.0341	0.962415	6	98.4348	3.61761	6	94.8878	1.79839	6	97.3275	2.88146	6	97.1664	4.60847	6	97.3626	3.60942	6	99.5408	2.70413	6
64.5333	98.6606	2.15809	6	102.743	2.93957	6	96.4512	2.46449	6	94.6448	2.59247	6	96.0756	1.01002	6	98.2981	3.49843	6	94.9015	1.85575	6	97.318	2.96499	6	97.459	3.83944	6	97.4261	3.36254	6	99.502	2.68385	6
64.6	98.4968	2.31268	6	102.836	2.87208	6	96.6549	2.53566	6	94.6316	2.5708	6	96.0319	0.983819	6	98.4721	4.14791	6	94.9186	1.87193	6	97.3017	3.03044	6	97.665	3.26037	6	97.3872	3.26714	6	99.5581	2.88761	6
64.6667	98.5051	2.33695	6	102.851	2.90509	6	96.7687	2.57334	6	94.6381	2.62275	6	96.0601	1.03502	6	98.6669	4.46387	6	94.8959	1.88656	6	97.256	3.21567	6	97.7504	3.26109	6	97.4494	3.24717	6	99.6707	2.70202	6
64.7333	98.5155	2.36804	6	102.851	2.88475	6	96.7493	2.56316	6	94.6247	2.60414	6	96.0342	1.01164	6	98.92	4.76033	6	94.9399	2.06555	6	97.3778	3.06748	6	97.7518	3.28063	6	97.4284	3.3313	6	99.6975	2.54531	6
64.8	98.4847	2.37476	6	102.881	2.89628	6	96.6187	2.45991	6	94.6186	2.58092	6	96.0815	1.00097	6	99.2963	5.21899	6	94.9134	1.93052	6	97.2927	3.22511	6	97.7022	3.3191	6	97.4074	3.40388	6	99.7288	2.50038	6
64.8667	98.3945	2.34481	6	102.879	2.92552	6	96.7492	2.50946	6	94.5682	2.63148	6	96.1514	1.02669	6	99.1159	4.50343	6	94.8642	1.79915	6	97.3404	3.18038	6	97.6271	3.26293	6	97.499	3.1758	6	99.6008	2.27979	6
64.9333	98.3669	2.39614	6	102.905	2.83712	6	96.4699	2.36976	6	94.5401	2.58683	6	96.0324	0.88554	6	99.25	4.78871	6	94.7503	1.69742	6	97.2811	3.23088	6	97.575	3.1677	6	97.3992	3.30216	6	99.6419	2.11233	6
65	98.3699	2.47559	6	102.837	2.92307	6	96.405	2.40795	6	94.503	2.65814	6	96.0243	0.917868	6	99.1964	4.57067	6	94.605	1.58877	6	97.4028	3.00929	6	97.5331	3.20146	6	97.3822	3.35073	6	99.6264	1.85345	6
65.0667	98.3478	2.47104	6	102.903	2.95646	6	96.5293	2.49836	6	94.4906	2.60875	6	95.9704	0.967095	6	99.3983	4.76735	6	94.613	1.47598	6	97.3113	3.11	6	97.534	3.20375	6	97.3939	3.26633	6	99.6191	1.92506	6
65.1333	98.3234	2.44768	6	102.95	2.87948	6	96.2364	2.39303	6	94.5242	2.60935	6	95.9682	0.938288	6	99.3076	4.66523	6	94.6437	1.38514	6	97.2377	3.1967	6	97.4727	3.23782	6	97.5418	2.94827	6	99.53	2.0129	6
65.2	98.3108	2.48477	6	102.93	2.77667	6	96.2814	2.471	6	94.5248	2.60905	6	95.8842	0.866388	6	99.133	4.70102	6	94.6216	1.43981	6	97.2955	3.04582	6	97.614	3.27852	6	97.4417	3.03945	6	99.6598	2.09034	6
65.2667	98.3699	2.47654	6	102.939	2.75029	6	96.6218	2.58788	6	94.562	2.5836	6	95.8547	0.899302	6	99.2952	5.11939	6	94.6313	1.46205	6	97.3165	2.98917	6	97.6436	3.30797	6	97.4748	2.90266	6	99.7163	1.96831	6
65.3333	98.3916	2.42075	6	102.961	2.78883	6	96.5989	2.52782	6	94.5577	2.60016	6	95.8688	0.903595	6	99.3765	5.21528	6	94.6609	1.49035	6	97.2982	3.03945	6	97.6669	3.32072	6	97.456	2.95351	6	99.6835	2.204	6
65.4	98.4697	2.35277	6	102.95	2.7265	6	96.5017	2.43666	6	94.6137	2.60485	6	95.8682	0.959861	6	99.1815	4.9014	6	94.6217	1.46244	6	97.3091	3.05402	6	97.6059	3.30719	6	97.5738	2.8205	6	99.6025	2.20927	6
65.4667	98.5057	2.34022	6	102.909	2.74884	6	96.6269	2.53084	6	94.5665	2.61271	6	95.8704	0.888061	6	99.0279	4.50482	6	94.6704	1.61692	6	97.2487	3.2112	6	97.5683	3.29312	6	97.5954	2.72998	6	99.5718	2.28664	6
65.5333	98.5338	2.34474	6	102.926	2.81064	6	96.6626	2.5517	6	94.4866	2.66691	6	95.8578	0.914214	6	98.9312	4.33401	6	94.6951	1.72776	6	97.3177	3.12723	6	97.6333	3.19478	6	97.5443	2.87035	6	99.6503	2.18593	6
65.6	98.5825	2.3566	6	102.916	2.88042	6	96.6582	2.62069	6	94.4824	2.70984	6	95.917	0.995568	6	98.8209	4.06142	6	94.6409	1.65548	6	97.3926	3.02854	6	97.5774	3.18478	6	97.5687	2.85203	6	99.5938	2.12555	6
65.6667	98.5766	2.3743	6	102.895	2.90836	6	96.5158	2.60344	6	94.4325	2.79794	6	95.9022	0.967781	6	98.7613	3.85821	6	94.5757	1.61117	6	97.3322	3.1041	6	97.5421	3.23356	6	97.4813	2.99243	6	99.5526	2.08495	6
65.7333	98.592	2.42056	6	102.964	2.92968	6	96.2602	2.43626	6	94.4498	2.81783	6	95.9895	1.08655	6	98.6942	3.83972	6	94.521	1.51016	6	97.3163	3.14749	6	97.5275	3.23474	6	97.4999	2.99415	6	99.5124	1.96333	6
65.8	98.531	2.43699	6	102.928	2.95636	6	96.1299	2.49373	6	94.4174	2.81111	6	95.9756	0.993878	6	98.9074	4.27574	6	94.566	1.44898	6	97.2314	3.24466	6	97.4812	3.23117	6	97.4593	2.99464	6	99.3619	1.94255	6
65.8667	98.4862	2.46052	6	102.918	2.8594	6	96.1354	2.55538	6	94.4281	2.85532	6	96.0033	1.06537	6	99.0571	4.5978	6	94.5237	1.35947	6	97.3595	3.00242	6	97.4666	3.23243	6	97.4401	2.98974	6	99.3638	2.00943	6
65.9333	98.4677	2.45289	6	102.824	2.83946	6	96.3273	2.62241	6	94.4498	2.88138	6	96.0529	1.01184	6	99.0811	4.72058	6	94.5161	1.35306	6	97.2581	3.18531	6	97.2042	3.83337	6	97.419	2.95479	6	99.3267	1.91721	6
66	98.4547	2.41167	6	102.842	2.80058	6	96.5722	2.75701	6	94.4305	2.85495	6	96.0125	0.913629	6	99.2125	4.98316	6	94.5671	1.48225	6	97.3236	3.04985	6	97.1656	3.79035	6	97.5274	2.83965	6	99.2664	1.99503	6
66.0667	98.4554	2.39854	6	102.853	2.7662	6	96.7026	2.80952	6	94.476	2.78904	6	96.0199	0.868094	6	99.3322	5.22438	6	94.5871	1.56881	6	97.2391	3.16607	6	97.1359	3.68158	6	97.4959	2.88301	6	99.2437	2.0662	6
66.1333	98.452	2.38003	6	102.737	2.8283	6	96.7005	2.7926	6	94.4885	2.76717	6	96.0047	0.774831	6	99.3013	5.41724	6	94.7227	1.77053	6	97.2864	2.98834	6	97.115	3.65541	6	97.5726	2.72944	6	99.2113	1.98186	6
66.2	98.4996	2.3854	6	102.798	2.78662	6	96.5955	2.64127	6	94.4479	2.79891	6	96.0232	0.840631	6	99.0126	5.30173	6	94.8561	2.00758	6	97.2745	3.00133	6	97.1732	3.66904	6	97.6579	2.69906	6	99.2816	2.08516	6
66.2667	98.5483	2.41521	6	102.851	2.83356	6	96.4152	2.58433	6	94.4921	2.76643	6	96.0104	0.722209	6	98.9769	4.97405	6	94.8125	1.84763	6	97.247	3.03359	6	97.1297	3.68204	6	97.5603	2.89487	6	99.2071	1.92837	6
66.3333	98.5371	2.43731	6	102.928	2.9194	6	96.4272	2.59069	6	94.489	2.75878	6	96.6545	3.02192	6	99.0378	5.20287	6	94.7357	1.79847	6	97.2024	3.14177	6	97.3237	3.13033	6	97.5798	2.87939	6	99.1458	2.05414	6
66.4	98.5233	2.43411	6	102.954	2.91428	6	96.5318	2.63083	6	94.5005	2.80655	6	96.4798	5.58502	6	98.8256	5.03031	6	94.6346	1.63097	6	97.2527	3.04669	6	97.3316	3.13101	6	97.4981	2.89437	6	99.1042	1.92448	6
66.4667	98.5041	2.43808	6	102.954	2.90417	6	96.4195	2.61357	6	94.4529	2.79335	6	96.5216	5.69575	6	99.0145	5.51157	6	94.5469	1.59394	6	97.2747	3.05409	6	97.3189	3.21245	6	97.5399	2.88878	6	99.077	1.98553	6
66.5333	98.5058	2.47272	6	102.97	2.94614	6	96.1584	2.5696	6	94.4922	2.79794	6	96.4437	5.74319	6	98.8462	5.48347	6	94.5258	1.64711	6	97.2637	3.18085	6	97.0957	3.80186	6	97.4575	3.00167	6	99.0745	2.0416	6
66.6	98.5046	2.5006	6	102.971	2.97204	6	96.2161	2.54752	6	94.5494	2.72758	6	96.4561	5.74643	6	98.8318	5.15441	6	94.4246	1.53077	6	97.2724	3.2077	6	97.1336	3.80415	6	97.4393	3.02777	6	99.2127	1.99991	6
66.6667	98.4577	2.42138	6	102.977	3.07179	6	96.4243	2.64382	6	94.5135	2.76955	6	96.4173	5.80466	6	98.9849	5.30075	6	94.4148	1.61389	6	97.2968	3.13976	6	97.1533	3.73874	6	97.4965	2.93284	6	99.2752	1.94032	6
66.7333	98.4621	2.4013	6	102.953	3.03012	6	96.4099	2.69224	6	94.5131	2.74238	6	96.7351	3.32084	6	98.8715	5.16952	6	94.4037	1.62115	6	97.2436	3.22093	6	97.2438	3.71218	6	97.6074	2.90584	6	99.4246	2.16635	6
66.8	98.4323	2.45658	6	103.034	3.00588	6	96.3471	2.55476	6	94.5064	2.69921	6	95.9554	0.937456	6	98.9465	5.16008	6	94.5212	1.66062	6	97.2948	3.16044	6	97.2897	3.73683	6	97.5999	2.96153	6	99.4467	2.11485	6
66.8667	98.4207	2.48158	6	103.022	3.00405	6	96.2322	2.41131	6	94.5816	2.68752	6	95.9197	0.9575	6	98.9547	4.83472	6	94.5299	1.71972	6	97.3128	3.10358	6	97.3499	3.72242	6	97.6057	2.85901	6	99.5915	2.29653	6
66.9333	98.3551	2.48417	6	103.013	2.87043	6	96.1191	2.32072	6	94.54	2.71983	6	95.8956	0.987786	6	99.0196	4.91683	6	94.5553	1.72634	6	97.2191	3.19677	6	97.6074	3.15418	6	97.6069	2.90792	6	99.6362	2.3547	6
67	98.358	2.44393	6	103.041	2.88996	6	96.1299	2.3542	6	94.5055	2.76062	6	95.8096	0.931643	6	99.3459	5.41872	6	94.6042	1.8962	6	97.1973	3.19918	6	97.6553	3.12277	6	97.6776	2.79785	6	99.6698	2.43032	6
67.0667	98.4189	2.51579	6	103.028	2.77342	6	96.2157	2.34525	6	94.5164	2.76614	6	95.8299	0.932396	6	99.5026	5.62339	6	94.6239	1.96979	6	97.2398	3.13281	6	97.7205	3.14924	6	97.6962	2.78077	6	99.7793	2.58307	6
67.1333	98.3846	2.55176	6	103.038	2.7427	6	96.3687	2.34822	6	94.5255	2.79415	6	95.8599	0.91891	6	99.4452	5.51684	6	94.7471	2.12651	6	97.1903	3.17877	6	97.6679	3.17927	6	97.5375	2.85364	6	99.68	2.5126	6
67.2	98.4167	2.50113	6	102.918	2.86056	6	96.3366	2.4218	6	94.5506	2.83656	6	95.8543	0.942207	6	99.597	5.69512	6	94.6953	2.07588	6	97.3088	2.97268	6	97.6251	3.17614	6	97.5819	2.84197	6	99.712	2.61326	6
67.2667	98.4566	2.4568	6	102.996	2.88938	6	96.3018	2.4972	6	94.4907	2.87492	6	95.9319	0.798836	6	99.6042	5.68208	6	94.7852	2.08266	6	97.2762	3.0315	6	97.4024	3.72024	6	97.5645	2.88648	6	99.6623	2.34954	6
67.3333	98.4913	2.42216	6	103.002	2.94699	6	96.3661	2.54538	6	94.4643	2.81532	6	96.0222	0.781056	6	99.6217	5.71004	6	94.6797	2.04819	6	97.2259	3.22569	6	97.3792	3.73432	6	97.4582	2.98078	6	99.6759	2.17009	6
67.4	98.485	2.45749	6	103.033	2.90741	6	96.4006	2.56707	6	94.4783	2.71156	6	96.053	0.790238	6	99.6616	5.62811	6	94.5911	2.00333	6	97.3277	3.09066	6	97.0986	4.54859	6	97.2656	3.29871	6	99.5901	2.00216	6
67.4667	98.461	2.4329	6	102.993	2.88844	6	96.5094	2.5971	6	94.4656	2.63892	6	96.0557	0.775154	6	99.4751	5.11338	6	94.572	1.97335	6	97.307	3.16975	6	97.0431	4.53804	6	97.1864	3.44172	6	99.4623	1.82673	6
67.5333	98.5048	2.37948	6	102.996	2.94094	6	96.5549	2.63158	6	94.4487	2.60114	6	96.0802	0.744849	6	99.4941	5.29403	6	94.5531	1.83002	6	97.3271	3.18681	6	97.0173	4.5485	6	97.1329	3.55183	6	99.4031	1.71383	6
67.6	98.4787	2.4072	6	103.04	2.86462	6	96.567	2.65181	6	94.4047	2.57317	6	96.0673	0.797987	6	99.4014	5.17497	6	94.5814	1.86075	6	97.3024	3.23506	6	97.0039	4.56013	6	97.1178	3.6396	6	99.3686	1.61526	6
67.6667	98.4752	2.467	6	103.054	2.86333	6	96.5876	2.64744	6	94.447	2.57752	6	96.0164	0.802997	6	99.3056	5.14842	6	94.583	1.85011	6	97.2599	3.36209	6	97.225	3.80262	6	97.2082	3.52899	6	99.4001	1.83395	6
67.7333	98.5065	2.51371	6	103.08	2.91746	6	96.496	2.5534	6	94.499	2.57219	6	95.9536	0.899509	6	99.1143	5.03748	6	94.6164	1.74642	6	97.2683	3.30702	6	97.2521	3.86582	6	97.3121	3.31818	6	99.3972	2.03285	6
67.8	98.4744	2.50278	6	103.027	2.96576	6	96.3807	2.52079	6	94.4504	2.69878	6	96.0293	0.864388	6	98.9858	4.94527	6	94.6914	1.74515	6	97.4075	3.01903	6	97.5133	3.34662	6	97.2751	3.31601	6	99.5067	2.329	6
67.8667	98.4448	2.46971	6	103.041	3.00516	6	96.4096	2.60002	6	94.4667	2.69533	6	96.0733	0.918925	6	99.1839	5.51555	6	94.6454	1.65502	6	97.3582	3.02524	6	97.5239	3.39067	6	97.3353	3.28558	6	99.5272	2.43284	6
67.9333	98.4376	2.47322	6	102.975	2.93754	6	96.4468	2.59161	6	94.5359	2.66857	6	96.0696	0.926002	6	99.0741	5.12526	6	94.5044	1.65292	6	97.2812	3.18315	6	97.5913	3.30342	6	97.4357	3.10705	6	99.6536	2.42258	6
68	98.4988	2.41416	6	102.93	2.97914	6	96.2749	2.49278	6	94.5281	2.6872	6	96.0772	0.949148	6	99.428	5.7014	6	94.512	1.77677	6	97.2786	3.17501	6	97.6238	3.29853	6	97.4622	2.92116	6	99.7287	2.63844	6
68.0667	98.5209	2.36995	6	102.93	2.94235	6	96.3182	2.58661	6	94.5212	2.66643	6	96.029	0.959435	6	99.4813	5.80999	6	94.3935	1.72816	6	97.2561	3.16224	6	97.6496	3.25373	6	97.3156	3.04565	6	99.7217	2.51421	6
68.1333	98.5097	2.38429	6	102.934	2.83042	6	96.427	2.67995	6	94.5306	2.65059	6	96.1013	0.958053	6	99.253	5.56008	6	94.4878	1.82529	6	97.2411	3.15557	6	97.6862	3.18338	6	97.2875	3.16797	6	99.7814	2.68935	6
68.2	98.5474	2.40686	6	102.914	2.80412	6	96.4789	2.65493	6	94.6065	2.52797	6	96.0761	1.0951	6	99.2936	5.36644	6	94.4291	1.85471	6	97.3317	2.92057	6	97.6259	3.17142	6	97.3493	3.01263	6	99.6859	2.50289	6
68.2667	98.6045	2.41834	6	102.874	2.82153	6	96.451	2.59847	6	94.6342	2.53107	6	96.0573	1.11804	6	99.3268	5.36734	6	94.4965	1.95416	6	97.2336	3.16158	6	97.638	3.14457	6	97.2978	2.91638	6	99.706	2.53346	6
68.3333	98.6474	2.45063	6	102.888	2.86531	6	96.2947	2.60671	6	94.5706	2.58204	6	95.9604	1.11169	6	99.2986	5.53042	6	94.6338	2.00375	6	97.1907	3.18631	6	97.3789	3.741	6	97.3151	2.90963	6	99.6852	2.47992	6
68.4	98.6353	2.44559	6	102.951	2.84588	6	96.4094	2.65612	6	94.6188	2.57867	6	96.0018	1.11411	6	98.9067	4.88723	6	94.6195	1.82093	6	97.2409	3.05107	6	97.3595	3.69331	6	97.2154	3.05743	6	99.6383	2.37868	6
68.4667	98.5911	2.46999	6	102.875	2.90342	6	96.3939	2.59645	6	94.5663	2.62008	6	96.0806	1.10848	6	98.6966	4.66903	6	94.6859	1.82555	6	97.1794	3.1989	6	97.3681	3.73616	6	97.2183	3.25606	6	99.6599	2.47419	6
68.5333	98.5599	2.47527	6	102.915	2.96176	6	96.5398	2.66307	6	94.5373	2.6694	6	96.0369	1.04585	6	98.6117	4.67718	6	94.6453	1.71059	6	97.2182	3.14617	6	97.2468	3.72554	6	97.2369	3.17457	6	99.4643	2.30031	6
68.6	98.5146	2.51083	6	102.95	2.99441	6	96.6382	2.74664	6	94.5366	2.72895	6	96.0607	0.92473	6	98.6687	4.70828	6	94.7117	1.71151	6	97.2455	3.16888	6	97.278	3.70238	6	97.3025	3.08232	6	99.4725	2.30757	6
68.6667	98.5048	2.54276	6	103.042	2.92351	6	96.4136	2.68128	6	94.4931	2.78731	6	96.0176	0.878008	6	98.5055	4.56945	6	94.7398	1.5602	6	97.2526	3.12489	6	97.2428	3.73006	6	97.3351	3.14122	6	99.4708	2.34871	6
68.7333	98.4563	2.57007	6	103.103	2.93705	6	96.3486	2.57708	6	94.4797	2.78376	6	96.0511	0.901363	6	98.4156	4.50622	6	94.7886	1.69372	6	97.2429	3.16003	6	97.4547	3.13711	6	97.3231	3.13839	6	99.4286	2.25315	6
68.8	98.4203	2.62298	6	103.03	2.94089	6	96.415	2.59579	6	94.481	2.77754	6	95.9512	0.817242	6	98.5554	4.88605	6	94.8384	1.61353	6	97.194	3.30179	6	97.5698	3.2724	6	97.3633	3.09357	6	99.6165	2.37804	6
68.8667	98.4062	2.67336	6	103.044	2.93691	6	96.4099	2.65894	6	94.5453	2.66243	6	95.897	0.832672	6	98.6033	5.25389	6	94.9233	1.77956	6	97.1614	3.3394	6	97.4824	3.27571	6	97.3602	3.0473	6	99.5133	2.09109	6
68.9333	98.4599	2.66332	6	102.957	2.90398	6	96.3704	2.65727	6	94.5154	2.65832	6	95.7837	0.768553	6	98.6936	5.13596	6	94.9669	1.87954	6	97.3585	2.97064	6	97.6153	3.34877	6	97.5041	2.92683	6	99.7565	2.40355	6
69	98.6011	2.40169	6	102.932	2.84251	6	96.386	2.65571	6	94.4842	2.6766	6	95.6639	0.75206	6	98.7406	4.99075	6	94.8944	1.69986	6	97.2541	3.05165	6	97.6246	3.36558	6	97.5901	2.79278	6	99.7835	2.34249	6
69.0667	98.6223	2.35338	6	102.88	2.85964	6	96.3932	2.66835	6	94.4987	2.63892	6	95.6631	0.773359	6	98.8626	5.08468	6	94.86	1.82219	6	97.2069	3.08311	6	97.434	3.86227	6	97.368	3.06691	6	99.8293	2.32164	6
69.1333	98.6305	2.34746	6	102.849	2.88511	6	96.5745	2.78599	6	94.4688	2.66262	6	95.6983	0.764268	6	98.841	4.96247	6	94.7906	1.72358	6	97.2369	2.97572	6	97.3915	3.87683	6	97.3626	3.13231	6	99.7795	2.58318	6
69.2	98.6226	2.34335	6	102.849	2.80807	6	96.7255	2.90522	6	94.4706	2.62867	6	95.7624	0.795881	6	98.7078	4.52173	6	94.8204	2.01408	6	97.2025	3.02209	6	97.2465	3.78141	6	97.4094	3.18848	6	99.5227	2.37119	6
69.2667	98.618	2.2824	6	102.901	2.80036	6	96.5044	2.64705	6	94.397	2.76192	6	95.7434	0.802528	6	98.6058	4.27505	6	94.6929	1.84871	6	97.1964	3.02049	6	97.2607	3.78435	6	97.549	2.99013	6	99.5144	2.60119	6
69.3333	98.5234	2.29561	6	102.876	2.77698	6	96.3303	2.57142	6	94.4107	2.83031	6	95.8717	0.8146	6	98.6243	4.35723	6	94.5384	1.76823	6	97.1679	3.09015	6	97.1881	3.7453	6	97.4809	3.09641	6	99.3905	2.41143	6
69.4	98.4155	2.50576	6	102.91	2.84008	6	96.4814	2.57844	6	94.3745	2.86776	6	95.864	0.871995	6	98.819	4.81582	6	94.5366	1.76236	6	97.3201	3.00145	6	97.2699	3.82199	6	97.5073	3.09756	6	99.537	2.72059	6
69.4667	98.3974	2.55026	6	102.849	2.85543	6	96.5962	2.65144	6	94.3668	2.88326	6	95.8964	0.887767	6	98.5589	4.26767	6	94.6471	1.7936	6	97.3482	3.00114	6	97.5122	3.26801	6	97.7612	2.77086	6	99.5302	2.66417	6
69.5333	98.3695	2.54036	6	102.818	2.78515	6	96.4698	2.6587	6	94.3854	2.86733	6	95.9229	0.961143	6	98.8282	4.92158	6	94.7181	1.66191	6	97.2708	3.16936	6	97.4006	3.82814	6	97.5489	2.94539	6	99.7147	2.77422	6
69.6	98.4004	2.53308	6	102.872	2.82827	6	96.4046	2.61647	6	94.367	2.88842	6	95.9516	0.99367	6	99.0509	5.29133	6	94.5807	1.52418	6	97.2327	3.1463	6	97.4206	3.82224	6	97.4821	2.88726	6	99.7997	2.73435	6
69.6667	98.4477	2.51629	6	102.809	2.81463	6	96.4345	2.6619	6	94.3708	2.80698	6	95.9285	0.968536	6	99.0251	5.60602	6	94.576	1.44881	6	97.2202	3.15647	6	97.4755	3.81397	6	97.3879	2.87612	6	99.9458	2.65743	6
69.7333	98.4865	2.49926	6	102.867	2.84993	6	96.3076	2.58992	6	94.3677	2.76002	6	95.9645	1.04721	6	99.2664	5.74937	6	94.6583	1.49913	6	97.1242	3.28557	6	97.4012	3.78652	6	97.3262	2.79506	6	99.8366	2.52179	6
69.8	98.4475	2.43846	6	102.822	2.81685	6	96.2308	2.6244	6	94.4131	2.74066	6	96.0285	1.08209	6	99.1363	5.31411	6	94.7033	1.5853	6	97.1718	3.04556	6	97.3213	3.67982	6	97.2519	2.93587	6	99.6919	2.3044	6
69.8667	98.3928	2.45536	6	102.9	2.80343	6	96.3176	2.57305	6	94.4252	2.70377	6	96.0279	1.10803	6	99.2006	5.65702	6	94.6888	1.6434	6	97.0481	3.18195	6	97.3006	3.77776	6	97.1708	3.02667	6	99.7173	2.22265	6
69.9333	98.4021	2.46744	6	102.936	2.76712	6	96.3011	2.48017	6	94.4666	2.62085	6	95.9713	1.1535	6	98.9516	5.24058	6	94.6444	1.82553	6	97.103	3.03432	6	97.4128	3.29116	6	97.3433	2.8088	6	99.5187	1.88911	6
70	98.3966	2.47606	6	102.88	2.78662	6	96.3772	2.54036	6	94.4663	2.63329	6	95.9162	1.07001	6	98.9863	5.19148	6	94.7527	2.00062	6	97.1575	3.01415	6	97.444	3.27512	6	97.3484	2.90123	6	99.5791	2.14231	6
70.0667	98.385	2.48887	6	102.876	2.7974	6	96.5725	2.70383	6	94.4475	2.65232	6	95.9951	1.09864	6	98.8502	4.90283	6	94.8593	2.11605	6	97.0832	3.13344	6	97.3621	3.27645	6	97.2041	3.11172	6	99.3933	2.08395	6
70.1333	98.3547	2.51415	6	102.928	2.76514	6	96.5538	2.75611	6	94.4057	2.65796	6	95.9729	1.1225	6	99.1055	5.07831	6	94.8904	2.13642	6	97.0018	3.29063	6	97.4649	3.28149	6	97.2123	3.12117	6	99.5365	2.15443	6
70.2	98.3993	2.59571	6	102.932	2.78298	6	96.375	2.65189	6	94.3993	2.61104	6	95.9564	1.12096	6	99.04	5.01002	6	94.8803	2.02879	6	97.1028	3.23858	6	97.4626	3.27234	6	97.1489	3.14467	6	99.5395	2.11696	6
70.2667	98.4477	2.59958	6	102.912	2.77644	6	96.3775	2.75765	6	94.3766	2.59678	6	95.979	1.08606	6	98.9967	4.85988	6	94.7074	1.8218	6	97.1604	3.1826	6	97.5101	3.2864	6	97.2066	3.13445	6	99.5282	2.08716	6
70.3333	98.4262	2.5446	6	102.867	2.87351	6	96.3909	2.73377	6	94.4112	2.61332	6	95.972	1.02886	6	99.1654	5.03473	6	94.6641	1.67572	6	97.2687	3.01525	6	97.5266	3.21495	6	97.2449	3.11194	6	99.5727	2.30533	6
70.4	98.3594	2.57303	6	102.97	2.86905	6	96.2966	2.70544	6	94.378	2.63144	6	96.0161	1.08357	6	99.1895	5.02983	6	94.6329	1.49966	6	97.0177	3.41753	6	97.2318	3.77801	6	97.2033	3.08419	6	99.5161	2.06365	6
70.4667	98.3455	2.60422	6	102.967	2.81943	6	96.2217	2.58548	6	94.4355	2.60499	6	96.0331	1.06147	6	99.2417	5.09128	6	94.5945	1.59554	6	97.2323	3.0883	6	97.2323	3.76979	6	97.2532	3.05312	6	99.4981	2.17166	6
70.5333	98.3513	2.57732	6	102.948	2.85027	6	96.2846	2.5588	6	94.4461	2.62376	6	95.9617	0.992471	6	99.2623	5.16573	6	94.5165	1.50199	6	97.0525	3.39519	6	97.1663	3.82174	6	97.1246	3.34467	6	99.4305	2.06375	6
70.6	98.3283	2.5293	6	103.021	2.86266	6	96.5807	2.70681	6	94.4348	2.62104	6	95.9988	0.865141	6	99.3587	5.62106	6	94.4438	1.53086	6	97.1156	3.16542	6	97.1862	3.80974	6	97.0693	3.37748	6	99.4971	2.16136	6
70.6667	98.3251	2.53232	6	103.024	2.87438	6	96.4556	2.52736	6	94.4047	2.6646	6	95.9796	0.891959	6	99.4938	5.85937	6	94.5408	1.5999	6	97.1313	3.15963	6	97.1097	3.73691	6	97.0608	3.42694	6	99.4021	2.13158	6
70.7333	98.3721	2.53889	6	103.071	2.90075	6	96.3439	2.52072	6	94.3391	2.64529	6	95.9587	0.859894	6	99.3665	5.48649	6	94.5528	1.69963	6	97.182	3.07314	6	97.2348	3.75627	6	96.9761	3.62895	6	99.5902	2.10169	6
70.8	98.4306	2.47964	6	103.042	2.83994	6	96.4593	2.46794	6	94.4052	2.60164	6	95.9612	0.871394	6	99.2003	5.19526	6	94.5846	1.73517	6	97.1646	3.16986	6	97.5911	3.22333	6	97.1049	3.61035	6	99.7126	2.18343	6
70.8667	98.4302	2.45588	6	103.028	2.89303	6	96.3428	2.45062	6	94.3771	2.60428	6	95.9104	0.973408	6	99.0717	5.17981	6	94.5474	1.5859	6	97.1589	3.16809	6	97.6278	3.20748	6	97.1865	3.54763	6	99.7806	2.24401	6
70.9333	98.495	2.45136	6	103.02	2.90761	6	96.4627	2.55197	6	94.3622	2.57993	6	95.9077	1.01931	6	98.9418	4.75635	6	94.6128	1.71165	6	97.1547	3.23232	6	97.6543	3.14444	6	97.3531	3.26685	6	99.824	2.36434	6
71	98.5152	2.50847	6	102.975	2.86886	6	96.6512	2.69842	6	94.3988	2.58495	6	95.9129	1.17723	6	98.8822	4.76888	6	94.6189	1.72069	6	97.0922	3.30793	6	97.6011	3.16071	6	97.3559	3.38775	6	99.726	2.26983	6
71.0667	98.4683	2.48069	6	102.974	2.83965	6	96.5232	2.61874	6	94.429	2.56925	6	95.8297	1.08107	6	98.8618	4.66073	6	94.6913	1.64584	6	97.189	3.10355	6	97.5567	3.1463	6	97.3593	3.41359	6	99.682	2.22556	6
71.1333	98.4483	2.54487	6	102.942	2.84999	6	96.4166	2.61865	6	94.454	2.60686	6	95.9141	1.11007	6	99.0011	4.9185	6	94.7184	1.50525	6	97.1688	3.06688	6	97.4713	3.10546	6	97.4193	3.18963	6	99.4901	2.04082	6
71.2	98.4649	2.55836	6	102.873	2.91347	6	96.5142	2.70105	6	94.3825	2.66882	6	95.8529	1.07996	6	99.0826	5.05887	6	94.6535	1.52368	6	97.1936	3.0324	6	97.3514	3.1334	6	97.209	3.37869	6	99.3084	2.10317	6
71.2667	98.4595	2.5797	6	102.878	2.80254	6	96.5858	2.77301	6	94.433	2.71456	6	95.7873	1.00305	6	99.1689	5.25362	6	94.7452	1.53698	6	97.0618	3.28853	6	97.3062	3.20084	6	97.2081	3.38835	6	99.2128	1.93015	6
71.3333	98.4481	2.5749	6	102.867	2.81236	6	96.3875	2.59083	6	94.4701	2.76491	6	95.8185	0.93762	6	99.3184	5.54409	6	94.6898	1.56229	6	97.0833	3.26668	6	97.341	3.22018	6	97.2085	3.35884	6	99.2529	1.71463	6
71.4	98.4364	2.59624	6	102.873	2.85841	6	96.3017	2.62774	6	94.4103	2.72889	6	95.7798	0.856202	6	99.2997	5.48767	6	94.8004	1.56326	6	97.1977	3.12623	6	97.3574	3.29737	6	97.279	3.22866	6	99.1435	1.7514	6
71.4667	98.5269	2.62923	6	102.842	2.93509	6	96.383	2.63084	6	94.4548	2.76504	6	95.8623	0.903203	6	99.398	5.56081	6	94.7311	1.61036	6	97.2257	3.13507	6	97.502	3.37749	6	97.2824	3.22335	6	99.2767	2.01545	6
71.5333	98.5427	2.57674	6	102.891	2.85502	6	96.2288	2.58117	6	94.4561	2.81503	6	95.7811	0.837564	6	99.3505	5.61528	6	94.7799	1.86559	6	97.3225	3.1058	6	97.4793	3.36323	6	97.1108	3.49286	6	99.2677	1.9707	6
71.6	98.5288	2.5846	6	102.947	2.89178	6	96.148	2.59612	6	94.4763	2.82163	6	95.8386	0.938673	6	99.363	5.68485	6	94.7509	1.80228	6	97.2637	3.19442	6	97.5617	3.29991	6	97.1361	3.52824	6	99.3764	1.97563	6
71.6667	98.5407	2.58648	6	102.998	2.92192	6	96.181	2.69964	6	94.4353	2.83844	6	95.8944	0.907161	6	99.4187	5.6112	6	94.7346	1.84209	6	97.3033	3.13055	6	97.5761	3.21919	6	97.1532	3.46877	6	99.4067	1.99232	6
71.7333	98.5474	2.57379	6	102.958	2.94755	6	96.2625	2.79362	6	94.4262	2.79563	6	95.9729	0.993157	6	99.3736	5.64698	6	94.7349	1.83993	6	97.3098	3.02064	6	97.5305	3.2032	6	97.1266	3.53617	6	99.2928	2.18624	6
71.8	98.5542	2.53649	6	102.978	2.95546	6	96.2118	2.7109	6	94.4495	2.8207	6	96.0113	1.0075	6	99.2087	5.395	6	94.7061	1.86296	6	97.2213	3.22177	6	97.5168	3.17437	6	97.0075	3.74142	6	99.3901	2.12399	6
71.8667	98.5239	2.48246	6	103.09	2.9334	6	96.1327	2.74217	6	94.4204	2.81783	6	95.9663	1.03043	6	99.2122	5.27674	6	94.7829	1.80344	6	97.2069	3.17101	6	97.4308	3.18153	6	96.984	3.61587	6	99.3567	1.92202	6
71.9333	98.4748	2.49548	6	103.083	2.92082	6	96.2423	2.77228	6	94.4097	2.7741	6	95.9854	1.09474	6	99.1123	5.12804	6	94.6583	1.58984	6	97.1752	3.13816	6	97.4104	3.24053	6	97.1495	3.44767	6	99.3303	2.10127	6
72	98.4814	2.48273	6	103.033	2.85838	6	96.4263	2.86083	6	94.4275	2.73795	6	95.9831	1.01669	6	99.2921	5.19648	6	94.7186	1.60609	6	97.1937	3.12591	6	97.3643	3.22528	6	97.2515	3.15307	6	99.2946	2.08247	6
72.0667	98.4508	2.49015	6	102.949	2.89538	6	96.3326	2.75913	6	94.4378	2.71417	6	96.0042	1.01998	6	99.3528	5.20134	6	94.968	1.33229	6	97.1303	3.16931	6	97.3175	3.26631	6	97.2693	3.12689	6	99.2884	2.08607	6
72.1333	98.4232	2.51303	6	102.991	2.79413	6	96.3449	2.8093	6	94.4299	2.73307	6	95.9998	0.970956	6	99.0961	4.83339	6	95.0368	1.26876	6	97.1402	3.13772	6	97.3303	3.35488	6	97.1222	3.33398	6	99.3576	1.97826	6
72.2	98.4301	2.50292	6	102.939	2.75872	6	96.5282	2.94419	6	94.4102	2.8112	6	95.9298	1.02724	6	99.1794	5.06848	6	95.056	1.25254	6	97.0622	3.23148	6	97.3404	3.33319	6	97.2105	3.13453	6	99.3301	1.88148	6
72.2667	98.4117	2.44584	6	102.873	2.82713	6	96.338	2.81029	6	94.4183	2.81459	6	95.9618	1.05864	6	99.1606	5.13215	6	95.1307	1.4736	6	97.0967	3.17231	6	97.2988	3.28371	6	97.2114	3.1836	6	99.2728	1.84282	6
72.3333	98.4555	2.44772	6	102.87	2.78308	6	96.148	2.69409	6	94.4274	2.82257	6	95.9476	0.924856	6	99.3303	5.24118	6	95.172	1.62292	6	96.9698	3.39241	6	97.3003	3.29052	6	97.1537	3.16977	6	99.3252	1.7746	6
72.4	98.4952	2.47104	6	102.91	2.84541	6	96.1703	2.76867	6	94.4243	2.79008	6	95.9251	0.932536	6	99.0797	5.04894	6	95.2101	1.62617	6	97.1274	3.12257	6	97.297	3.30724	6	97.1901	3.1771	6	99.2322	1.64685	6
72.4667	98.5542	2.47535	6	103.012	2.81121	6	96.4239	2.89679	6	94.3831	2.82546	6	95.8857	0.908144	6	98.83	4.88999	6	95.0273	2.02768	6	97.0678	3.2612	6	97.3102	3.32977	6	97.1017	3.33417	6	99.2447	1.79131	6
72.5333	98.5479	2.42167	6	103.006	2.85713	6	96.3409	2.76267	6	94.3885	2.74504	6	95.7851	0.931743	6	98.9816	5.14045	6	94.9192	1.83992	6	97.1301	3.21289	6	97.2746	3.31908	6	97.2064	3.15472	6	99.1958	1.82326	6
72.6	98.4971	2.44565	6	103.05	2.87425	6	96.0889	2.59094	6	94.3566	2.68624	6	95.8591	0.882486	6	98.9092	4.87636	6	94.8464	1.76992	6	97.0854	3.266	6	97.2773	3.35955	6	97.1298	3.25973	6	99.2043	1.94774	6
72.6667	98.4628	2.54522	6	103.079	2.82287	6	96.1645	2.69423	6	94.3654	2.698	6	95.881	0.809262	6	99.0419	5.1689	6	94.7327	1.63734	6	97.0148	3.38186	6	97.2682	3.36876	6	97.1918	3.00633	6	99.1618	2.1106	6
72.7333	98.4487	2.51991	6	103.096	2.85632	6	96.2592	2.7778	6	94.3583	2.71239	6	95.8833	0.933051	6	99.2251	5.56062	6	94.6874	1.53814	6	97.0538	3.36522	6	97.0406	3.87422	6	97.2459	2.91996	6	99.1043	2.14763	6
72.8	98.3983	2.51775	6	103.117	2.81209	6	96.2825	2.71194	6	94.3485	2.71589	6	95.9358	0.957413	6	99.3609	5.81432	6	94.7159	1.4664	6	97.087	3.23515	6	96.8325	4.74921	6	97.2907	2.78597	6	99.1961	2.22984	6
72.8667	98.2982	2.49444	6	103.096	2.86259	6	96.2158	2.66609	6	94.3782	2.67053	6	95.9407	0.96213	6	99.6689	6.27109	6	94.6513	1.36607	6	97.064	3.2928	6	96.6433	5.66343	6	97.3422	2.63068	6	99.2175	2.15737	6
72.9333	98.269	2.56544	6	103.103	2.89931	6	96.1312	2.67043	6	94.3535	2.755	6	95.9591	0.902453	6	99.7123	6.15581	6	94.6724	1.4222	6	97.1453	3.17556	6	96.6456	5.68247	6	97.3657	2.56214	6	99.2441	2.19096	6
73	98.3131	2.61445	6	103.077	2.91772	6	96.1396	2.71785	6	94.3622	2.77155	6	95.9346	0.89355	6	99.6066	6.13757	6	94.6841	1.54787	6	97.1509	3.24501	6	96.6295	5.65635	6	97.4558	2.53449	6	99.253	2.37166	6
73.0667	98.3225	2.60498	6	102.996	2.8139	6	96.3041	2.72153	6	94.3042	2.70457	6	95.8172	0.913174	6	99.4788	5.87859	6	94.6812	1.57586	6	97.1714	3.27805	6	96.6793	5.61108	6	97.4342	2.65258	6	99.3402	2.28257	6
73.1333	98.3354	2.62825	6	102.939	2.86989	6	96.477	2.83826	6	94.2326	8.47722	6	95.7762	0.862895	6	99.2967	5.41525	6	94.6701	1.48717	6	97.2467	3.18179	6	96.9078	4.65614	6	97.4764	2.63068	6	99.3311	2.27716	6
73.2	98.2978	2.67494	6	102.925	2.91331	6	96.3265	2.74113	6	94.189	8.33601	6	95.7076	0.848786	6	99.3182	5.45865	6	94.6159	1.50153	6	97.2673	3.19803	6	97.0875	3.81944	6	97.3756	2.78612	6	99.2306	2.33346	6
73.2667	98.376	2.6633	6	102.922	2.88854	6	96.3876	2.75021	6	94.1525	8.31217	6	95.7832	0.87962	6	99.1592	5.20446	6	94.6012	1.6183	6	97.1464	3.35966	6	97.2988	3.31272	6	97.4067	2.83559	6	99.1914	2.26848	6
73.3333	98.4084	2.6717	6	102.947	2.82352	6	96.5395	2.85975	6	94.1253	8.2466	6	95.7383	0.898006	6	99.1913	5.32551	6	94.7474	1.59404	6	97.119	3.39583	6	97.2936	3.31502	6	97.3445	2.9583	6	99.168	2.27241	6
73.4	98.3913	2.58175	6	102.97	2.76687	6	96.2763	2.72258	6	93.7511	7.30879	6	95.7901	0.923409	6	99.2705	5.72342	6	94.7644	1.441	6	97.2093	3.22838	6	97.2792	3.31939	6	97.4102	2.91548	6	99.1721	2.06322	6
73.4667	98.4443	2.56169	6	102.929	2.86912	6	96.2946	2.76975	6	93.7203	7.34299	6	95.86	0.994141	6	99.4575	5.95902	6	94.7408	1.46865	6	97.1953	3.25383	6	97.2804	3.32257	6	97.3294	3.02663	6	99.1798	2.11206	6
73.5333	98.4512	2.50447	6	102.943	2.76344	6	96.5447	2.90709	6	93.7856	2.75462	6	95.8531	1.06709	6	99.2248	5.48266	6	94.677	1.40402	6	97.1406	3.31716	6	97.2537	3.2742	6	97.2481	3.04863	6	99.144	1.95292	6
73.6	98.518	2.41324	6	102.958	2.74106	6	96.3169	2.83577	6	93.7724	2.74671	6	95.8656	1.00226	6	99.1089	5.13343	6	94.7193	1.46653	6	97.0866	3.42707	6	97.2749	3.24414	6	97.3221	2.91357	6	99.2152	1.87576	6
73.6667	98.5043	2.4088	6	102.917	2.73177	6	96.2491	2.77048	6	93.7677	2.71632	6	95.8113	1.00051	6	99.1933	5.13932	6	94.6455	1.29677	6	97.2669	3.17248	6	97.315	3.24839	6	97.2082	3.08412	6	99.311	1.87261	6
73.7333	98.5029	2.35297	6	102.891	2.75377	6	96.3248	2.77089	6	93.8044	2.71069	6	95.9105	0.991791	6	99.1675	5.05256	6	94.498	1.31824	6	97.1838	3.366	6	97.2965	3.20071	6	97.2733	2.93435	6	99.2536	1.86775	6
73.8	98.4765	2.39791	6	102.869	2.73327	6	96.2825	2.81289	6	94.1999	2.72949	6	95.8178	0.991092	6	99.0822	4.73417	6	94.5452	1.39674	6	97.2044	3.32202	6	97.1141	3.84165	6	97.1991	2.99214	6	99.3528	2.05767	6
73.8667	98.4754	2.40075	6	102.957	2.64302	6	96.3953	2.78382	6	94.2642	2.6989	6	95.8381	0.93323	6	99.0423	4.34989	6	94.5573	1.44827	6	97.2535	3.26756	6	97.1173	3.81087	6	97.1682	2.91302	6	99.3715	2.16747	6
73.9333	98.4629	2.4499	6	102.969	2.75804	6	96.3964	2.77517	6	94.2947	2.71405	6	95.9377	0.84353	6	99.3015	4.74988	6	94.6645	1.59086	6	97.2976	3.16798	6	97.1887	3.77412	6	97.1882	2.93756	6	99.5404	2.41572	6
74	98.3611	2.55778	6	102.982	2.80407	6	96.2926	2.67602	6	94.2928	5.0673	6	95.953	0.854077	6	99.2378	4.72866	6	94.5515	1.46977	6	97.1913	3.3492	6	97.2403	3.78	6	97.0798	3.12773	6	99.6443	2.70145	6
74.0667	98.3377	2.59552	6	103.027	2.74889	6	96.0653	2.62607	6	94.404	2.82272	6	95.9216	0.855021	6	99.0088	4.39158	6	94.6246	1.64957	6	97.2256	3.30139	6	97.2464	3.7836	6	97.1632	2.9105	6	99.6622	2.8247	6
74.1333	98.3218	2.59004	6	103.059	2.73798	6	95.9775	2.57551	6	94.2522	10.7039	6	95.8577	0.818578	6	99.0916	4.46591	6	94.7781	1.2636	6	97.1878	3.31743	6	97.2805	3.80217	6	97.1739	2.95551	6	99.7495	2.91242	6
74.2	98.3632	2.52831	6	103.064	2.78662	6	96.0761	2.55119	6	94.4172	8.7452	6	95.918	0.783872	6	99.1339	4.76871	6	94.7842	1.18	6	97.148	3.36686	6	97.5132	3.25106	6	97.115	3.02615	6	99.6608	2.78694	6
74.2667	98.3203	2.49952	6	103.056	2.86931	6	96.1467	2.6657	6	94.4073	8.7304	6	95.9158	0.785643	6	99.1698	4.79041	6	94.7671	1.09425	6	97.185	3.3108	6	97.5281	3.26826	6	97.203	2.99763	6	99.6246	2.68038	6
74.3333	98.3486	2.44774	6	103.036	2.83489	6	96.1229	2.68755	6	94.3997	8.63023	6	95.8633	0.892837	6	98.9499	4.7309	6	94.7729	1.19206	6	97.3038	3.22253	6	97.4994	3.22845	6	97.2448	2.97252	6	99.5377	2.51271	6
74.4	98.4051	2.42046	6	103.004	2.77414	6	96.099	2.6415	6	94.4206	13.4363	6	95.8216	0.857284	6	98.9612	5.03013	6	94.78	1.3517	6	97.1903	3.394	6	97.4719	3.21408	6	97.1794	3.06048	6	99.4537	2.31093	6
74.4667	98.3915	2.38297	6	103.034	2.84983	6	96.4439	2.8477	6	94.319	8.47143	6	95.8156	0.844159	6	99.211	5.54896	6	94.9277	1.30502	6	97.2994	3.15912	6	97.1871	3.7421	6	97.1257	3.30015	6	99.3628	2.14735	6
74.5333	98.4414	2.41215	6	102.972	2.89216	6	96.372	2.86744	6	93.4742	2.97903	6	95.8054	0.896987	6	99.1787	5.85777	6	94.9924	1.95069	6	97.2127	3.30251	6	97.2367	3.75289	6	97.0922	3.27891	6	99.3507	2.01678	6
74.6	98.4045	2.42295	6	103.008	2.90194	6	96.3979	2.95786	6	94.2655	2.68825	6	95.821	0.939553	6	99.0715	5.75048	6	95.007	2.02368	6	97.1968	3.27817	6	96.9539	4.54426	6	97.092	3.32643	6	99.3235	2.03303	6
74.6667	98.4621	2.4642	6	103.026	2.88896	6	96.4015	3.00585	6	94.2609	2.69732	6	95.7931	0.986639	6	98.8638	5.39355	6	94.9642	2.06529	6	97.1451	3.27209	6	96.9942	4.49201	6	97.0785	3.31116	6	99.3935	2.033	6
74.7333	98.449	2.44266	6	103.021	2.87418	6	96.1998	2.86383	6	94.266	2.72084	6	95.7798	0.874524	6	99.0227	5.66771	6	94.9568	1.93283	6	97.2357	3.08904	6	96.9497	4.49708	6	97.035	3.3292	6	99.3548	1.98904	6
74.8	98.4077	2.40629	6	102.987	2.88053	6	96.1282	2.84957	6	94.3085	2.69252	6	95.7355	0.979559	6	99.2764	5.88546	6	94.9606	1.87813	6	97.1728	3.21392	6	96.731	5.51339	6	97.0854	3.3442	6	99.3828	1.97879	6
74.8667	98.4477	2.42143	6	102.888	2.93368	6	95.9392	2.74969	6	94.2767	2.69527	6	95.7666	1.02381	6	99.2913	5.80891	6	94.7917	1.81122	6	97.1984	3.15708	6	96.9857	4.54881	6	97.2825	2.89159	6	99.3987	1.95295	6
74.9333	98.4013	2.43476	6	102.939	2.94719	6	96.2	2.78912	6	94.2746	2.67806	6	95.8474	1.06458	6	99.0568	5.41301	6	94.6603	1.7613	6	97.1315	3.23765	6	97.0196	4.51677	6	97.3151	2.9953	6	99.4786	2.0887	6
75	98.417	2.45846	6	102.894	2.92401	6	96.3147	2.82261	6	94.3372	2.71156	6	95.8401	1.07588	6	98.9981	5.09744	6	94.5919	1.68983	6	97.1832	3.2441	6	97.2823	3.73369	6	97.4669	2.73852	6	99.483	2.03877	6
75.0667	98.4088	2.46116	6	102.88	2.90957	6	96.4354	2.76268	6	94.3749	2.6585	6	95.8442	1.0773	6	99.4515	5.80949	6	94.7068	1.89291	6	97.2074	3.29235	6	97.2584	3.75161	6	97.4742	2.62994	6	99.4919	2.05009	6
75.1333	98.385	2.5462	6	102.909	2.97811	6	96.4021	2.67495	6	94.3325	2.68008	6	95.8913	1.1313	6	99.2806	5.52277	6	94.7011	2.02026	6	97.2768	3.13687	6	97.2421	3.75417	6	97.3407	2.78045	6	99.4328	2.20373	6
75.2	98.4543	2.56632	6	102.981	2.98692	6	96.1543	2.64766	6	94.3157	2.74436	6	95.9729	1.09459	6	99.0901	5.20863	6	94.6659	1.97305	6	97.1564	3.31186	6	97.3852	3.22553	6	97.4007	2.69006	6	99.2917	2.12707	6
75.2667	98.4309	2.60064	6	103.055	2.9252	6	96.2646	2.75862	6	94.3527	2.69609	6	95.9725	1.06346	6	99.1233	5.14313	6	94.6735	1.95278	6	97.1698	3.27273	6	97.3422	3.22728	6	97.2083	2.92041	6	99.2652	2.07529	6
75.3333	98.4999	2.59408	6	103.041	2.89128	6	96.3222	2.76243	6	94.3727	2.71992	6	95.9317	0.977058	6	99.1414	5.07667	6	94.7795	2.01086	6	97.1672	3.35035	6	97.1905	3.17435	6	97.0795	3.04658	6	99.087	1.92562	6
75.4	98.5238	2.60032	6	103.136	2.92385	6	96.1002	2.70325	6	94.31	2.74346	6	95.9418	0.960321	6	99.184	5.34437	6	94.7837	2.04001	6	97.172	3.22278	6	97.2099	3.12369	6	97.0062	3.19952	6	99.1166	1.96145	6
75.4667	98.4708	2.60436	6	103.144	2.87699	6	96.165	2.77784	6	94.3051	2.78898	6	95.9549	0.901958	6	99.1245	5.36557	6	94.8612	1.8932	6	97.2125	3.09075	6	97.1043	3.23644	6	97.0291	3.33283	6	98.875	2.0154	6
75.5333	98.4665	2.59177	6	103.198	2.77777	6	96.2568	2.91493	6	94.3517	2.7518	6	95.9492	0.933809	6	98.9926	5.26078	6	94.8727	1.80236	6	97.0893	3.21999	6	97.1507	3.25736	6	97.0338	3.36544	6	98.9758	1.96305	6
75.6	98.4495	2.54892	6	103.12	2.77907	6	96.2947	2.87922	6	94.388	2.74944	6	95.8941	0.958685	6	98.8392	4.96318	6	94.9352	1.90431	6	97.1661	3.09873	6	97.1569	3.2436	6	97.0614	3.1192	6	98.9724	1.92047	6
75.6667	98.4303	2.50295	6	103.069	2.78222	6	96.2823	2.84083	6	94.4205	2.75515	6	95.9202	0.954565	6	98.8046	4.82198	6	95.005	1.94641	6	97.0824	3.31307	6	97.1396	3.30866	6	97.0965	3.08588	6	98.8938	2.01778	6
75.7333	98.3751	2.46878	6	103.033	2.81461	6	96.259	2.98606	6	94.3902	2.79754	6	95.9547	1.12392	6	98.7646	4.8601	6	94.8556	1.87384	6	97.1494	3.16679	6	97.2061	3.39069	6	97.1842	2.94126	6	99.0029	2.03919	6
75.8	98.3615	2.4986	6	102.986	2.76082	6	96.24	2.9405	6	94.4122	2.72332	6	95.8665	1.17676	6	98.778	4.92597	6	94.8297	1.95117	6	97.0944	3.29208	6	97.1882	3.40525	6	97.1186	2.98836	6	98.8998	2.01129	6
75.8667	98.3897	2.48516	6	102.993	2.74992	6	96.0898	2.83044	6	94.3615	2.74665	6	95.8977	1.18738	6	98.8339	4.84247	6	94.7092	1.77769	6	97.1768	3.16768	6	96.9603	3.81342	6	97.1383	3.03678	6	98.992	1.91369	6
75.9333	98.437	2.46544	6	102.968	2.76946	6	95.9672	2.78056	6	94.3073	2.8246	6	95.9045	1.08823	6	98.9944	4.92027	6	94.6441	1.65745	6	97.1231	3.2336	6	96.9532	3.82083	6	97.1704	3.01731	6	98.9294	1.8442	6
76	98.4039	2.48642	6	103.002	2.68294	6	96.1004	2.80879	6	94.2203	2.80751	6	95.8693	1.15269	6	99.1791	5.4262	6	94.6324	1.65806	6	97.1106	3.23297	6	96.9605	3.77746	6	97.2282	3.0591	6	98.967	1.88564	6
76.0667	98.4209	2.56322	6	103.045	2.64491	6	96.2811	2.84355	6	94.1596	2.81553	6	95.8377	1.14463	6	99.0813	5.25111	6	94.5355	1.53803	6	97.067	3.21285	6	96.9701	3.84559	6	97.2468	3.07344	6	99.0077	1.86229	6
76.1333	98.4056	2.55115	6	103.034	2.59179	6	96.1632	2.77274	6	94.1532	2.77253	6	95.8045	1.06871	6	99.0736	5.19708	6	94.5128	1.43898	6	97.058	3.18521	6	96.9574	3.78481	6	97.2292	3.05854	6	98.9787	1.84544	6
76.2	98.3954	2.51538	6	103.095	2.61898	6	96.2667	2.8064	6	94.2039	2.77747	6	95.8274	1.02942	6	98.7881	4.64043	6	94.5481	1.36949	6	97.0068	3.29074	6	96.9165	3.81891	6	97.2498	3.10221	6	99.0292	1.98705	6
76.2667	98.374	2.53837	6	103.077	2.68391	6	96.2702	2.89409	6	94.22	2.77635	6	95.7661	1.0789	6	98.7074	4.25902	6	94.5386	1.49058	6	97.0102	3.31955	6	97.1473	3.31638	6	97.233	3.07661	6	99.0113	1.86062	6
76.3333	98.3558	2.57188	6	103.05	2.73191	6	95.9262	2.71222	6	94.2283	2.72444	6	95.7952	1.11739	6	98.7385	4.51447	6	94.5502	1.56047	6	96.9956	3.43798	6	97.2073	3.27942	6	97.2412	2.88636	6	99.1699	1.98308	6
76.4	98.4117	2.51126	6	103.095	2.71914	6	95.7405	2.75213	6	94.2277	2.76414	6	95.85	0.990479	6	98.4375	4.13914	6	94.6035	1.56777	6	97.1954	3.15449	6	97.244	3.27903	6	97.0725	3.20682	6	99.2889	2.09334	6
76.4667	98.4447	2.42043	6	103.084	2.70641	6	95.7724	2.75011	6	94.2953	2.71091	6	95.8599	1.07358	6	98.4862	4.20682	6	94.5474	1.62402	6	97.0759	3.42781	6	97.3083	3.23252	6	97.0684	3.14612	6	99.3905	2.20394	6
76.5333	98.5304	2.40606	6	103.163	2.76859	6	96.0599	2.7838	6	94.2932	2.73303	6	95.8565	1.05188	6	98.4887	4.16922	6	94.5433	1.61297	6	97.1694	3.32453	6	97.3713	3.2805	6	97.0379	3.11369	6	99.5315	2.49992	6
76.6	98.5279	2.42647	6	103.085	2.76647	6	96.3207	3.01333	6	94.2107	2.74666	6	95.8543	0.976016	6	98.5382	4.30896	6	94.5155	1.69128	6	97.0644	3.47263	6	97.3346	3.19813	6	97.0105	3.02428	6	99.481	2.45617	6
76.6667	98.5428	2.43585	6	103.057	2.75165	6	96.2815	3.04259	6	94.2079	2.70802	6	95.8756	0.924349	6	98.6336	4.50818	6	94.4758	1.49901	6	97.1248	3.3091	6	97.4463	3.19526	6	96.9223	3.07609	6	99.6309	2.65274	6
76.7333	98.4943	2.44016	6	103.047	2.7667	6	96.1902	2.99509	6	94.1514	2.71985	6	95.5393	3.23021	6	98.4603	4.32692	6	94.4866	1.55498	6	97.1552	3.23402	6	97.3595	3.1794	6	96.9949	3.09412	6	99.4658	2.55125	6
76.8	98.4299	2.46838	6	102.985	2.88428	6	96.2717	3.06354	6	94.1446	2.74099	6	95.6697	3.26774	6	98.5626	4.16073	6	94.4832	1.55616	6	97.1624	3.22919	6	97.398	3.23776	6	97.0532	2.92798	6	99.5014	2.42759	6
76.8667	98.4394	2.508	6	102.992	2.95898	6	96.2737	3.19402	6	94.1033	2.77413	6	95.5993	3.22324	6	98.8181	4.44705	6	94.6039	1.5304	6	97.1739	3.23422	6	97.3961	3.19439	6	97.1232	2.75776	6	99.4865	2.30888	6
76.9333	98.3269	2.53658	6	102.93	2.91897	6	96.2461	3.0724	6	94.0884	2.77975	6	95.5978	3.17746	6	98.6355	4.07922	6	94.6243	1.40391	6	97.0856	3.35172	6	97.366	3.2307	6	97.1746	2.74949	6	99.4104	2.1653	6
77	98.2999	2.52381	6	102.942	2.92193	6	96.2971	3.10475	6	94.1278	2.77436	6	95.5549	3.13783	6	98.659	4.4449	6	94.6189	1.27612	6	97.2561	3.03811	6	97.1171	3.81275	6	97.191	2.8455	6	99.4266	2.18881	6
77.0667	98.322	2.48462	6	102.943	2.97695	6	96.302	3.1094	6	94.0972	2.82472	6	95.5976	3.14588	6	98.5557	4.33251	6	94.7495	1.56441	6	97.2228	3.15957	6	97.0215	3.82965	6	97.2153	2.76979	6	99.3217	2.0757	6
77.1333	98.3391	2.43985	6	102.968	2.94614	6	96.2442	3.11033	6	94.1155	2.81761	6	95.8642	0.943728	6	98.3682	4.12375	6	94.8003	1.70813	6	97.1163	3.36405	6	97.0107	3.8797	6	97.2118	2.80485	6	99.2964	2.11544	6
77.2	98.4132	2.43905	6	103.033	2.92082	6	96.2626	3.07657	6	94.1744	2.78983	6	95.7676	0.944627	6	98.4852	4.27425	6	94.7429	1.54393	6	97.1718	3.27848	6	96.9668	3.85964	6	97.2054	2.85097	6	99.1584	2.07393	6
77.2667	98.4237	2.42767	6	103.088	2.95911	6	96.3006	2.92126	6	94.1683	2.73404	6	95.7853	0.958312	6	98.5644	4.41709	6	94.7156	1.59571	6	97.1112	3.35912	6	96.9627	3.83251	6	97.0063	3.19082	6	99.0752	1.99726	6
77.3333	98.474	2.43477	6	103.073	2.95869	6	96.1749	2.94949	6	94.1723	2.64715	6	95.8367	1.00336	6	98.6	4.90279	6	94.6969	1.70584	6	97.2195	3.18636	6	96.9413	3.74763	6	97.0213	3.13767	6	98.9851	2.0702	6
77.4	98.5157	2.47734	6	103.085	3.00603	6	96.2186	2.94428	6	94.1633	2.64705	6	95.9197	0.947195	6	98.876	5.14078	6	94.7409	1.78123	6	97.1336	3.45592	6	97.2285	3.19869	6	97.0883	2.89432	6	99.0315	1.98881	6
77.4667	98.4856	2.51667	6	103.025	3.0365	6	96.3397	2.91449	6	94.209	2.65455	6	95.8892	0.952381	6	99.029	5.29206	6	94.6223	1.6346	6	97.1401	3.38467	6	97.2366	3.25906	6	97.0234	2.97384	6	99.0513	2.01931	6
77.5333	98.4793	2.60247	6	103.016	2.99898	6	96.2687	2.8271	6	94.2364	2.59642	6	95.9336	0.814993	6	99.0845	5.60686	6	94.5771	1.43601	6	97.0951	3.40625	6	97.2227	3.24488	6	97.111	2.78988	6	99.0453	2.05537	6
77.6	98.3725	2.58271	6	102.995	3.00313	6	96.3369	2.95716	6	94.1458	2.60686	6	95.8955	0.774777	6	99.2015	5.85676	6	94.6179	1.557	6	97.2729	3.05371	6	97.2268	3.26503	6	97.044	2.88192	6	99.0535	2.18135	6
77.6667	98.2808	2.62846	6	102.956	2.99047	6	96.1211	2.91614	6	94.1563	2.68555	6	95.9116	0.864884	6	99.0701	5.60282	6	94.6289	1.64581	6	97.0833	3.36054	6	97.2043	3.32684	6	97.1687	2.68565	6	99.1036	2.21004	6
77.7333	98.2809	2.66298	6	103.001	2.99795	6	96.1025	2.96607	6	94.1921	2.71841	6	95.8656	0.962333	6	98.9981	5.39901	6	94.7088	1.67694	6	97.0539	3.38104	6	96.9504	3.92279	6	97.0648	2.82497	6	99.1017	2.13719	6
77.8	98.2322	2.67483	6	102.898	2.91357	6	96.2136	3.01417	6	94.1297	2.74289	6	95.8342	0.933165	6	98.913	5.00867	6	94.7177	1.7629	6	97.0145	3.4001	6	96.922	3.91752	6	97.1722	2.80495	6	99.0233	2.20592	6
77.8667	98.291	2.63546	6	103.04	2.82904	6	96.1618	3.05227	6	94.135	2.70943	6	95.8653	0.927233	6	99.0243	5.45216	6	94.7168	1.68616	6	96.9668	3.45319	6	96.9199	3.8999	6	97.1257	3.021	6	98.9244	2.28059	6
77.9333	98.3016	2.62926	6	103.055	2.8104	6	95.9334	3.05483	6	94.1861	2.75566	6	95.7999	1.0283	6	98.9921	5.40106	6	94.8136	1.68926	6	97.059	3.29782	6	96.9648	3.99462	6	96.9972	3.21396	6	98.9944	2.17972	6
78	98.3979	2.69109	6	103.016	2.8087	6	95.7969	3.01061	6	94.2097	2.7532	6	95.8011	1.05708	6	99.1073	5.43821	6	94.7068	1.50181	6	96.9952	3.36107	6	96.9149	3.99419	6	97.09	3.0955	6	98.9678	2.12289	6
78.0667	98.4983	2.67207	6	102.99	2.76983	6	95.9226	3.05485	6	94.1895	2.75889	6	95.8275	0.97011	6	98.8785	5.2937	6	94.672	1.37952	6	97.0442	3.209	6	96.8684	3.95209	6	97.0483	3.13653	6	98.8927	2.06476	6
78.1333	98.4924	2.70184	6	102.992	2.79122	6	96.0332	3.08131	6	94.1651	2.73959	6	95.7536	0.932562	6	98.9801	5.70451	6	94.5614	1.40083	6	96.9588	3.35142	6	97.0947	3.36786	6	97.1096	3.0232	6	98.864	1.98104	6
78.2	98.5071	2.682	6	103.069	2.80291	6	96.1847	3.14528	6	94.211	2.69164	6	95.7524	1.03091	6	98.9826	5.77051	6	94.5807	1.29855	6	97.0931	3.14938	6	97.0982	3.30523	6	96.9526	3.15336	6	98.9015	1.82295	6
78.2667	98.4107	2.71724	6	103.025	2.83407	6	96.0357	2.97536	6	94.1549	2.71071	6	95.6829	1.0639	6	98.7545	5.15692	6	94.7374	1.42328	6	97.0427	3.17456	6	97.1573	3.24495	6	97.114	2.90975	6	98.9748	1.73266	6
78.3333	98.4568	2.74501	6	102.988	2.91171	6	95.9385	2.84117	6	94.1324	2.70205	6	95.74	1.03076	6	98.9069	5.38595	6	94.6562	1.32644	6	96.9695	3.28145	6	97.1459	3.2169	6	97.3526	2.71404	6	98.9579	1.69704	6
78.4	98.4314	2.68989	6	102.997	2.9956	6	95.9997	2.79207	6	94.1537	2.70748	6	95.7271	0.958888	6	98.9256	5.4684	6	94.7386	1.45548	6	96.9374	3.29184	6	97.1438	3.21385	6	97.4056	2.59315	6	98.9374	1.80683	6
78.4667	98.3916	2.67917	6	103.064	2.98758	6	96.2259	2.91691	6	94.1475	2.72933	6	95.7736	1.06438	6	99.1722	5.81919	6	94.7992	1.54965	6	96.9987	3.20637	6	97.0994	3.18553	6	97.4334	2.53107	6	98.8721	1.79797	6
78.5333	98.3909	2.62912	6	103.057	2.96609	6	96.1719	2.84313	6	94.1369	2.81853	6	95.8519	1.08777	6	99.2123	5.6925	6	94.7651	1.3948	6	97.0598	3.09856	6	97.1308	3.17549	6	97.4463	2.58544	6	98.9384	1.71519	6
78.6	98.3848	2.55856	6	103.069	3.075	6	96.1732	2.84679	6	94.1586	2.89554	6	95.8716	1.08567	6	99.1029	5.48633	6	94.8058	1.43138	6	97.101	2.95292	6	97.1343	3.21382	6	97.3913	2.69749	6	98.9106	1.71846	6
78.6667	98.4113	2.52054	6	103.01	3.02966	6	96.3018	2.99605	6	94.1442	2.88609	6	95.8811	1.03488	6	99.0077	5.51258	6	94.6673	1.42748	6	97.0656	3.13159	6	96.9882	3.2328	6	97.2027	2.99922	6	98.7804	1.85121	6
78.7333	98.3295	2.44884	6	103.042	3.00095	6	96.2596	3.0074	6	94.129	2.92964	6	95.9	1.12773	6	98.9459	5.62634	6	94.6635	1.42907	6	96.9799	3.29478	6	96.9609	3.19723	6	97.0025	3.16394	6	98.7263	1.80087	6
78.8	98.3682	2.48104	6	103.018	2.89364	6	96.3644	3.155	6	94.1365	2.86872	6	95.9127	1.24239	6	98.9077	5.4435	6	94.6197	1.37896	6	97.0122	3.26233	6	97.0533	3.19081	6	97.003	3.19799	6	98.8912	1.79053	6
78.8667	98.3732	2.52606	6	102.944	2.86258	6	96.1968	3.00651	6	94.1029	2.84051	6	95.8848	1.16835	6	98.6225	5.04739	6	94.6005	1.22666	6	97.075	3.20603	6	97.0679	3.258	6	96.958	3.2605	6	98.9106	1.91543	6
78.9333	98.3485	2.54731	6	102.97	2.79639	6	95.9992	2.98101	6	94.1062	2.80915	6	95.8665	1.09843	6	98.3411	5.13765	6	94.7451	1.33769	6	97.2521	2.90081	6	97.1144	3.26353	6	96.9825	3.37266	6	99.016	2.09312	6
79	98.3867	2.60898	6	103.014	2.68674	6	96.233	3.15909	6	94.096	2.79409	6	95.8782	1.11831	6	98.5628	5.35916	6	94.7457	1.42314	6	97.039	3.26231	6	97.1588	3.2295	6	97.011	3.34469	6	99.0405	2.19643	6
79.0667	98.395	2.57715	6	103.041	2.70251	6	96.2017	3.09266	6	94.1332	2.80866	6	95.9853	1.11541	6	98.7472	5.47796	6	94.8427	1.331	6	96.8441	3.56603	6	97.2922	3.23559	6	97.0488	3.23208	6	99.1739	2.09996	6
79.1333	98.4234	2.64808	6	103.108	2.7009	6	95.8865	2.99207	6	94.1349	2.73923	6	95.9873	0.95224	6	98.6138	4.84034	6	94.8608	1.40499	6	97.1611	3.01939	6	97.2993	3.27452	6	96.8943	3.38373	6	99.1718	2.14418	6
79.2	98.3543	2.70088	6	103.118	2.77889	6	95.7695	2.96394	6	94.1637	2.76424	6	95.9832	0.882761	6	98.7092	4.6943	6	94.9851	1.5354	6	97.1483	3.0052	6	97.2637	3.32732	6	96.8456	3.4177	6	99.0345	2.0222	6
79.2667	98.3232	2.65307	6	103.17	2.85309	6	95.7526	2.95911	6	94.2637	2.67597	6	95.9657	0.815909	6	98.8567	4.93936	6	94.9615	1.58119	6	96.9825	3.24775	6	97.3298	3.28375	6	96.8557	3.50765	6	99.1366	2.01105	6
79.3333	98.338	2.61598	6	103.155	2.87749	6	95.9882	3.02876	6	94.2503	2.68707	6	95.9583	0.856568	6	98.91	4.72725	6	94.8784	1.48388	6	97.0182	3.09407	6	97.21	3.28421	6	96.7918	3.36599	6	98.9454	1.88249	6
79.4	98.3059	2.61821	6	103.126	2.92514	6	96.0284	3.11029	6	94.2538	2.66791	6	95.9355	0.811481	6	98.9315	4.50791	6	94.8163	1.36557	6	97.083	3.05342	6	97.192	3.33302	6	96.8171	3.29803	6	98.9528	1.9213	6
79.4667	98.3862	2.64848	6	103.152	2.94194	6	95.9637	3.06719	6	94.2287	2.63634	6	95.8732	0.90795	6	98.8473	4.39163	6	94.7378	1.36707	6	96.9405	3.22543	6	97.1267	3.29046	6	96.8714	3.09491	6	98.9111	1.85319	6
79.5333	98.3793	2.61766	6	103.09	2.93754	6	96.034	3.00524	6	94.1784	2.66227	6	95.8767	1.00855	6	99.0685	4.87767	6	94.8623	1.44803	6	97.018	3.04588	6	97.1094	3.24244	6	97.0278	2.92371	6	98.9273	1.98343	6
79.6	98.4186	2.52565	6	103.133	2.87812	6	96.1603	3.0588	6	94.0972	2.68959	6	95.8851	1.09171	6	99.0965	5.01537	6	94.7256	1.32872	6	97.0259	3.04481	6	97.0403	3.20782	6	96.9554	2.99516	6	98.8776	2.03316	6
79.6667	98.4534	2.56456	6	103.103	2.83946	6	96.2019	3.10022	6	94.0088	2.76605	6	95.8975	1.15382	6	98.9683	4.8353	6	94.7336	1.3779	6	96.9563	3.16247	6	97.2328	3.13997	6	97.585	2.53982	6	98.9254	2.01145	6
79.7333	98.4812	2.5693	6	103.109	2.87362	6	95.9562	2.93711	6	93.9974	2.7439	6	95.9261	1.14168	6	98.9626	4.94947	6	94.8092	1.41776	6	97.0477	3.08994	6	96.2791	3.05801	6	98.1624	2.33165	6	96.6852	4.85675	6
79.8	98.5413	2.53224	6	103.096	2.86524	6	96.0816	2.88767	6	93.9588	2.71002	6	95.9783	1.25429	6	99.1604	5.37552	6	94.8387	1.43073	6	96.9197	3.10094	6	96.0111	3.08813	6	98.7126	2.26107	6	95.777	6.18516	6
79.8667	98.4036	2.52881	6	103.093	2.8535	6	96.0584	2.88932	6	93.9124	2.73319	6	95.9783	1.26416	6	99.3948	5.93018	6	94.8465	1.39447	6	97.7149	2.20237	6	95.2217	3.09411	6	98.8083	2.27363	6	94.2239	5.85146	6
79.9333	98.4868	2.42669	6	103.106	2.84367	6	95.8411	3.18354	6	93.8087	2.84927	6	95.8126	1.32375	6	95.9112	5.93018	6	94.2853	1.21041	6	97.4074	2.28606	6	95.0818	3.02757	6	98.947	2.44881	6	93.9882	5.93554	6
80	98.3863	3.08599	6	103.224	2.53444	6	95.7728	3.21598	6	93.8087	2.84927	6	95.7592	0.897261	6	100.373	5.12905	6	93.9477	2.66367	6	97.1509	2.43411	6	94.8671	3.00233	6	99.1487	2.54309	6	93.5861	6.08071	6
80.0667	98.1781	3.05792	6	102.949	2.5079	6	95.5682	3.11332	6	93.9452	2.77831	6	95.3312	0.973084	6	100.331	5.0769	6	93.5158	2.83482	6	96.8806	2.56001	6	94.5424	2.99336	6	98.5593	2.47356	6	93.334	6.10997	6
80.1333	97.9638	3.10411	6	102.722	2.48886	6	95.4338	3.15316	6	93.7288	2.92435	6	95.3184	1.05113	6	100.209	5.70638	6	93.2537	2.92695	6	96.9152	2.54396	6	94.2958	2.95414	6	98.1379	2.38376	6	93.1837	6.01005	6
80.2	97.6958	3.02887	6	102.433	2.49619	6	95.4172	3.16925	6	93.5434	3.00697	6	95.6539	1.2094	6	99.8662	5.30896	6	93.0525	2.74088	6	96.9825	2.48662	6	93.9963	2.91098	6	97.698	2.45037	6	93.0052	5.92086	6
80.2667	97.67	2.92507	6	102.528	2.43629	6	95.3074	3.26352	6	93.3202	3.09615	6	95.7326	1.21649	6	99.8226	5.44692	6	93.0115	2.80391	6	97.0486	2.52309	6	94.0346	2.9029	6	97.8745	2.3227	6	93.0434	5.89285	6
80.3333	97.6851	2.82314	6	102.574	2.43033	6	95.3465	3.39743	6	93.3648	3.15854	6	95.7834	1.21193	6	100.017	5.98686	6	93.1248	2.88477	6	97.049	2.53844	6	94.0343	2.97952	6	98.0299	2.2102	6	93.0547	5.88423	6
80.4	97.7437	2.78849	6	102.645	2.44824	6	95.3442	3.41884	6	93.4538	3.20425	6	95.7517	1.06668	6	100.326	6.57368	6	93.1588	2.92714	6	97.0575	2.51839	6	93.795	3.29658	6	98.1131	2.12279	6	93.0731	5.90503	6
80.4667	97.7638	2.73411	6	102.6	2.54373	6	95.4106	3.46599	6	93.5154	3.15897	6	95.8108	1.02139	6	100.367	6.9242	6	93.1757	2.89362	6	97.1307	2.51347	6	93.8139	3.28208	6	98.3238	2.15341	6	93.1209	5.80504	6
80.5333	97.7733	2.77819	6	102.581	2.6159	6	95.4456	3.45869	6	93.5141	3.15913	6	95.8042	1.07174	6	100.109	6.53973	6	93.2401	2.87635	6	97.2683	2.5338	6	93.5452	4.1108	6	98.3436	2.24	6	93.1096	5.79011	6
80.6	97.8293	2.84043	6	102.689	2.64051	6	95.4456	3.50646	6	93.4758	3.03938	6	95.8992	1.0447	6	100.205	6.7667	6	93.3058	2.99286	6	97.2423	2.61147	6	93.5412	4.09267	6	98.3968	2.38355	6	93.1227	5.7225	6
80.6667	97.9069	2.90623	6	102.739	2.65163	6	95.4887	3.35851	6	93.4578	2.90374	6	95.9532	0.961429	6	100.272	6.64589	6	93.3364	3.08286	6	97.2919	2.61973	6	93.5119	4.02459	6	98.4445	2.5224	6	93.1763	5.7253	6
80.7333	97.9677	2.95929	6	102.759	2.7444	6	95.398	3.16423	6	93.5783	2.70293	6	95.9281	1.09552	6	100.596	6.82494	6	93.2806	2.97214	6	97.3805	2.51816	6	93.6062	4.00775	6	98.257	2.69103	6	93.3344	5.71686	6
80.8	98.0133	2.99713	6	102.789	2.67302	6	95.3797	3.14779	6	93.6327	2.55864	6	95.9369	1.23254	6	100.469	6.33572	6	93.3367	2.85249	6	97.4159	2.48341	6	93.836	3.29241	6	98.3684	2.68715	6	93.3459	5.69473	6
80.8667	97.991	3.0018	6	102.828	2.59596	6	95.4676	3.14517	6	93.694	2.53535	6	95.8599	1.27222	6	100.353	5.61663	6	93.4574	2.6871	6	97.3618	2.54987	6	93.8645	3.26278	6	98.4362	2.70154	6	93.3334	5.70702	6
80.9333	97.9733	2.83347	6	102.859	2.65279	6	95.549	3.04576	6	93.6721	2.52733	6	95.833	1.15556	6	100.552	5.93724	6	93.5471	2.58253	6	97.2881	2.56434	6	94.1834	2.86313	6	98.6584	2.6365	6	93.4658	5.72694	6
81	97.928	2.72577	6	102.818	2.74635	6	95.5478	3.0107	6	93.7489	2.45697	6	95.7018	1.12926	6	100.613	5.58759	6	93.4712	2.50639	6	97.3572	2.52377	6	93.9779	3.29028	6	98.6957	2.45267	6	93.5059	5.78233	6
81.0667	97.9288	2.62151	6	102.751	2.70597	6	95.6241	3.10684	6	93.8215	2.50013	6	95.6065	1.2135	6	100.86	5.79226	6	93.4029	2.45417	6	97.3522	2.50988	6	93.6989	4.09418	6	98.5995	2.39719	6	93.4362	5.70526	6
81.1333	97.9325	2.55545	6	102.761	2.74501	6	95.7063	3.19504	6	93.6867	2.63365	6	95.556	1.17315	6	100.597	5.4951	6	93.4134	2.6433	6	97.3471	2.65296	6	93.6503	4.03869	6	98.5749	2.35728	6	93.4038	5.66465	6
81.2	97.9784	2.52871	6	102.772	2.8997	6	95.6954	3.19027	6	93.6863	2.64614	6	95.3606	3.44615	6	100.599	5.43243	6	93.347	2.94729	6	97.3704	2.75037	6	93.6974	4.00436	6	98.513	2.45614	6	93.5077	5.72939	6
81.2667	98.057	2.58445	6	102.782	2.98403	6	95.544	3.18011	6	93.7458	2.54899	6	95.5343	3.31239	6	100.968	6.31669	6	93.3281	3.10899	6	97.4069	2.73315	6	93.7122	3.96935	6	98.4659	2.41974	6	93.5381	5.79917	6
81.3333	98.0854	2.73701	6	102.822	2.82296	6	95.4119	3.22702	6	93.9285	2.40443	6	95.5399	3.43889	6	100.744	5.85639	6	93.2134	3.31029	6	97.4283	2.77435	6	93.665	3.99668	6	98.1301	2.44664	6	93.3946	5.72425	6
81.4	98.1096	2.83212	6	102.769	2.65242	6	95.3731	3.22526	6	93.9213	2.48124	6	95.587	3.36462	6	101.099	6.18517	6	93.2325	3.33232	6	97.4519	2.72034	6	93.8749	3.19174	6	98.0367	2.41429	6	93.38	5.59193	6
81.4667	98.0716	2.95442	6	102.854	2.60892	6	95.353	3.21463	6	93.9	2.51831	6	95.5282	3.40435	6	100.763	5.67137	6	93.2017	3.42083	6	97.5304	2.66938	6	93.9348	3.18329	6	97.9279	2.39532	6	93.4749	5.48238	6
81.5333	98.0124	3.01193	6	102.786	2.48573	6	95.2941	3.23323	6	93.8931	2.5085	6	95.5913	3.47181	6	100.445	5.18462	6	93.1086	3.41386	6	97.5918	2.55855	6	93.9722	3.22331	6	98.0397	2.29354	6	93.5206	5.42361	6
81.6	97.889	3.05852	6	102.748	2.37218	6	95.4114	3.0581	6	93.8204	2.5723	6	95.7787	1.20557	6	100.676	5.24647	6	93.0211	3.2576	6	97.6202	2.50267	6	93.8327	3.92116	6	97.9291	2.30313	6	93.6657	5.15828	6
81.6667	97.8114	3.02602	6	102.651	2.36352	6	95.4846	3.11768	6	93.6818	2.71435	6	95.6625	1.35058	6	100.427	4.67824	6	92.8328	3.40127	6	97.7095	2.44458	6	93.8994	3.96834	6	98.0028	2.38255	6	93.7789	5.00424	6
81.7333	97.7568	3.02164	6	102.559	2.43873	6	95.6654	3.1632	6	93.517	2.88358	6	95.6596	1.37716	6	100.484	5.00929	6	92.733	3.35955	6	97.7946	2.40389	6	93.9621	3.79441	6	98.2208	2.41723	6	93.9408	5.00648	6
81.8	97.7109	2.98576	6	102.524	2.55077	6	95.7601	3.2637	6	93.4363	2.89301	6	95.5818	1.5392	6	100.381	5.14062	6	92.6659	3.34226	6	97.8485	2.45923	6	94.1059	3.71359	6	98.4246	2.61632	6	94.1845	5.13361	6
81.8667	97.7219	3.00553	6	102.488	2.67587	6	95.7715	3.42182	6	93.4012	2.94971	6	95.687	1.45041	6	100.341	5.9719	6	92.6733	3.26466	6	97.8082	2.49625	6	94.263	3.68536	6	98.4376	2.89415	6	94.3739	5.21981	6
81.9333	97.7554	2.93721	6	102.526	2.69736	6	95.8519	3.45041	6	93.4504	2.80925	6	95.696	1.24486	6	100.218	6.02545	6	92.4248	3.72505	6	97.7794	2.5156	6	94.5067	3.53961	6	98.2006	2.96755	6	94.5649	5.17059	6
82	97.8211	2.92015	6	102.584	2.7245	6	95.8709	3.738	6	93.54	2.75529	6	95.7452	1.12612	6	99.8694	5.69973	6	92.1643	4.2984	6	97.7529	2.47314	6	94.5966	2.84383	6	98.0487	3.02677	6	94.1912	5.91854	6
82.0667	97.7946	2.92738	6	102.695	2.65735	6	95.9038	3.75926	6	93.678	2.58396	6	96.1308	0.897446	6	99.8104	5.90562	6	92.0285	4.64916	6	99.9097	3.77303	6	94.6964	2.82307	6	97.8059	2.98729	6	94.3236	5.79514	6
82.1333	98.0174	3.23631	6	102.759	2.71713	6	95.96	3.79894	6	93.6478	2.46867	6	96.2579	0.8752	6	99.5344	5.59854	6	91.889	5.0661	6	99.9559	4.03309	6	94.7952	2.97594	6	97.701	2.95003	6	94.457	5.39517	6
82.2	98.3679	3.55299	6	102.763	2.63443	6	95.9945	3.69802	6	93.7306	2.44394	6	96.3974	0.803534	6	99.1067	4.99244	6	91.7842	5.2454	6	99.9	4.09713	6	94.86	2.97133	6	97.5691	3.11028	6	94.4862	5.00266	6
82.2667	98.6025	3.9571	6	102.628	2.6071	6	96.1157	3.58025	6	93.7354	2.32109	6	96.3842	0.669444	6	99.0645	4.30107	6	91.5492	5.70183	6	99.8388	3.86386	6	95.4297	3.0066	6	97.537	2.90551	6	95.6215	3.96362	6
82.3333	98.7565	4.40745	6	102.541	2.72301	6	96.14	3.58402	6	93.7818	2.36016	6	96.3523	0.584755	6	99.4788	4.67684	6	91.5256	5.80384	6	99.8443	3.69894	6	95.3773	3.0701	6	97.6261	2.7719	6	95.6982	4.23033	6
82.4	98.9721	4.83678	6	102.319	2.79659	6	96.1778	3.69372	6	93.7605	2.28778	6	96.3127	0.60889	6	99.5628	4.85105	6	91.757	5.65028	6	99.7722	3.38289	6	96.0954	3.48345	6	97.658	2.6451	6	96.5999	4.20753	6
82.4667	99.1356	5.0862	6	102.065	2.98738	6	96.2938	3.76722	6	93.6659	2.40755	6	96.1664	0.768745	6	99.0968	3.89986	6	91.8086	5.64334	6	97.5828	2.60874	6	96.2172	3.55181	6	97.6828	2.64149	6	96.4909	4.33449	6
82.5333	98.8879	4.8474	6	101.905	3.06388	6	96.4286	4.03416	6	93.8307	2.53815	6	96.262	0.862544	6	98.7103	2.95999	6	91.8278	5.73223	6	97.4899	3.22371	6	96.5637	3.61115	6	97.7058	2.63123	6	97.1948	4.84893	6
82.6	98.6562	4.83209	6	101.802	2.98689	6	96.2868	4.02775	6	93.7916	2.54008	6	96.348	1.08048	6	98.517	2.29269	6	92.3191	6.32913	6	97.5368	3.83183	6	96.0784	3.87274	6	97.6378	2.57082	6	96.9877	4.84454	6
82.6667	98.4952	4.79927	6	101.723	2.74617	6	96.3436	3.65751	6	93.7259	2.51176	6	96.3672	1.08768	6	98.1766	1.90534	6	92.6581	6.67548	6	97.5808	3.9853	6	96.0007	2.77457	6	97.7684	3.00376	6	96.2763	4.6701	6
82.7333	98.3132	4.58069	6	101.629	2.61107	6	96.3452	3.23093	6	93.8052	2.3328	6	96.4202	1.11899	6	97.698	1.95006	6	90.8749	6.39159	6	97.3916	4.19775	6	95.9086	3.91995	6	97.9531	3.1365	6	95.9263	4.57396	6
82.8	98.0448	4.44876	6	101.718	2.49005	6	96.3069	2.58819	6	94.1975	2.08094	6	96.4686	1.19808	6	97.6039	2.1627	6	90.8031	6.58891	6	97.4518	4.34145	6	95.787	7.19667	6	96.8792	2.20959	6	95.7782	4.6563	6
82.8667	97.9006	4.41577	6	101.792	2.28156	6	96.5906	2.22667	6	94.0755	2.1401	6	96.3854	0.77848	6	97.8599	2.03714	6	89.6101	7.49038	6	97.2563	4.57033	6	94.9677	9.65241	6	96.9342	2.28442	6	95.558	4.602	6
82.9333	97.9865	4.28815	6	101.631	2.2365	6	96.2288	2.03634	6	94.0331	2.22194	6	96.227	0.551783	6	98.1773	1.53719	6	89.889	7.01281	6	97.3333	4.90985	6	94.2244	11.7356	6	95.6094	4.246	6	94.9748	4.60295	6
83	97.9907	4.47874	6	101.502	2.39007	6	96.2866	2.08566	6	94.0921	2.50215	6	96.0817	0.539854	6	99.0078	2.65351	6	88.6403	9.23527	6	96.9776	4.95538	6	94.5195	9.92404	6	95.6449	4.17969	6	94.9018	4.71584	6
83.0667	97.9259	4.34644	6	101.294	2.56147	6	96.1432	1.8488	6	94.1629	2.47837	6	96.1551	0.731203	6	99.6457	4.35155	6	88.6893	9.39844	6	97.183	4.73929	6	94.1708	9.87425	6	95.501	4.23687	6	94.514	4.73129	6
83.1333	97.7327	4.13912	6	101.283	2.8	6	96.1052	2.02553	6	94.189	2.19799	6	96.1775	0.884366	6	100.293	6.18761	6	89.7831	7.84933	6	97.5781	4.68847	6	93.8908	9.5678	6	95.4632	4.23063	6	94.5494	4.72389	6
83.2	97.6125	3.78363	6	101.044	2.93383	6	96.0116	2.33047	6	93.7904	2.87511	6	96.2017	0.986525	6	100.069	6.35918	6	90.2227	7.68306	6	97.7085	4.77616	6	93.0864	9.47531	6	96.6883	2.54396	6	94.0642	5.08408	6
83.2667	97.4264	3.4143	6	100.866	3.13754	6	95.6754	2.8505	6	93.7731	2.8044	6	96.3087	0.847147	6	99.8449	6.80047	6	90.2905	8.32041	6	98.6291	3.72392	6	92.7187	8.64957	6	96.7325	2.89033	6	94.0764	5.12216	6
83.3333	97.6175	3.74861	6	101.051	3.03121	6	95.7441	3.19847	6	93.6172	2.69481	6	96.2422	0.823766	6	99.9743	7.71316	6	90.3633	8.35898	6	98.5642	3.39274	6	93.045	6.83188	6	98.2463	2.77027	6	94.0007	5.70828	6
83.4	97.3783	3.27129	6	101.061	2.91252	6	95.618	3.62012	6	93.6655	2.60347	6	96.1546	0.918402	6	99.7527	7.48408	6	89.7361	9.38011	6	98.7092	3.08481	6	92.6216	8.1226	6	98.3462	2.50553	6	94.3352	5.99606	6
83.4667	97.2882	3.37665	6	101.094	2.92355	6	95.4917	3.66857	6	93.7499	2.61118	6	95.8618	1.05822	6	96.6285	11.8449	6	89.9957	9.01506	6	98.3797	2.76835	6	92.258	8.11463	6	98.394	2.36554	6	93.5802	6.86036	6
83.5333	97.2275	3.70096	6	100.804	2.86902	6	95.3063	3.56134	6	93.9536	2.79652	6	95.7007	1.40606	6	96.2903	12.4194	6	89.573	9.68471	6	98.0009	2.54521	6	91.5274	8.5212	6	98.1393	2.112	6	93.5652	6.77638	6
83.6	97.335	4.03878	6	101.12	2.82447	6	95.0084	3.5499	6	93.9827	2.74431	6	95.537	1.47481	6	96.791	12.704	6	89.6027	9.76244	6	97.7963	2.65252	6	91.4636	8.69202	6	98.0421	2.11398	6	93.3873	6.80785	6
83.6667	97.585	4.33081	6	101.2	2.78022	6	94.7025	3.40321	6	94.1	2.89823	6	95.035	1.55958	6	97.2014	12.9559	6	90.4378	9.28578	6	97.0128	3.15501	6	92.6381	5.1122	6	97.8174	2.12365	6	93.4166	6.80523	6
83.7333	97.3127	3.51263	6	101.132	2.81135	6	94.3772	3.5334	6	94.0917	3.02764	6	94.8927	1.86208	6	97.3762	12.4266	6	90.7825	9.38747	6	96.7937	3.49202	6	92.3417	5.70223	6	97.5585	2.04619	6	93.1867	6.42296	6
83.8	97.4073	3.51198	6	101.197	2.8022	6	94.1846	3.68877	6	93.9714	2.70458	6	94.9918	1.63369	6	97.4769	12.19	6	91.4251	8.99677	6	96.7408	3.71854	6	93.4441	8.4709	6	97.4104	2.01675	6	92.9354	6.03494	6
83.8667	97.4496	3.38916	6	101.354	2.77743	6	93.7325	4.12648	6	93.9416	2.59924	6	95.1654	1.71362	6	100.232	7.21487	6	91.4914	9.74922	6	96.5987	3.93252	6	95.0131	8.45777	6	97.3503	1.9288	6	95.9442	6.18037	6
83.9333	97.6929	3.46322	6	101.575	2.8324	6	93.4439	4.32841	6	93.5064	2.63741	6	95.1338	1.67063	6	100.639	6.86613	6	93.0319	6.67818	6	96.464	3.94792	6	96.7029	14.0782	6	97.5549	2.00773	6	95.995	6.12213	6
84	97.7978	3.47233	6	101.418	2.58544	6	93.2429	4.52505	6	93.3829	2.65198	6	95.253	1.78859	6	100.725	7.12551	6	92.616	6.71583	6	96.3222	3.8658	6	97.7669	11.5125	6	97.6004	2.07082	6	98.5233	10.9795	6
84.0667	97.7952	3.4089	6	101.443	2.58372	6	93.3905	4.27206	6	93.3721	2.67503	6	95.4089	1.70118	6	100.459	6.58107	6	92.9233	4.09194	6	96.0764	3.77136	6	96.9728	8.26261	6	97.6105	2.10257	6	98.5117	11.2004	6
84.1333	97.8863	3.48599	6	101.484	2.60824	6	93.4701	3.87356	6	93.4167	2.61815	6	95.5292	1.54875	6	100.488	6.58666	6	92.493	4.03998	6	96.0148	3.62811	6	98.1689	7.60142	6	97.4371	2.1932	6	100.668	16.061	6
84.2	97.9905	3.51758	6	101.516	2.60666	6	93.4364	3.60719	6	93.3425	2.77167	6	95.4522	1.51044	6	100.648	6.70256	6	93.3581	3.07891	6	96.0081	3.78155	6	96.744	4.89685	6	97.3064	2.28142	6	100.602	15.9534	6
84.2667	97.9909	3.57247	6	101.651	2.57755	6	93.5721	3.3677	6	93.1892	2.69912	6	95.3315	1.35135	6	100.929	7.17943	6	92.9193	3.20928	6	96.0044	3.82501	6	95.508	5.01444	6	97.1816	2.28269	6	98.2071	10.5246	6
84.3333	97.89	3.46142	6	101.787	2.5627	6	93.5591	3.37466	6	93.1801	2.67652	6	95.4472	1.20996	6	100.63	6.87471	6	92.8113	3.25721	6	96.0022	3.84587	6	94.1706	8.24727	6	96.8175	2.2141	6	98.0849	10.3706	6
84.4	97.719	3.34989	6	101.879	2.63524	6	93.566	3.37068	6	93.1636	2.62434	6	95.3202	1.18791	6	100.575	6.68623	6	92.8963	3.16719	6	95.9625	3.83651	6	93.0609	7.76471	6	96.7117	2.21008	6	95.6273	5.71934	6
84.4667	97.7616	3.36924	6	102.018	2.56759	6	93.1477	3.41068	6	93.0582	2.57144	6	95.3707	1.18876	6	100.668	6.8167	6	94.6194	2.59933	6	95.8618	3.77194	6	93.3962	6.98473	6	96.7507	2.29032	6	95.6083	5.66342	6
84.5333	97.6851	3.3612	6	102.129	2.58802	6	92.8336	3.58303	6	92.9745	2.59144	6	95.3531	1.28659	6	100.457	6.73543	6	94.5738	2.32978	6	95.6897	3.89535	6	92.2197	6.74846	6	96.8143	2.3265	6	93.0558	4.98167	6
84.6	97.6129	3.33596	6	102.281	2.59276	6	92.5512	3.7504	6	92.9572	2.49609	6	95.392	1.25871	6	100.412	6.6582	6	94.3508	2.20407	6	95.4781	3.93629	6	92.8044	5.38905	6	96.7859	2.39241	6	92.9127	5.10136	6
84.6667	97.6438	3.47005	6	102.325	2.63431	6	92.3798	3.77195	6	92.9704	2.54115	6	95.4125	1.40885	6	100.295	6.44219	6	94.5445	2.07057	6	95.3286	3.94362	6	92.3462	5.34321	6	96.6899	2.5509	6	92.1974	6.19663	6
84.7333	97.6372	3.48249	6	102.404	2.57138	6	92.2249	3.79924	6	92.9491	2.57646	6	95.3245	1.48641	6	100.427	6.49858	6	94.5301	1.88313	6	95.1683	3.9758	6	92.7963	5.43009	6	96.7406	2.51871	6	92.1425	6.19251	6
84.8	97.6083	3.42931	6	102.367	2.55988	6	92.0233	3.90174	6	92.8808	2.65792	6	95.2713	1.51544	6	100.185	6.11974	6	94.5632	1.76305	6	94.9792	4.08779	6	93.0596	4.4932	6	96.5453	2.47392	6	92.0091	6.30029	6
84.8667	97.3441	3.38122	6	102.293	2.64771	6	91.7853	3.84611	6	92.8418	2.78487	6	95.2245	1.55988	6	100.101	5.97949	6	92.8177	2.48635	6	94.9048	4.10769	6	93.0087	4.24646	6	96.3802	2.35906	6	91.8537	6.39743	6
84.9333	97.1461	3.26437	6	102.262	2.58109	6	91.6302	3.96137	6	92.8028	2.78203	6	95.1479	1.61563	6	99.8681	5.78586	6	92.7637	2.53997	6	94.854	4.12166	6	93.0161	4.2232	6	96.0294	2.3947	6	92.0399	5.92458	6
85	97.0474	3.20245	6	102.189	2.61072	6	91.6297	3.88083	6	92.6812	2.92111	6	95.0755	1.76319	6	99.8756	5.61363	6	92.8392	2.47524	6	94.8603	3.98893	6	92.9916	4.17496	6	95.9065	2.37595	6	92.08	5.85126	6
85.0667	96.9411	3.0268	6	102.07	2.60253	6	91.5055	3.91806	6	92.5787	2.84963	6	95.005	1.84584	6	99.9404	5.68907	6	92.717	2.63963	6	94.7719	3.98609	6	93.245	4.036	6	95.7589	2.27983	6	92.5919	5.14516	6
85.1333	96.874	3.07057	6	101.952	2.7146	6	91.2602	4.03501	6	92.4505	2.77935	6	94.9349	1.93268	6	100.186	6.20196	6	92.7033	2.6558	6	94.7154	3.9669	6	93.1325	4.23311	6	95.7157	2.25796	6	92.6136	5.11012	6
85.2	96.8835	3.0873	6	101.923	2.71122	6	91.2222	4.01928	6	92.4238	2.70482	6	94.9331	1.92443	6	100.137	6.20976	6	92.7817	2.49622	6	94.6776	3.99708	6	93.0296	4.01445	6	95.6776	2.29223	6	92.6436	5.12172	6
85.2667	96.9165	3.10177	6	101.897	2.6655	6	91.1752	4.07451	6	92.3396	2.6307	6	94.8515	1.88328	6	100.138	6.19047	6	92.8341	2.49816	6	94.5867	4.13544	6	93.0018	3.9838	6	95.6456	2.37596	6	92.6966	5.10797	6
85.3333	97.0017	3.10897	6	101.91	2.74887	6	90.9515	3.99586	6	92.2408	2.62205	6	94.7818	1.79254	6	100.022	5.73479	6	92.8559	2.2447	6	94.5233	4.25361	6	92.9534	4.06981	6	95.7272	2.36444	6	92.6885	4.98676	6
85.4	96.9312	3.12731	6	101.87	2.72656	6	90.7238	4.12724	6	92.2128	2.51601	6	94.7336	1.7691	6	100.222	5.88854	6	93.1251	1.89664	6	94.4148	4.46003	6	92.9274	4.07983	6	95.6755	2.4101	6	92.7105	5.05691	6
85.4667	97.0124	3.05894	6	101.915	2.74775	6	90.5038	4.25003	6	92.1343	2.6065	6	94.6528	1.69241	6	100.064	5.57928	6	93.0485	1.91884	6	94.4186	4.45486	6	92.8397	4.12026	6	95.622	2.45597	6	92.6055	5.19696	6
85.5333	96.9877	2.99041	6	101.957	2.62086	6	90.4214	4.20483	6	92.0695	2.68536	6	94.574	1.62209	6	99.7068	4.87967	6	93.0997	1.91911	6	94.3804	4.48527	6	92.8643	4.12762	6	95.5395	2.38841	6	92.5932	5.29676	6
85.6	96.9158	2.98164	6	101.938	2.5355	6	90.1744	4.27858	6	91.9245	2.81246	6	94.5434	1.61486	6	99.4531	4.29058	6	92.9604	2.05622	6	94.3491	4.35304	6	92.7658	4.17166	6	95.4879	2.41413	6	92.5005	5.27333	6
85.6667	96.8309	2.90903	6	101.925	2.50767	6	89.9445	4.35468	6	91.8173	2.80375	6	94.4876	1.67315	6	99.5027	4.28311	6	92.8912	2.08165	6	94.3045	4.32716	6	92.7423	4.17498	6	95.3326	2.42105	6	92.4587	5.32501	6
85.7333	96.7078	2.87624	6	101.817	2.49089	6	89.9096	4.50236	6	91.7128	2.77471	6	94.5186	1.71738	6	99.4255	4.30039	6	92.7157	2.30264	6	94.2186	4.26082	6	92.8023	4.25795	6	95.3045	2.26243	6	92.4877	5.44586	6
85.8	96.6275	2.87338	6	101.779	2.49329	6	89.7661	4.47165	6	91.5942	2.78746	6	94.4099	1.78378	6	99.1366	3.79673	6	92.4862	2.37226	6	94.1413	4.2437	6	92.7206	4.16052	6	95.0312	2.44616	6	92.3397	5.33114	6
85.8667	96.371	2.94902	6	101.684	2.51799	6	89.6926	4.45011	6	91.4534	2.79839	6	94.3807	1.80753	6	98.8692	3.45971	6	92.4444	2.40204	6	93.985	4.36944	6	92.7173	4.16209	6	95.0808	2.26241	6	92.2877	5.21677	6
85.9333	96.3384	3.0042	6	101.569	2.52887	6	89.5752	4.5105	6	91.3782	2.77631	6	94.3996	1.88866	6	98.941	3.6686	6	92.2352	2.63357	6	93.8629	4.43616	6	92.6288	4.22235	6	95.0033	2.25391	6	92.1672	5.16435	6
86	96.2781	3.05783	6	101.553	2.5669	6	89.4055	4.54359	6	91.3355	2.77179	6	94.2689	1.95934	6	99.1462	4.13604	6	92.0807	2.85319	6	93.7486	4.5896	6	92.6037	4.26793	6	94.9155	2.21575	6	92.1266	5.14105	6
86.0667	96.2209	3.1075	6	101.594	2.50405	6	89.3427	4.54314	6	91.3354	2.80321	6	94.2378	2.04544	6	98.8568	3.80722	6	92.2328	2.55447	6	93.6013	4.67648	6	92.48	4.26785	6	94.8635	2.18313	6	91.9908	5.07518	6
86.1333	96.1635	3.17333	6	101.636	2.43413	6	89.1874	4.46001	6	91.3237	2.76935	6	94.1458	2.0989	6	98.6511	3.53258	6	92.3166	2.31394	6	93.4835	4.79326	6	92.4181	4.19354	6	94.8507	2.19676	6	91.876	5.0959	6
86.2	96.1304	3.23482	6	101.677	2.34922	6	89.067	4.41226	6	91.28	2.72859	6	94.0517	2.07415	6	98.7914	3.68806	6	92.2512	2.48625	6	93.3661	4.85657	6	92.4614	4.35731	6	94.8129	2.21301	6	91.9151	5.13938	6
86.2667	96.203	3.28072	6	101.646	2.29158	6	88.9403	4.3583	6	91.3048	2.69587	6	93.9882	2.06101	6	98.6353	3.53222	6	92.2125	2.34011	6	93.3477	4.83242	6	92.4052	4.31742	6	94.6119	2.33282	6	91.9104	5.11805	6
86.3333	96.1685	3.25812	6	101.629	2.28675	6	88.7642	4.3404	6	91.2198	2.71293	6	93.8471	2.01982	6	98.1961	2.93008	6	92.3063	1.9834	6	93.2694	4.92415	6	92.3294	4.14491	6	94.6193	2.31235	6	91.9388	5.12228	6
86.4	96.1338	3.20653	6	101.515	2.31067	6	88.7018	4.3573	6	91.1629	2.72287	6	93.7807	1.9142	6	97.9289	2.71181	6	92.4117	1.66734	6	93.1831	4.93678	6	92.2735	4.16156	6	94.5594	2.27129	6	91.8725	5.18524	6
86.4667	96.0947	3.20543	6	101.407	2.37226	6	88.4831	4.30912	6	91.1121	2.72429	6	93.6767	1.87249	6	98.103	2.92125	6	92.3492	1.57965	6	93.1804	4.9508	6	92.241	4.18896	6	94.495	2.23724	6	91.8248	5.16176	6
86.5333	96.0474	3.22948	6	101.268	2.43047	6	88.3182	4.34509	6	91.0671	2.77004	6	93.5342	1.77182	6	98.0754	2.97911	6	92.3004	1.61007	6	93.1225	5.00919	6	92.0833	4.13739	6	94.3708	2.23439	6	91.7292	5.075	6
86.6	95.9814	3.17297	6	101.121	2.52351	6	88.1397	4.38657	6	91.0421	2.81643	6	93.4836	1.7877	6	98.0046	3.04828	6	92.2387	1.56158	6	93.0576	5.02583	6	91.958	4.01974	6	94.5084	2.05392	6	91.6114	5.02363	6
86.6667	95.8396	3.13085	6	101.055	2.61775	6	87.9395	4.45602	6	91.0351	2.80423	6	93.4662	1.884	6	97.9695	3.09654	6	92.1026	1.75377	6	92.9852	5.08764	6	91.8707	3.99534	6	94.5363	1.95106	6	91.5502	4.92982	6
86.7333	95.8168	3.1507	6	101.075	2.66759	6	87.8053	4.52251	6	91.0173	2.85208	6	93.4612	1.89629	6	97.896	3.12921	6	91.8831	2.11768	6	92.9372	5.11014	6	91.8147	4.06894	6	94.4081	1.95891	6	91.4843	4.86337	6
86.8	95.7899	3.28184	6	101.093	2.68548	6	87.6634	4.46369	6	90.9316	2.85403	6	93.4913	1.89703	6	97.7735	3.08377	6	91.7609	2.23603	6	92.8958	5.18182	6	91.7658	4.10299	6	94.3538	1.97873	6	91.4856	4.91063	6
86.8667	95.7972	3.24212	6	100.994	2.6812	6	87.5189	4.552	6	90.8391	2.90105	6	93.4877	1.85921	6	97.4491	2.83367	6	91.6082	2.57748	6	92.8104	5.23368	6	91.7641	4.06107	6	94.2541	2.03526	6	91.5342	5.01733	6
86.9333	95.8118	3.19591	6	100.946	2.68512	6	87.4329	4.5727	6	90.7746	2.94056	6	93.534	1.87849	6	97.6003	2.95511	6	91.6552	2.52927	6	92.8074	5.21626	6	91.7107	4.03237	6	94.0881	2.09894	6	91.4729	5.1064	6
87	95.7858	3.25889	6	100.878	2.69239	6	87.3358	4.70073	6	90.7255	2.97279	6	93.5898	1.78579	6	97.5161	2.96436	6	91.6583	2.53752	6	92.7944	5.23307	6	91.6616	4.15675	6	93.8707	2.22829	6	91.5115	5.16621	6
87.0667	95.7265	3.27617	6	100.826	2.74527	6	87.2446	4.69629	6	90.6345	3.07219	6	93.4454	1.77706	6	97.5027	2.93746	6	91.6635	2.55907	6	92.6963	5.27353	6	91.6147	4.25001	6	93.8115	2.25486	6	91.4143	5.27727	6
87.1333	95.7196	3.25606	6	100.706	2.771	6	87.1712	4.72184	6	90.5871	3.11324	6	93.3859	1.82327	6	97.4173	2.84273	6	91.7211	2.49807	6	92.6538	5.27208	6	91.5546	4.28113	6	93.6187	2.42554	6	91.2696	5.29245	6
87.2	95.6402	3.11855	6	100.628	2.77854	6	86.9788	4.78059	6	90.6078	3.11965	6	93.3059	1.84619	6	97.6078	3.09366	6	91.7325	2.3363	6	92.553	5.31162	6	91.5012	4.24074	6	93.4844	2.47704	6	91.198	5.18582	6
87.2667	95.5486	3.06042	6	100.639	2.83924	6	86.9835	4.80619	6	90.5961	3.16999	6	93.1639	1.92137	6	97.4711	3.01446	6	91.6892	2.28263	6	92.5168	5.33054	6	91.4189	4.27223	6	93.5057	2.23355	6	91.1025	5.02021	6
87.3333	95.5257	3.0131	6	100.552	2.93176	6	86.8503	4.79068	6	90.64	3.21388	6	93.0674	2.00685	6	97.0795	2.73867	6	91.6313	2.25737	6	92.4032	5.36327	6	91.3963	4.33462	6	93.5262	2.09546	6	91.1089	4.88385	6
87.4	95.4725	2.91597	6	100.514	2.92927	6	86.6722	4.75005	6	90.584	3.21408	6	92.9105	2.11804	6	96.8816	2.65654	6	91.6036	2.18336	6	92.3002	5.35493	6	91.3329	4.23279	6	93.5409	2.04125	6	90.9824	4.86498	6
87.4667	95.4605	2.87988	6	100.408	2.90348	6	86.4659	5.02555	6	90.5218	3.14384	6	92.9415	2.03282	6	97.0027	2.69316	6	91.6557	2.09899	6	92.2508	5.34061	6	91.3105	4.13499	6	93.5101	1.9666	6	91.0041	4.74183	6
87.5333	95.3087	2.76616	6	100.293	2.88166	6	86.3505	5.00984	6	90.5038	3.07324	6	92.8535	1.95104	6	96.9258	2.68468	6	91.5911	2.15673	6	92.1468	5.35499	6	91.2514	4.11794	6	93.4334	1.95692	6	91.0609	4.76012	6
87.6	95.2026	2.75478	6	100.206	2.91828	6	86.2873	5.01361	6	90.4142	3.03353	6	92.7654	1.981	6	96.8258	2.66568	6	91.5698	2.40591	6	92.1041	5.29131	6	91.2051	4.13967	6	93.4365	1.89904	6	91.0151	4.69334	6
87.6667	95.2046	2.75581	6	100.161	2.98041	6	86.0098	5.24965	6	90.3168	2.93679	6	92.7797	1.97635	6	96.7857	2.5758	6	91.6395	2.31383	6	92.0352	5.26387	6	91.1195	4.1943	6	93.345	1.92204	6	90.9416	4.75732	6
87.7333	95.1384	2.73559	6	100.074	2.95715	6	85.8136	5.29569	6	90.1966	2.91919	6	92.6785	2.00252	6	96.7018	2.59886	6	91.5094	2.54214	6	91.9716	5.24305	6	91.0282	4.24162	6	93.3325	1.91798	6	90.825	4.83742	6
87.8	95.0994	2.69321	6	99.9715	3.03034	6	85.7075	5.33774	6	90.1109	2.9734	6	92.6548	1.98169	6	96.4943	2.52881	6	91.5627	2.36342	6	91.9068	5.26858	6	90.9764	4.29381	6	93.2459	1.88199	6	90.8053	4.766	6
87.8667	95.066	2.63497	6	99.9392	3.00425	6	85.7327	5.14738	6	90.0185	3.02413	6	92.5085	2.05532	6	96.0727	2.66611	6	91.5315	2.28367	6	91.8543	5.23466	6	90.9541	4.35982	6	93.0414	1.99893	6	90.7211	4.79504	6
87.9333	95.0737	2.74558	6	99.8877	3.0447	6	85.6281	5.21471	6	90.0187	3.00429	6	92.4833	2.20272	6	95.9602	2.74663	6	91.5859	2.01866	6	91.8378	5.23508	6	90.8648	4.36798	6	93.1422	1.89184	6	90.5521	4.7724	6
88	95.1002	2.66989	6	99.8565	3.05761	6	85.5337	5.2889	6	89.9419	3.02394	6	92.4483	2.20932	6	95.9091	2.75925	6	91.4574	2.019	6	91.8121	5.27903	6	90.8532	4.46718	6	92.9745	1.95417	6	90.5555	4.7666	6
88.0667	95.0502	2.7186	6	99.7263	3.04852	6	85.5416	5.09355	6	89.8517	3.05102	6	92.3627	2.28171	6	95.8314	2.80776	6	91.2319	2.12965	6	91.7814	5.32245	6	90.9094	4.3963	6	92.7554	2.20187	6	90.5644	4.70914	6
88.1333	95.0033	2.73338	6	99.7257	3.05697	6	85.5313	5.16397	6	89.7771	3.05075	6	92.281	2.19727	6	95.8083	2.66975	6	91.087	2.03027	6	91.8027	5.35041	6	90.9033	4.3946	6	92.5533	2.41921	6	90.6042	4.6867	6
88.2	94.9916	2.68794	6	99.6625	3.09441	6	85.3995	5.37701	6	89.6681	2.95531	6	92.2275	2.17596	6	95.6681	2.8778	6	90.849	2.27841	6	91.7807	5.34142	6	90.8295	4.31404	6	92.4539	2.49029	6	90.5452	4.80686	6
88.2667	94.8816	2.72771	6	99.6252	3.15574	6	85.2979	5.32396	6	89.6128	2.92071	6	92.1722	2.15418	6	95.7318	2.78992	6	90.6655	2.37485	6	91.7387	5.36092	6	90.8116	4.37669	6	92.3845	2.53875	6	90.5691	4.79111	6
88.3333	94.8328	2.74506	6	99.4872	3.21313	6	85.248	5.27709	6	89.4482	2.95417	6	92.0671	2.13358	6	95.6577	2.7171	6	90.5468	2.48017	6	91.6574	5.35166	6	90.7977	4.41872	6	92.2775	2.58546	6	90.5935	4.81495	6
88.4	94.7955	2.80492	6	99.43	3.28319	6	85.161	5.24256	6	89.349	2.9645	6	92.0296	2.14864	6	95.4522	3.05544	6	90.4556	2.3789	6	91.6142	5.35609	6	90.7421	4.35898	6	92.206	2.59133	6	90.5059	4.86097	6
88.4667	94.7115	2.79208	6	99.381	3.3414	6	84.9891	5.47181	6	89.3491	2.93323	6	91.9438	2.10922	6	95.2989	3.04809	6	90.4579	2.24781	6	91.5493	5.31026	6	90.6537	4.44729	6	92.3221	2.29683	6	90.4557	4.87245	6
88.5333	94.6775	2.84679	6	99.2522	3.41351	6	84.7987	5.70259	6	89.2998	2.87426	6	91.9085	2.111	6	95.2191	3.00927	6	90.5365	2.13952	6	91.466	5.29458	6	90.6151	4.44172	6	92.2564	2.30541	6	90.4181	4.99239	6
88.6	94.6481	2.92925	6	99.1737	3.44783	6	84.6752	5.72527	6	89.2559	2.90764	6	91.8324	2.14004	6	95.498	2.67324	6	90.5838	1.85031	6	91.4526	5.27234	6	90.5833	4.53017	6	92.1988	2.2642	6	90.3551	4.96082	6
88.6667	94.7127	2.92489	6	99.1256	3.48075	6	84.4249	6.0168	6	89.1893	2.91337	6	91.8665	2.18938	6	95.2947	2.86462	6	90.3642	1.98247	6	91.4345	5.3058	6	90.4973	4.48076	6	92.3633	2.00744	6	90.2727	4.99559	6
88.7333	94.6118	2.80788	6	99.1548	3.41363	6	84.2113	6.32212	6	89.1029	2.92748	6	91.8627	2.22799	6	95.0261	3.10742	6	90.1882	2.14119	6	91.4346	5.30037	6	90.474	4.47399	6	92.2686	2.06774	6	90.179	5.00913	6
88.8	94.5899	2.81145	6	99.033	3.31428	6	83.996	6.59178	6	89.0824	2.87895	6	91.7941	2.27421	6	95.0828	3.06788	6	90.1029	2.30063	6	91.381	5.317	6	90.4139	4.51065	6	92.3816	1.97703	6	90.107	5.13936	6
88.8667	94.5846	2.81177	6	98.9374	3.3171	6	84.0238	6.44531	6	88.9778	2.90096	6	91.7088	2.30461	6	94.8249	3.33282	6	89.9603	2.47947	6	91.3493	5.36978	6	90.4005	4.55176	6	92.3966	1.96454	6	90.1303	5.15709	6
88.9333	94.5125	2.72277	6	98.81	3.26371	6	84.0645	6.19009	6	88.8615	2.91879	6	91.6354	2.40296	6	94.7772	3.48978	6	89.7272	2.57738	6	91.2822	5.33976	6	90.3271	4.55533	6	92.3622	1.97488	6	90.074	5.04834	6
89	94.44	2.74672	6	98.7489	3.19904	6	84.1484	5.93708	6	88.7667	2.96049	6	91.5712	2.44896	6	94.5744	3.67462	6	89.6132	2.64109	6	91.1783	5.33026	6	90.3455	4.59355	6	92.3864	1.96922	6	90.1248	5.02501	6
89.0667	94.379	2.77433	6	98.6708	3.16415	6	84.1279	5.73883	6	88.702	2.95091	6	91.4924	2.45182	6	94.453	3.70428	6	89.5862	2.68775	6	91.0944	5.30026	6	90.3113	4.58914	6	92.3317	1.95364	6	90.1143	5.07682	6
89.1333	94.4067	2.92338	6	98.5283	3.2609	6	83.972	5.6881	6	88.7528	2.84728	6	91.4819	2.45239	6	94.4779	3.68194	6	89.6265	2.51806	6	91.0345	5.28913	6	90.3526	4.60735	6	92.4354	1.92105	6	90.2527	4.91524	6
89.2	94.384	2.92019	6	98.4314	3.37328	6	84.0243	5.4871	6	88.6989	2.85588	6	91.407	2.46221	6	94.2387	3.99189	6	89.6871	2.43942	6	90.9691	5.29183	6	90.3436	4.62613	6	92.3175	1.96216	6	90.307	4.69059	6
89.2667	94.3512	2.92126	6	98.3504	3.35645	6	83.9421	5.4174	6	88.6469	2.80591	6	91.3792	2.47985	6	94.3725	3.70838	6	89.6097	2.38829	6	90.9168	5.27393	6	90.2914	4.57619	6	92.2586	1.92777	6	90.2259	4.68118	6
89.3333	94.3186	2.98619	6	98.3577	3.45201	6	83.8349	5.43034	6	88.6011	2.77922	6	91.3816	2.44446	6	94.1601	3.97579	6	89.6478	2.37878	6	90.9386	5.31406	6	90.2782	4.62386	6	92.3863	1.94331	6	90.1991	4.7385	6
89.4	94.3054	2.87358	6	98.1839	3.49051	6	83.5559	5.74977	6	88.6083	2.70594	6	91.3568	2.39602	6	94.0276	4.4934	6	89.6284	2.45297	6	90.9148	5.34932	6	90.1542	4.64472	6	92.5155	2.00345	6	90.0491	4.8537	6
89.4667	94.2719	2.84619	6	98.0289	3.48316	6	83.4059	6.02286	6	88.5438	2.73229	6	91.2613	2.43765	6	94.0567	4.60464	6	89.5883	2.44682	6	90.9097	5.38844	6	90.1345	4.65316	6	92.5044	2.00883	6	89.9673	4.84701	6
89.5333	94.2267	2.80815	6	97.9853	3.42903	6	83.4068	6.08132	6	88.3914	2.84849	6	91.1716	2.40889	6	94.0133	4.61283	6	89.411	2.55383	6	90.841	5.40652	6	89.9936	4.65091	6	92.517	2.02861	6	89.7536	5.0069	6
89.6	94.2922	2.59728	6	97.9591	3.38333	6	83.2569	6.29129	6	88.323	2.88539	6	91.1908	2.4022	6	94.0083	4.63481	6	89.2143	2.50693	6	90.7723	5.35921	6	89.9148	4.7067	6	92.4109	1.95867	6	89.5846	5.17319	6
89.6667	94.3524	2.43073	6	97.9194	3.39036	6	83.1147	6.36422	6	88.2279	2.89704	6	91.1504	2.39456	6	93.7665	4.98174	6	89.2188	2.5305	6	90.7438	5.36864	6	89.8247	4.74589	6	92.3224	1.99135	6	89.4695	5.19081	6
89.7333	94.3964	2.39289	6	97.8706	3.35575	6	83.0937	6.37226	6	88.1551	2.94721	6	91.0922	2.45886	6	93.6286	5.14738	6	89.0862	2.58661	6	90.6641	5.34926	6	89.7821	4.76991	6	92.186	1.92005	6	89.3332	5.23296	6
89.8	94.3937	2.48965	6	97.9263	3.33518	6	83.1425	6.12564	6	88.0742	2.97908	6	91.037	2.56352	6	93.5778	5.06404	6	88.9197	2.67645	6	90.6233	5.32458	6	89.7627	4.78308	6	91.9581	1.95548	6	89.3084	5.09724	6
89.8667	94.4267	2.55161	6	97.8925	3.4353	6	83.0816	6.06973	6	88.027	2.98447	6	90.9917	2.57632	6	93.5316	5.01829	6	89.0577	2.51177	6	90.5475	5.27662	6	89.6688	4.76615	6	91.7043	2.12562	6	89.2317	5.15095	6
89.9333	94.3538	2.51239	6	97.8745	3.49023	6	83.0176	6.09496	6	87.9047	2.97796	6	90.9731	2.65004	6	93.5167	4.86213	6	89.0034	2.4773	6	90.5149	5.25828	6	89.6843	4.8049	6	91.6216	2.07263	6	89.2422	5.25999	6
90	94.2281	2.7338	6	97.7669	3.50689	6	82.9724	6.03471	6	87.8114	2.98691	6	90.84	2.66505	6	93.4054	4.71847	6	88.8964	2.58617	6	90.4892	5.25752	6	89.6671	4.83007	6	91.6019	2.07503	6	89.2817	5.36614	6
90.0667	94.1263	2.88346	6	97.6667	3.51139	6	83.0244	5.9551	6	87.7823	3.02258	6	90.8373	2.68491	6	93.5126	4.56768	6	88.8451	2.45423	6	90.4274	5.23912	6	89.669	4.85228	6	91.5032	2.06833	6	89.3567	5.50584	6
90.1333	94.0454	2.92398	6	97.6388	3.51062	6	82.9095	6.03304	6	87.7507	3.00712	6	90.8163	2.68737	6	93.4696	4.47085	6	88.7672	2.43051	6	90.3631	5.20127	6	89.6395	4.86611	6	91.5501	2.06965	6	89.3682	5.46705	6
90.2	94.0762	2.94628	6	97.5632	3.51149	6	82.7895	6.29764	6	87.6586	3.00512	6	90.7469	2.65938	6	93.3952	4.37052	6	88.7015	2.42815	6	90.3266	5.21293	6	89.6371	4.87849	6	91.6259	2.03993	6	89.322	5.5198	6
90.2667	94.0361	2.91408	6	97.5025	3.47945	6	82.8563	6.31947	6	87.5596	3.03901	6	90.7598	2.67687	6	93.2193	4.5737	6	88.437	2.53915	6	90.3252	5.25856	6	89.5308	4.87433	6	91.5635	1.96083	6	89.2483	5.45681	6
90.3333	94.1103	2.84972	6	97.4418	3.45479	6	82.8493	6.11307	6	87.5194	3.06869	6	90.6256	2.6132	6	92.9471	4.87215	6	88.4163	2.44226	6	90.3062	5.26458	6	89.4997	4.89287	6	91.4051	2.0431	6	89.2242	5.35444	6
90.4	94.1229	2.831	6	97.4956	3.48812	6	82.8235	6.03716	6	87.4882	3.05612	6	90.6267	2.60464	6	92.8402	5.09249	6	88.4136	2.35755	6	90.2886	5.2769	6	89.4669	4.86153	6	91.4293	1.9655	6	89.1953	5.22229	6
90.4667	94.1341	2.86669	6	97.4929	3.52424	6	82.5915	6.30759	6	87.4189	3.07162	6	90.5456	2.61246	6	92.6327	5.2154	6	88.3036	2.50035	6	90.2994	5.21719	6	89.3999	4.8229	6	91.3745	1.98463	6	89.0869	5.12732	6
90.5333	94.1261	2.85296	6	97.4485	3.54264	6	82.3962	6.51788	6	87.3135	3.08071	6	90.5232	2.62741	6	92.6409	5.07752	6	88.2677	2.47976	6	90.345	5.21802	6	89.329	4.83322	6	91.1429	2.14222	6	89.0474	5.09173	6
90.6	94.0419	2.82343	6	97.4154	3.55841	6	82.3543	6.41806	6	87.3071	3.08518	6	90.5333	2.61275	6	92.5273	5.25939	6	88.2794	2.31638	6	90.378	5.18074	6	89.278	4.8092	6	91.0942	2.16572	6	89.0409	5.12026	6
90.6667	93.9773	2.87286	6	97.3871	3.59139	6	82.2084	6.5064	6	87.2852	3.05924	6	90.5049	2.59386	6	92.5732	5.25562	6	88.3626	2.22299	6	90.3924	5.09844	6	89.2878	4.77714	6	91.2044	2.11201	6	89.0613	5.11529	6
90.7333	94.0255	2.75661	6	97.3513	3.60724	6	82.1034	6.68383	6	87.2631	3.02077	6	90.5732	2.67146	6	92.3898	5.40308	6	88.4237	2.11943	6	90.381	5.06598	6	89.2027	4.77625	6	91.148	2.06395	6	88.961	5.1337	6
90.8	93.9316	2.78166	6	97.2774	3.58732	6	81.8957	6.93986	6	87.2101	2.96856	6	90.5166	2.73012	6	92.3383	5.44663	6	88.3945	2.13519	6	90.3949	5.07425	6	89.1499	4.75946	6	91.1813	2.02097	6	88.8876	5.19759	6
90.8667	93.8506	2.76061	6	97.2287	3.60668	6	81.8305	6.95959	6	87.1358	2.98373	6	90.4556	2.66067	6	92.4186	5.33556	6	88.4059	2.06326	6	90.2869	5.11228	6	89.0926	4.88107	6	91.3081	2.00149	6	88.8432	5.23074	6
90.9333	93.8164	2.77944	6	97.1554	3.59714	6	81.8327	6.83528	6	87.1129	2.96783	6	90.4037	2.62657	6	92.2733	5.44452	6	88.3654	2.11541	6	90.1698	5.13182	6	89.0574	4.85407	6	91.5482	2.10691	6	88.7891	5.26155	6
91	93.8172	2.82883	6	97.1622	3.59663	6	81.8069	6.83429	6	87.0722	2.92498	6	90.4133	2.65603	6	92.2272	5.52097	6	88.337	2.193	6	90.0458	5.17933	6	89.0025	4.79625	6	91.5399	2.07427	6	88.8069	5.24071	6
91.0667	93.9059	2.74659	6	97.1343	3.62535	6	81.7438	6.77546	6	87.035	2.91888	6	90.4595	2.70255	6	92.1936	5.43205	6	88.2351	2.21989	6	89.9002	5.26773	6	89.0265	4.87014	6	91.4527	2.01876	6	88.7947	5.20059	6
91.1333	93.7513	2.91468	6	97.09	3.67576	6	81.6796	6.84246	6	86.9653	2.92977	6	90.4644	2.71766	6	92.1737	5.42017	6	88.1069	2.26961	6	89.8168	5.314	6	88.9866	4.85316	6	91.5177	2.21844	6	88.7755	5.20655	6
91.2	93.761	2.89243	6	96.9954	3.68277	6	81.6745	6.88327	6	86.8962	2.95012	6	90.4251	2.73722	6	92.1202	5.34087	6	88.0378	2.31183	6	89.7479	5.31713	6	88.9604	4.86573	6	91.4199	2.26664	6	88.7373	5.17496	6
91.2667	93.7174	2.98903	6	96.9423	3.67971	6	81.6869	6.81747	6	86.8557	3.00123	6	90.5009	2.80976	6	92.0337	5.34457	6	88.0111	2.22961	6	89.7575	5.3126	6	88.9699	4.78188	6	91.2321	2.13748	6	88.7185	5.13641	6
91.3333	93.7091	3.04841	6	96.9167	3.75206	6	81.5739	6.93586	6	86.7874	3.0831	6	90.4847	2.84766	6	91.944	5.42671	6	87.9803	2.13685	6	89.7333	5.33395	6	88.9914	4.79206	6	91.0809	2.08964	6	88.7353	5.11383	6
91.4	93.6563	3.05584	6	96.8104	3.78486	6	81.5055	6.96064	6	86.6932	3.13778	6	90.4512	2.87076	6	91.957	5.26838	6	87.9194	2.16816	6	89.7093	5.30278	6	88.9753	4.89586	6	91.0153	2.07942	6	88.6774	5.0755	6
91.4667	93.4969	3.15053	6	96.7814	3.74079	6	81.5181	6.98098	6	86.6637	3.12715	6	90.3391	2.83385	6	91.8011	5.39925	6	87.8863	2.1877	6	89.7044	5.29546	6	88.9223	4.92193	6	91.0751	2.17321	6	88.6312	5.09911	6
91.5333	93.5522	3.08049	6	96.7538	3.72682	6	81.395	6.90613	6	86.638	3.13894	6	90.2686	2.86171	6	91.8929	5.30228	6	87.8608	2.18712	6	89.6646	5.30716	6	88.8905	4.94835	6	91.1128	2.13188	6	88.6415	5.08408	6
91.6	93.5211	3.10504	6	96.7448	3.76889	6	81.3192	6.7964	6	86.5752	3.20809	6	90.2691	2.85345	6	91.7794	5.46648	6	87.8947	2.06855	6	89.6345	5.32793	6	88.816	4.87147	6	91.1324	2.11622	6	88.5837	5.05302	6
91.6667	93.5128	3.02549	6	96.6909	3.76626	6	81.174	6.84607	6	86.534	3.15448	6	90.1725	2.7633	6	91.7426	5.6661	6	87.8195	2.13556	6	89.552	5.30021	6	88.7678	4.85069	6	91.2482	2.20283	6	88.5473	5.08427	6
91.7333	93.4761	3.00499	6	96.6203	3.74276	6	81.2016	6.87729	6	86.4906	3.16177	6	90.1414	2.80893	6	91.8083	5.59315	6	87.7795	2.15656	6	89.5131	5.25104	6	88.6953	4.89131	6	91.2166	2.22317	6	88.4624	5.12746	6
91.8	93.381	2.97786	6	96.5576	3.82395	6	81.1916	6.93845	6	86.4725	3.23736	6	90.1133	2.75614	6	91.7666	5.63267	6	87.6761	2.11966	6	89.4989	5.24518	6	88.6363	4.92362	6	91.1149	2.19997	6	88.3414	5.155	6
91.8667	93.308	2.94213	6	96.4937	3.87207	6	81.0696	6.92407	6	86.4202	3.27065	6	90.0701	2.76913	6	91.7947	5.64903	6	87.6496	2.08988	6	89.4814	5.2377	6	88.609	4.92329	6	91.0761	2.13316	6	88.3215	5.09666	6
91.9333	93.2875	2.94646	6	96.4549	3.92111	6	81.0033	7.00988	6	86.3768	3.29772	6	89.9779	2.67457	6	91.7074	5.77575	6	87.5606	2.1629	6	89.4693	5.24521	6	88.5794	4.84657	6	91.0188	2.24401	6	88.2195	5.0664	6
92	93.2388	2.93009	6	96.4192	3.97875	6	80.9623	7.1092	6	86.3449	3.2803	6	89.9969	2.69435	6	91.7591	5.69972	6	87.4657	2.16161	6	89.4093	5.22334	6	88.5677	4.8888	6	90.9532	2.28606	6	88.1995	5.05786	6
92.0667	93.217	2.93971	6	96.4001	3.93062	6	80.9381	7.09793	6	86.2824	3.28981	6	90.004	2.82096	6	91.5934	5.76715	6	87.4051	2.1697	6	89.3896	5.24691	6	88.5533	4.90956	6	90.9043	2.28103	6	88.2133	4.97459	6
92.1333	93.103	2.86892	6	96.2906	3.93517	6	80.8016	7.09193	6	86.2402	3.28781	6	89.9244	2.8006	6	91.4904	5.64672	6	87.3325	2.2094	6	89.3898	5.30895	6	88.5535	4.84612	6	90.9219	2.28768	6	88.2271	5.04502	6
92.2	93.0111	2.85436	6	96.2548	3.84097	6	80.6624	7.11649	6	86.197	3.26754	6	89.8412	2.80453	6	91.3809	5.76999	6	87.3132	2.24261	6	89.3276	5.34765	6	88.5901	4.84801	6	90.9859	2.41133	6	88.2878	4.98119	6
92.2667	93.0725	2.7851	6	96.2147	3.80155	6	80.61	7.14599	6	86.1327	3.26377	6	89.8139	2.82695	6	91.394	5.63483	6	87.2295	2.21989	6	89.3129	5.33153	6	88.476	4.85194	6	90.9287	2.38094	6	88.1836	5.1102	6
92.3333	92.9747	2.89912	6	96.1072	3.73267	6	80.63	7.10443	6	86.0781	3.25864	6	89.7938	2.88301	6	91.4283	5.44248	6	87.2055	2.07119	6	89.3212	5.32158	6	88.4419	4.90412	6	90.7362	2.20983	6	88.2092	5.11789	6
92.4	92.9799	2.95879	6	96.0172	3.67596	6	80.5834	7.04996	6	86.0422	3.26698	6	89.8148	2.91841	6	91.4047	5.33724	6	87.1476	2.07514	6	89.3094	5.33054	6	88.4341	4.91547	6	90.7678	2.20535	6	88.215	5.1255	6
92.4667	92.9133	2.96017	6	95.8636	3.70897	6	80.5384	6.9577	6	86.0794	3.25538	6	89.8083	2.89137	6	91.4385	5.36451	6	87.1193	2.05697	6	89.2865	5.31971	6	88.3433	4.92949	6	90.675	2.24001	6	88.1434	5.2372	6
92.5333	92.9359	2.98241	6	95.8734	3.69986	6	80.5386	6.96776	6	86.0798	3.19902	6	89.8478	2.81748	6	91.4255	5.43365	6	87.102	1.96889	6	89.218	5.29882	6	88.2498	4.95284	6	90.6107	2.30186	6	88.1079	5.13528	6
92.6	93.1466	2.88561	6	95.8022	3.78877	6	80.534	6.82961	6	86.0696	3.19835	6	89.8029	2.85496	6	91.3612	5.52686	6	87.0683	1.91107	6	89.1997	5.30592	6	88.1877	4.91769	6	90.4608	2.23325	6	87.9892	5.23215	6
92.6667	93.0669	3.01228	6	95.6815	3.77541	6	80.4669	6.78656	6	86.0209	3.2084	6	89.82	2.84318	6	91.3296	5.49216	6	87.0015	1.92006	6	89.158	5.30817	6	88.2438	4.90899	6	90.4449	2.29255	6	87.9909	5.19919	6
92.7333	93.0008	2.9675	6	95.6037	3.77083	6	80.3782	6.68559	6	86.003	3.19953	6	89.8169	2.80394	6	91.277	5.62449	6	86.9892	1.9558	6	89.0826	5.29755	6	88.2152	4.86406	6	90.535	2.41487	6	87.9478	5.24004	6
92.8	93.0116	2.81613	6	95.5301	3.70919	6	80.3529	6.68057	6	85.9938	3.20897	6	89.663	2.82131	6	91.149	5.70238	6	87.0078	2.01039	6	89.0751	5.28709	6	88.1699	4.83127	6	90.3782	2.3095	6	87.8619	5.28222	6
92.8667	92.9881	2.91319	6	95.5297	3.71795	6	80.3277	6.81462	6	85.929	3.25705	6	89.6209	2.81159	6	91.1748	5.60255	6	87.0134	1.98659	6	89.0399	5.29657	6	88.1717	4.7919	6	90.3042	2.23605	6	87.771	5.23367	6
92.9333	93.0743	2.91153	6	95.4488	3.74303	6	80.3063	6.81455	6	85.8697	3.29412	6	89.4951	2.83778	6	91.0441	5.72859	6	87.0232	2.02555	6	89.0322	5.2668	6	88.115	4.82403	6	90.2975	2.16557	6	87.6667	5.2897	6
93	92.8718	2.99674	6	95.4206	3.65981	6	80.24	6.94385	6	85.8264	3.30464	6	89.4553	2.84549	6	91.0524	5.49287	6	87.022	2.04216	6	89.0282	5.22344	6	88.0405	4.7911	6	90.3866	2.29221	6	87.6613	5.30377	6
93.0667	92.8342	2.96658	6	95.4006	3.69816	6	80.2319	6.89121	6	85.8445	3.31359	6	89.3954	2.82054	6	91.0001	5.4812	6	87.0648	2.04058	6	89.017	5.20682	6	87.9861	4.78885	6	90.4533	2.28877	6	87.6666	5.27289	6
93.1333	92.8123	3.02737	6	95.4094	3.729	6	80.2148	7.00875	6	85.8048	3.33052	6	89.333	2.87324	6	90.8811	5.4203	6	87.0367	1.98676	6	89.0089	5.20549	6	87.915	4.81971	6	90.3975	2.25619	6	87.5918	5.25772	6
93.2	92.7673	3.15038	6	95.3893	3.8144	6	80.1146	7.01463	6	85.7822	3.33319	6	89.3159	2.77028	6	90.8702	5.3816	6	86.9576	1.98875	6	88.9318	5.16743	6	87.8589	4.82444	6	90.5367	2.4587	6	87.5482	5.26718	6
93.2667	92.7388	3.04707	6	95.3759	3.85623	6	80.0932	6.98669	6	85.7641	3.30781	6	89.19	2.71445	6	90.9019	5.42814	6	86.9189	1.98951	6	88.9344	5.20943	6	87.8365	4.86263	6	90.6456	2.66331	6	87.5488	5.32774	6
93.3333	92.576	3.1621	6	95.3597	3.81344	6	80.0592	6.88236	6	85.7558	3.33	6	89.2462	2.75787	6	90.7655	5.43186	6	86.8947	1.92069	6	88.8972	5.20484	6	87.8493	4.89535	6	90.494	2.49177	6	87.603	5.24238	6
93.4	92.6247	3.17283	6	95.3601	3.88585	6	79.9627	6.82602	6	85.7495	3.29102	6	89.2209	2.76356	6	90.6667	5.69322	6	86.8474	1.86448	6	88.8602	5.22256	6	87.8204	4.89247	6	90.4239	2.27325	6	87.571	5.17684	6
93.4667	92.6223	3.2126	6	95.2982	3.92044	6	79.9365	6.89435	6	85.6953	3.296	6	89.1863	2.78819	6	90.5749	5.84832	6	86.7451	1.91143	6	88.8017	5.21807	6	87.7795	4.93506	6	90.1688	2.16014	6	87.4982	5.1812	6
93.5333	92.7113	3.02268	6	95.2335	3.9876	6	79.8911	6.82456	6	85.6292	3.3027	6	89.2018	2.75046	6	90.5611	5.82272	6	86.7471	1.83099	6	88.783	5.20616	6	87.7669	4.95854	6	90.1116	2.18059	6	87.4793	5.15401	6
93.6	92.7077	2.86551	6	95.155	3.97777	6	79.9592	6.84943	6	85.5923	3.30694	6	89.2101	2.74863	6	90.578	5.67716	6	86.6603	1.81735	6	88.7911	5.23595	6	87.7521	5.01959	6	90.0096	2.16218	6	87.4595	5.10501	6
93.6667	92.6825	2.85306	6	95.0934	3.94751	6	79.8935	6.86707	6	85.5746	3.27308	6	89.2624	2.82258	6	90.4275	5.73853	6	86.5919	1.78311	6	88.775	5.19739	6	87.722	5.03585	6	89.9506	2.15552	6	87.4097	5.05525	6
93.7333	92.8163	2.73205	6	94.9994	3.96209	6	79.779	6.94712	6	85.5487	3.23095	6	89.2148	2.82467	6	90.3465	5.55219	6	86.5433	1.82208	6	88.7446	5.21955	6	87.6883	4.91146	6	90.07	2.29641	6	87.3474	5.12335	6
93.8	92.8445	2.63487	6	94.8798	3.91235	6	79.798	6.95194	6	85.5058	3.24093	6	89.1976	2.84702	6	90.33	5.62742	6	86.5261	1.89768	6	88.7229	5.21239	6	87.6619	4.90032	6	89.919	2.36997	6	87.3079	5.18707	6
93.8667	92.8926	2.52572	6	94.847	3.834	6	79.7939	6.97122	6	85.4622	3.22298	6	89.103	2.87597	6	90.3139	5.68236	6	86.5638	1.81248	6	88.7132	5.22412	6	87.5929	4.8137	6	90.0739	2.41807	6	87.2685	5.18549	6
93.9333	92.7958	2.58795	6	94.7745	3.73225	6	79.8048	6.96123	6	85.4586	3.18278	6	89.0417	2.89206	6	90.1964	5.71996	6	86.464	1.9373	6	88.6794	5.21782	6	87.5729	4.7692	6	90.1566	2.42372	6	87.2248	5.18325	6
94	92.6979	2.72501	6	94.7957	3.67161	6	79.7438	6.84597	6	85.4255	3.17182	6	89.0005	2.89167	6	90.0464	5.93308	6	86.5221	1.89518	6	88.6586	5.22199	6	87.5358	4.699	6	90.011	2.32298	6	87.2225	5.27342	6
94.0667	92.6815	2.81083	6	94.7883	3.70368	6	79.744	6.83996	6	85.343	3.20269	6	88.9675	2.94508	6	90.0314	5.91826	6	86.535	1.87376	6	88.6336	5.21709	6	87.4963	4.67248	6	90.0131	2.33086	6	87.265	5.20305	6
94.1333	92.5492	2.89864	6	94.8058	3.64131	6	79.7576	6.82038	6	85.3064	3.22106	6	88.9171	2.95102	6	89.9166	6.14023	6	86.4926	1.87507	6	88.6316	5.21756	6	87.4916	4.73394	6	89.9434	2.27218	6	87.2466	5.12832	6
94.2	92.4747	3.05296	6	94.8176	3.61889	6	79.7626	6.81101	6	85.2584	3.19717	6	88.9411	2.98697	6	89.9925	6.07663	6	86.4374	1.85099	6	88.6118	5.19105	6	87.4436	4.80175	6	90.1401	2.38661	6	87.2145	5.11816	6
94.2667	92.4356	3.03571	6	94.7587	3.66188	6	79.7028	6.73956	6	85.2396	3.16432	6	88.9843	3.00674	6	89.8997	6.05653	6	86.3753	1.8654	6	88.575	5.18468	6	87.4408	4.84352	6	90.1089	2.475	6	87.1495	5.13324	6
94.3333	92.5094	2.98121	6	94.7147	3.67717	6	79.62	6.85847	6	85.2223	3.18372	6	88.9964	2.9778	6	89.9827	6.02534	6	86.3989	1.7985	6	88.5397	5.16265	6	87.4535	4.85868	6	89.9973	2.4466	6	87.1247	5.19879	6
94.4	92.4248	2.93698	6	94.6033	3.7051	6	79.5715	6.99572	6	85.1925	3.16703	6	88.9909	3.04404	6	89.9844	5.94861	6	86.339	1.7596	6	88.4939	5.15861	6	87.4656	4.94156	6	90.1672	2.64538	6	87.115	5.08907	6
94.4667	92.4159	2.9543	6	94.5056	3.65894	6	79.5066	7.03719	6	85.1924	3.14241	6	89.0184	2.97282	6	89.9267	5.96607	6	86.2904	1.83563	6	88.4497	5.12446	6	87.4236	4.95372	6	90.0697	2.6549	6	87.0182	5.10643	6
94.5333	92.3871	3.00432	6	94.4805	3.70208	6	79.521	6.99062	6	85.1909	3.10281	6	89.0088	2.9682	6	89.9658	5.78959	6	86.2375	1.84168	6	88.4587	5.11308	6	87.3363	4.95862	6	90.0744	2.68083	6	86.9477	5.18796	6
94.6	92.3377	3.0366	6	94.497	3.72266	6	79.4646	7.03063	6	85.1699	3.08213	6	88.9785	2.88811	6	89.9376	5.7812	6	86.271	1.81925	6	88.4696	5.12326	6	87.3255	5.00546	6	89.9319	2.64165	6	86.938	5.19901	6
94.6667	92.3024	3.06909	6	94.5084	3.67406	6	79.447	7.10193	6	85.159	3.09849	6	88.9694	2.82185	6	89.8755	5.81356	6	86.2459	1.8436	6	88.4923	5.10586	6	87.313	4.97748	6	89.8053	2.42474	6	86.9199	5.20115	6
94.7333	92.1521	3.12676	6	94.5943	3.68844	6	79.4837	7.03208	6	85.1481	3.08403	6	88.9606	2.9008	6	89.7555	5.91099	6	86.2853	1.76115	6	88.5026	5.09236	6	87.2688	4.99815	6	89.8245	2.50136	6	86.8854	5.14007	6
94.8	92.1864	3.15713	6	94.603	3.7135	6	79.4777	6.88382	6	85.0968	3.06771	6	88.9509	2.94643	6	89.6598	6.12548	6	86.2835	1.79265	6	88.4888	5.09017	6	87.2184	4.91294	6	89.6389	2.44742	6	86.806	5.20048	6
94.8667	92.165	3.13302	6	94.6699	3.75051	6	79.5757	6.84565	6	85.0264	3.05023	6	88.8722	2.97793	6	89.6848	6.16165	6	86.2559	1.84322	6	88.4317	5.11237	6	87.1654	4.88221	6	89.6636	2.44001	6	86.723	5.21024	6
94.9333	92.255	2.93595	6	94.5965	3.77026	6	79.4943	6.89112	6	84.9319	3.03208	6	88.9198	2.97469	6	89.6906	6.15543	6	86.2301	1.80069	6	88.3879	5.08772	6	87.2276	4.87847	6	89.6691	2.47337	6	86.7862	5.10198	6
95	92.2347	2.91864	6	94.4992	3.75251	6	79.4792	6.82619	6	84.8668	3.04751	6	88.8844	3.00529	6	89.6204	6.18095	6	86.1492	1.79216	6	88.3422	5.07987	6	87.1983	4.73167	6	89.5093	2.35852	6	86.7189	5.06175	6
95.0667	92.1888	3.02144	6	94.4481	3.73672	6	79.4641	6.71692	6	84.8259	3.04576	6	88.843	3.07472	6	89.5836	6.09713	6	86.0687	1.84269	6	88.2881	5.0765	6	87.1696	4.76181	6	89.452	2.42232	6	86.7224	5.09593	6
95.1333	92.1914	2.99566	6	94.3641	3.74321	6	79.4081	6.75461	6	84.789	3.02739	6	88.7787	3.05583	6	89.5191	6.17112	6	85.9945	1.9395	6	88.2452	5.08428	6	87.1229	4.70037	6	89.4278	2.42828	6	86.6812	5.14216	6
95.2	92.1141	2.91739	6	94.3233	3.70699	6	79.3957	6.82296	6	84.8057	3.00279	6	88.7202	3.01621	6	89.5966	5.9457	6	85.9739	1.8983	6	88.2494	5.05865	6	87.0781	4.72802	6	89.4988	2.45012	6	86.6466	5.13158	6
95.2667	92.1161	2.87949	6	94.2721	3.65247	6	79.2807	6.8435	6	84.8123	3.03599	6	88.7004	3.03876	6	89.6924	5.70734	6	85.8664	1.9031	6	88.2649	5.04633	6	87.1057	4.74797	6	89.4582	2.44667	6	86.6712	5.14204	6
95.3333	92.003	3.01776	6	94.239	3.6416	6	79.2323	6.87632	6	84.8089	3.06613	6	88.6033	3.01402	6	89.6588	5.69496	6	85.9211	1.85791	6	88.2353	5.07156	6	86.9937	4.69972	6	89.4419	2.46278	6	86.5646	5.26284	6
95.4	91.9244	2.95389	6	94.2421	3.65169	6	79.1787	6.94142	6	84.7768	3.07092	6	88.5969	3.04243	6	89.6299	5.63631	6	85.9232	1.83792	6	88.2152	5.12056	6	86.984	4.78563	6	89.6588	2.63818	6	86.5329	5.28778	6
95.4667	91.8755	2.95367	6	94.2622	3.68487	6	79.1241	6.97464	6	84.7172	3.04629	6	88.5808	2.99755	6	89.7402	5.63866	6	85.8521	1.83794	6	88.1784	5.09722	6	86.9629	4.80505	6	89.7831	2.76001	6	86.516	5.29059	6
95.5333	91.8267	3.0177	6	94.2036	3.62648	6	79.1305	6.86449	6	84.672	3.02914	6	88.5926	2.98135	6	89.8225	5.66531	6	85.7316	1.87923	6	88.1975	5.09141	6	86.9773	4.85971	6	89.7441	2.69756	6	86.5923	5.21738	6
95.6	91.848	3.05281	6	94.2476	3.6463	6	79.1092	6.84377	6	84.6267	3.03682	6	88.5832	2.9874	6	89.6006	5.90057	6	85.708	1.85848	6	88.1453	5.10364	6	86.9801	4.94032	6	89.7482	2.64737	6	86.6305	5.24474	6
95.6667	91.7395	3.02656	6	94.1428	3.64467	6	79.0321	6.88809	6	84.5848	3.04261	6	88.5595	2.8724	6	89.415	6.24998	6	85.818	1.6826	6	88.1263	5.1401	6	86.9884	4.98233	6	89.7608	2.73032	6	86.6836	5.25594	6
95.7333	91.6817	3.03464	6	94.1354	3.65738	6	79.0676	6.92303	6	84.5446	3.02998	6	88.6009	2.93493	6	89.4131	6.16949	6	85.7439	1.68395	6	88.1217	5.08025	6	86.9822	5.11344	6	89.747	2.71929	6	86.6616	5.25567	6
95.8	91.6948	3.02941	6	94.1287	3.62738	6	79.0864	6.84593	6	84.5872	3.01991	6	88.5484	2.89707	6	89.3436	6.23606	6	85.7243	1.70377	6	88.1163	5.0033	6	86.9701	5.07908	6	89.5982	2.64382	6	86.6969	5.26005	6
95.8667	91.7582	2.96978	6	94.0714	3.61428	6	79.0417	6.89231	6	84.5997	3.02041	6	88.5094	2.95531	6	89.2154	6.38874	6	85.7564	1.66763	6	88.1286	5.02254	6	86.9044	5.03253	6	89.5854	2.66724	6	86.6192	5.24062	6
95.9333	91.8396	2.87268	6	94.0348	3.67092	6	78.9288	6.9791	6	84.5755	3.02536	6	88.5263	2.97175	6	89.2218	6.12911	6	85.7796	1.72642	6	88.0747	5.02107	6	86.871	5.11136	6	89.4365	2.58897	6	86.5211	5.32659	6
96	91.7789	2.86663	6	93.991	3.64423	6	78.8484	7.04759	6	84.5397	3.03732	6	88.445	2.92317	6	89.2695	6.08287	6	85.7489	1.75918	6	88.0688	5.02274	6	86.8459	5.07054	6	89.2557	2.51719	6	86.4819	5.3331	6
96.0667	91.7986	2.87613	6	94.0871	3.69176	6	78.8674	6.9233	6	84.5279	3.00469	6	88.4032	3.05278	6	89.3768	6.02835	6	85.7261	1.83301	6	88.0242	5.01557	6	86.8326	5.06235	6	89.1644	2.45193	6	86.4711	5.22004	6
96.1333	91.8041	2.86784	6	94.0542	3.68938	6	78.8321	6.81246	6	84.5339	2.97024	6	88.3282	3.02957	6	89.2991	5.92938	6	85.6773	1.84135	6	88.0095	5.00847	6	86.866	4.94496	6	89.0348	2.36825	6	86.4682	5.22975	6
96.2	91.8137	2.96851	6	93.9868	3.66841	6	78.7746	6.87746	6	84.4999	2.92855	6	88.2988	3.08662	6	89.4124	5.69462	6	85.6361	1.79199	6	87.981	5.02124	6	86.8621	5.01501	6	89.1419	2.50356	6	86.4389	5.30604	6
96.2667	91.6994	2.9754	6	93.946	3.66127	6	78.745	6.84201	6	84.469	2.91135	6	88.2344	3.00801	6	89.474	5.67404	6	85.67	1.78391	6	87.943	4.98944	6	86.8935	5.02698	6	89.0911	2.49832	6	86.4525	5.31676	6
96.3333	91.6315	2.91529	6	93.9545	3.57445	6	78.7961	6.81936	6	84.4789	2.88402	6	88.0987	2.96459	6	89.3591	5.80021	6	85.7045	1.59266	6	87.9198	5.00365	6	86.8952	4.99721	6	89.2454	2.68084	6	86.4401	5.27825	6
96.4	91.6047	2.8786	6	93.8775	3.60972	6	78.8026	6.77926	6	84.4516	2.87789	6	88.1221	2.98824	6	89.4098	5.74514	6	85.7183	1.64329	6	87.9023	4.97394	6	86.9035	4.98473	6	89.3746	2.83702	6	86.4208	5.28266	6
96.4667	91.7321	2.80997	6	93.7954	3.55741	6	78.8096	6.70891	6	84.4794	2.83879	6	88.0796	3.01463	6	89.3918	5.69808	6	85.6361	1.71298	6	87.9074	4.89972	6	86.8509	5.01651	6	89.341	2.90877	6	86.3476	5.41336	6
96.5333	91.6709	2.78959	6	93.7938	3.5525	6	78.7496	6.6712	6	84.4773	2.89396	6	88.0858	3.09829	6	89.2996	6.00159	6	85.6324	1.76303	6	87.8558	4.9561	6	86.8054	5.08976	6	89.3605	3.01151	6	86.3168	5.42201	6
96.6	91.6132	2.62983	6	93.7786	3.54762	6	78.7791	6.62538	6	84.4202	2.94095	6	88.0999	3.07503	6	89.2417	6.28297	6	85.622	1.75543	6	87.8483	4.96395	6	86.7489	5.04296	6	89.2309	2.88058	6	86.2342	5.32263	6
96.6667	91.5684	2.71843	6	93.8171	3.55872	6	78.8465	6.60528	6	84.4239	2.95191	6	88.1054	3.15824	6	89.1067	6.36131	6	85.6428	1.723	6	87.8238	4.99183	6	86.7041	5.07703	6	89.2648	3.04454	6	86.2	5.3313	6
96.7333	91.5256	2.75919	6	93.8156	3.57464	6	78.8726	6.56803	6	84.4389	2.93052	6	88.1405	3.24961	6	89.0042	6.60537	6	85.5267	1.83951	6	87.8555	4.99359	6	86.6086	5.03475	6	89.2725	3.01986	6	86.1446	5.32034	6
96.8	91.5857	2.82725	6	93.8234	3.56237	6	78.8979	6.47871	6	84.4346	2.95328	6	88.0153	3.30081	6	88.9908	6.5525	6	85.4311	1.86445	6	87.8502	4.99662	6	86.5304	5.00654	6	89.2775	3.08391	6	86.0987	5.30777	6
96.8667	91.4129	2.94526	6	93.7901	3.57984	6	78.8343	6.54398	6	84.3799	2.9993	6	88.0426	3.26471	6	88.8915	6.65733	6	85.5077	1.74224	6	87.8303	5.01022	6	86.4679	4.9977	6	89.3638	3.0646	6	86.0519	5.25345	6
96.9333	91.5401	2.89944	6	93.7651	3.54289	6	78.8616	6.60346	6	84.2925	2.9838	6	87.9914	3.27694	6	88.8051	6.55194	6	85.531	1.73228	6	87.8394	4.97554	6	86.4484	4.91132	6	89.3798	3.20542	6	86.0712	5.19847	6
97	91.5263	3.02502	6	93.7677	3.57866	6	78.7582	6.75081	6	84.2817	2.94047	6	87.9425	3.20585	6	88.6963	6.5804	6	85.5029	1.74627	6	87.8144	4.95955	6	86.4946	4.98014	6	89.4042	3.22922	6	86.1652	5.13882	6
97.0667	91.5573	2.98896	6	93.6985	3.56484	6	78.6587	6.80084	6	84.2464	2.95752	6	87.8734	3.20969	6	88.7774	6.46092	6	85.4394	1.71757	6	87.8162	4.92183	6	86.5349	4.89419	6	89.3623	3.11523	6	86.1958	5.08002	6
97.1333	91.4844	3.04868	6	93.6628	3.59498	6	78.5715	6.8723	6	84.1528	2.99203	6	87.841	3.13616	6	88.9056	6.35428	6	85.4703	1.64817	6	87.7503	4.89143	6	86.5823	4.91859	6	89.3553	3.1289	6	86.2117	5.07977	6
97.2	91.4479	2.92253	6	93.633	3.52472	6	78.5033	6.9415	6	84.0822	2.94225	6	87.8183	3.08656	6	88.7803	6.41106	6	85.5469	1.47671	6	87.7171	4.8759	6	86.6217	4.92225	6	89.1937	2.89811	6	86.2508	5.07078	6
97.2667	91.5417	2.85219	6	93.6173	3.4808	6	78.5853	6.96439	6	84.0556	2.91053	6	87.7505	3.08043	6	88.8097	6.36025	6	85.5052	1.42335	6	87.7338	4.84749	6	86.6498	4.87801	6	88.9773	2.87405	6	86.229	5.12512	6
97.3333	91.3549	2.94265	6	93.6059	3.4497	6	78.6265	6.93594	6	84.0764	2.9042	6	87.6999	2.97587	6	88.8856	6.46901	6	85.4673	1.34999	6	87.6984	4.86855	6	86.6143	4.99642	6	88.9909	2.853	6	86.1476	5.1208	6
97.4	91.3486	2.95166	6	93.636	3.40598	6	78.6939	6.86251	6	84.063	2.88719	6	87.5944	3.00214	6	88.9461	6.31998	6	85.4591	1.40625	6	87.6779	4.83938	6	86.521	4.9302	6	88.9186	2.79208	6	86.0455	5.18505	6
97.4667	91.2808	2.94596	6	93.6397	3.38143	6	78.6764	6.85276	6	84.0202	2.85878	6	87.5919	2.98304	6	88.8688	6.21588	6	85.5525	1.36932	6	87.655	4.85095	6	86.472	4.94969	6	88.8843	2.85773	6	86.053	5.18061	6
97.5333	91.2395	3.00977	6	93.5919	3.25954	6	78.6956	6.85797	6	83.9894	2.86205	6	87.535	3.06584	6	88.8271	6.21213	6	85.4816	1.449	6	87.6364	4.83342	6	86.4265	4.95599	6	88.8339	2.8773	6	86.0608	5.17978	6
97.6	91.3119	3.06877	6	93.5833	3.25699	6	78.7266	6.85993	6	84.0029	2.86421	6	87.5674	3.06765	6	88.8169	6.23716	6	85.5251	1.44989	6	87.622	4.86801	6	86.3803	4.9883	6	89.0119	3.08473	6	86.0199	5.12677	6
97.6667	91.2416	3.157	6	93.5336	3.21613	6	78.5493	6.91922	6	83.9855	2.82054	6	87.5851	2.9917	6	88.8181	6.20594	6	85.5726	1.54335	6	87.5813	4.89281	6	86.3543	4.99118	6	89.1602	3.20437	6	86.1064	4.98699	6
97.7333	91.3753	2.94441	6	93.5163	3.1762	6	78.4544	7.02117	6	83.9376	2.80891	6	87.6041	2.90835	6	88.7055	6.12747	6	85.53	1.61166	6	87.5899	4.82378	6	86.377	4.94699	6	89.1064	3.25738	6	86.1858	4.97392	6
97.8	91.3051	2.85349	6	93.4316	3.16189	6	78.314	6.99323	6	83.901	2.83198	6	87.5708	2.96028	6	88.597	6.25152	6	85.558	1.50895	6	87.5709	4.8318	6	86.4166	4.93039	6	89.2222	3.37614	6	86.2397	4.88587	6
97.8667	91.2918	2.78186	6	93.4127	3.14739	6	78.222	6.99167	6	83.8099	2.79336	6	87.5393	2.91899	6	88.5649	6.44369	6	85.4643	1.54346	6	87.6079	4.79241	6	86.4129	5.05124	6	89.0899	3.14186	6	86.2104	4.88389	6
97.9333	91.3795	2.72876	6	93.4294	3.26881	6	78.2237	6.93532	6	83.7972	2.74907	6	87.4818	2.82739	6	88.4668	6.44966	6	85.5156	1.47789	6	87.6044	4.79866	6	86.4514	5.12304	6	89.0867	3.0785	6	86.2376	4.90105	6
98	91.2326	2.75211	6	93.3723	3.2195	6	78.1625	6.97228	6	83.8005	2.74235	6	87.4366	2.8883	6	88.4616	6.47548	6	85.4202	1.47427	6	87.5775	4.73801	6	86.43	5.06219	6	88.9585	3.0098	6	86.232	4.91534	6
98.0667	91.209	2.65371	6	93.4075	3.2005	6	78.1747	6.89806	6	83.7292	2.79135	6	87.349	2.94599	6	88.4249	6.48217	6	85.274	1.49437	6	87.5904	4.7209	6	86.4212	5.10433	6	88.9474	2.88452	6	86.1443	4.9927	6
98.1333	91.1219	2.77213	6	93.377	3.23107	6	78.081	6.80705	6	83.7323	2.79696	6	87.3478	3.0233	6	88.4641	6.47538	6	85.3198	1.45421	6	87.5945	4.79962	6	86.3658	5.09667	6	88.9181	2.79158	6	86.095	4.99823	6
98.2	91.1656	2.83149	6	93.3847	3.24042	6	78.1654	6.90298	6	83.7756	2.7705	6	87.4956	2.98015	6	88.5107	6.51787	6	85.2027	1.52452	6	87.5799	4.81146	6	86.3485	5.15182	6	88.8871	2.7839	6	86.0532	5.01958	6
98.2667	91.1296	2.81137	6	93.404	3.24708	6	78.1943	6.93267	6	83.8609	2.77693	6	87.4402	2.91999	6	88.4764	6.45772	6	85.1637	1.59574	6	87.5349	4.8331	6	86.3727	5.0848	6	88.9367	2.87651	6	86.1079	4.95433	6
98.3333	91.0938	2.86881	6	93.3461	3.21768	6	78.096	6.90174	6	83.9132	2.83171	6	87.4961	2.92644	6	88.516	6.345	6	85.1378	1.64939	6	87.5222	4.83714	6	86.3353	5.05529	6	88.9336	2.94882	6	86.0917	4.86864	6
98.4	91.117	2.91094	6	93.3665	3.23506	6	78.058	6.90652	6	83.8792	2.83839	6	87.5226	2.89434	6	88.5066	6.33158	6	85.1514	1.66161	6	87.5148	4.88931	6	86.3491	5.096	6	88.9714	2.9072	6	86.0756	4.85096	6
98.4667	91.227	2.91924	6	93.3186	3.21534	6	78.0691	6.95059	6	83.8506	2.82635	6	87.5312	2.8683	6	88.5138	6.32833	6	85.1701	1.62356	6	87.4928	4.90832	6	86.3338	5.00222	6	88.9101	3.00843	6	86.0715	4.82149	6
98.5333	91.2034	2.95557	6	93.3553	3.19439	6	78.153	6.96899	6	83.7927	2.82828	6	87.4563	2.87336	6	88.4761	6.37571	6	84.995	1.66382	6	87.4662	4.8448	6	86.395	5.03904	6	88.8309	2.9694	6	86.0873	4.82719	6
98.6	91.2587	2.79937	6	93.2823	3.14261	6	78.1406	6.83696	6	83.7296	2.83861	6	87.3813	2.91219	6	88.5147	6.265	6	85.0219	1.70874	6	87.464	4.79123	6	86.356	4.96676	6	88.795	2.95018	6	86.1389	4.84766	6
98.6667	91.3122	2.8563	6	93.2436	3.1058	6	78.1846	6.80178	6	83.6965	2.85279	6	87.4485	2.98523	6	88.5344	6.16133	6	85.1476	1.56814	6	87.4075	4.82627	6	86.2661	4.97684	6	88.8795	3.05974	6	86.046	4.91874	6
98.7333	91.3638	2.72934	6	93.3268	3.07221	6	78.2065	6.83453	6	83.6057	2.80029	6	87.3531	3.04683	6	88.4934	6.22042	6	85.0628	1.48944	6	87.4033	4.78468	6	86.1933	4.88518	6	88.7402	2.90092	6	85.9421	4.94478	6
98.8	91.3782	2.58411	6	93.3252	2.99756	6	78.2448	6.74004	6	83.5845	2.79056	6	87.3659	3.08578	6	88.3614	6.29353	6	85.0524	1.52512	6	87.4145	4.73138	6	86.1781	4.87015	6	88.7536	3.03788	6	85.9339	5.00918	6
98.8667	91.2401	2.61764	6	93.3123	3.07348	6	78.227	6.80538	6	83.6535	2.78261	6	87.39	3.13739	6	88.3787	6.31377	6	84.9683	1.64935	6	87.3917	4.70711	6	86.1586	4.92561	6	88.5414	2.79179	6	85.9412	5.07832	6
98.9333	91.2907	2.54516	6	93.265	3.08902	6	78.2266	6.84035	6	83.6448	2.76828	6	87.3693	3.15449	6	88.3573	6.23327	6	85.1131	1.65709	6	87.3757	4.73081	6	86.0743	4.95886	6	88.5749	2.81051	6	85.9109	5.04552	6
99	91.2586	2.68934	6	93.2251	3.04405	6	78.2536	6.76934	6	83.5924	2.75461	6	87.3127	3.08582	6	88.2861	6.31177	6	85.1819	1.58135	6	87.3316	4.77589	6	86.0819	4.98067	6	88.5325	2.79922	6	85.8157	5.10388	6
99.0667	91.2097	2.69173	6	93.2032	3.03908	6	78.1958	6.8223	6	83.5344	2.74976	6	87.2648	3.04181	6	88.1086	6.62215	6	85.0195	1.61111	6	87.3381	4.73836	6	86.0819	4.97694	6	88.4412	2.7463	6	85.7945	5.13359	6
99.1333	91.1928	2.7099	6	93.1424	3.01889	6	78.1196	6.91206	6	83.5494	2.74111	6	87.2694	2.9586	6	88.1943	6.58097	6	85.1427	1.5818	6	87.2949	4.77136	6	86.0785	5.00065	6	88.4865	2.84895	6	85.8592	5.1489	6
99.2	91.2842	2.80335	6	93.0327	3.03625	6	78.077	6.96794	6	83.5413	2.71097	6	87.2083	2.86786	6	88.2825	6.41643	6	85.0072	1.68228	6	87.2412	4.79434	6	86.0388	5.09002	6	88.346	2.59452	6	85.8622	5.11191	6
99.2667	91.3143	2.72204	6	92.9947	2.96159	6	78.0466	6.94565	6	83.4854	2.70948	6	87.136	2.79299	6	88.2916	6.30625	6	85.0726	1.62395	6	87.2132	4.81351	6	86.0268	5.04666	6	88.5721	2.76155	6	85.8184	5.09235	6
99.3333	91.2656	2.66835	6	93.0424	2.95713	6	78.046	6.91727	6	83.5077	2.71247	6	87.1145	2.71046	6	88.2443	6.33457	6	84.979	1.62047	6	87.2006	4.81125	6	86.0234	5.01634	6	88.6018	2.86224	6	85.7276	5.10342	6
99.4	91.2789	2.57484	6	93.1249	2.94742	6	77.9743	7.03951	6	83.5247	2.73728	6	87.1164	2.72066	6	88.2744	6.31071	6	84.9197	1.66882	6	87.2458	4.79507	6	85.9776	5.08913	6	88.5206	2.74979	6	85.6916	5.04856	6
99.4667	91.3339	2.55644	6	93.127	2.91704	6	78.0105	6.87402	6	83.5409	2.72185	6	87.006	2.65281	6	88.3886	6.19849	6	84.9823	1.67331	6	87.2297	4.79544	6	85.9573	5.0788	6	88.5334	2.74738	6	85.6698	5.00668	6
99.5333	91.1989	2.58115	6	93.1201	2.90453	6	78.0401	6.89489	6	83.5377	2.73845	6	87.0314	2.68694	6	88.3387	6.30854	6	84.9516	1.72192	6	87.2417	4.78816	6	85.938	5.08261	6	88.4725	2.6226	6	85.6064	4.98372	6
99.6	91.0797	2.69018	6	93.2177	2.93914	6	77.9934	6.9861	6	83.5309	2.76793	6	86.9487	2.68571	6	88.4289	6.33549	6	85.0113	1.62305	6	87.2748	4.77979	6	85.933	5.0361	6	88.533	2.78566	6	85.5233	4.94009	6
99.6667	90.9872	2.81771	6	93.2532	2.93107	6	78.0398	6.98567	6	83.5453	2.73149	6	86.9764	2.67565	6	88.2944	6.65074	6	84.9592	1.60469	6	87.2682	4.78268	6	85.9009	5.07796	6	88.4695	2.79323	6	85.5216	4.93678	6
99.7333	90.896	2.86664	6	93.1948	2.88532	6	77.9888	7.08734	6	83.5086	2.69971	6	86.9614	2.79165	6	88.2323	6.65796	6	85.0303	1.60823	6	87.2392	4.79293	6	85.8884	5.06415	6	88.4605	2.82313	6	85.5516	4.90435	6
99.8	90.8514	2.82637	6	93.1409	2.91159	6	77.9203	7.03537	6	83.5066	2.68491	6	86.932	2.8015	6	88.1827	6.69539	6	84.9648	1.53117	6	87.2055	4.82243	6	85.9	5.02733	6	88.5238	2.98458	6	85.5524	4.96912	6
99.8667	90.8136	2.81169	6	93.1438	2.88971	6	77.9173	7.23674	6	83.4955	2.69475	6	86.9977	2.94288	6	88.2706	6.59597	6	84.9557	1.55908	6	87.188	4.84013	6	85.8884	5.04005	6	88.3268	2.81392	6	85.5449	4.95858	6
99.9333	90.811	2.75276	6	93.1037	2.86605	6	77.9297	7.12373	6	83.4604	2.69118	6	86.9667	3.02785	6	88.2383	6.58473	6	84.9286	1.58466	6	87.2077	4.8625	6	85.8953	5.04905	6	88.3073	2.86771	6	85.5266	5.00712	6
100	90.8127	2.53406	6	93.0662	2.87348	6	77.9726	7.07734	6	83.418	2.71277	6	87.0802	3.06776	6	88.1286	6.52289	6	85.0099	1.55924	6	87.1956	4.90231	6	85.9019	5.06609	6	88.2484	2.90299	6	85.5438	5.03104	6
100.067	90.887	2.41387	6	92.9942	2.91526	6	77.9419	7.04423	6	83.3892	2.73423	6	87.0274	3.15095	6	88.1293	6.30083	6	85.0654	1.39816	6	87.1973	4.91732	6	85.9404	5.15832	6	88.2174	2.9303	6	85.5235	4.99324	6
100.133	90.968	2.46095	6	92.931	2.9274	6	77.9655	6.9033	6	83.4092	2.75831	6	86.9661	3.14549	6	88.15	6.36205	6	84.9698	1.32829	6	87.1827	4.899	6	85.9246	5.20097	6	88.121	2.87613	6	85.4932	5.02034	6
100.2	90.9008	2.57365	6	92.9375	2.9302	6	77.9837	6.96853	6	83.3628	2.73686	6	86.8758	3.15486	6	88.0234	6.5125	6	84.9824	1.39547	6	87.1697	4.87503	6	85.9155	5.17764	6	88.0897	2.78213	6	85.5279	5.064	6
100.267	90.8618	2.55391	6	92.913	2.95486	6	77.9832	6.96437	6	83.3406	2.71972	6	86.8853	3.18159	6	87.8971	6.69232	6	84.8925	1.41275	6	87.1713	4.84775	6	85.9627	5.16854	6	88.2894	2.90676	6	85.5838	4.98236	6
100.333	90.8953	2.6079	6	92.9409	3.03756	6	77.9723	7.00364	6	83.2949	2.72534	6	86.8389	3.05994	6	87.8521	6.7281	6	84.8237	1.43359	6	87.144	4.83995	6	85.9711	5.2099	6	88.2853	2.88923	6	85.6071	4.94075	6
100.4	90.8798	2.6108	6	92.9079	3.0745	6	77.995	7.00413	6	83.2683	2.74279	6	86.7264	3.09647	6	87.828	6.72601	6	84.745	1.50016	6	87.1046	4.78754	6	85.9147	5.23526	6	88.2773	2.80971	6	85.5827	4.98521	6
100.467	90.7463	2.69086	6	92.9258	3.07837	6	77.9618	7.00621	6	83.2674	2.74978	6	86.7308	3.13001	6	87.8074	6.73695	6	84.6685	1.64241	6	87.0922	4.753	6	85.8431	5.11462	6	88.2466	2.68151	6	85.5723	4.95981	6
100.533	90.7063	2.62904	6	92.9411	3.10346	6	77.9077	7.02155	6	83.2483	2.73172	6	86.7218	3.03305	6	87.7981	6.67555	6	84.6822	1.72686	6	87.1201	4.74026	6	85.8119	5.05219	6	88.3129	2.745	6	85.5879	4.93707	6
100.6	90.6702	2.60493	6	92.8806	3.04366	6	77.8888	7.04734	6	83.2156	2.74635	6	86.7059	3.02116	6	87.8464	6.38827	6	84.5664	1.73502	6	87.0797	4.74844	6	85.7808	5.01501	6	88.3024	2.84105	6	85.5078	4.8774	6
100.667	90.6903	2.71032	6	92.7882	3.05282	6	77.8001	7.00121	6	83.1712	2.76154	6	86.6595	2.97568	6	87.8975	6.18947	6	84.578	1.62023	6	87.0868	4.75431	6	85.714	4.97027	6	88.2349	2.79996	6	85.3869	4.99796	6
100.733	90.6424	2.69603	6	92.7488	3.00176	6	77.7733	7.08175	6	83.1744	2.77577	6	86.6866	3.06884	6	87.89	6.08652	6	84.6548	1.49531	6	87.0478	4.73537	6	85.6557	4.95398	6	88.1993	2.81107	6	85.336	5.04729	6
100.8	90.6321	2.85603	6	92.7924	2.95729	6	77.6543	7.08642	6	83.168	2.75678	6	86.6387	2.98229	6	87.8273	6.05134	6	84.6557	1.36668	6	87.0693	4.70464	6	85.6584	4.92111	6	88.1932	2.84094	6	85.2881	5.01258	6
100.867	90.6664	2.84847	6	92.8595	2.97109	6	77.6724	7.13998	6	83.126	2.75338	6	86.582	2.8918	6	87.7843	6.07313	6	84.6617	1.38137	6	87.0474	4.7168	6	85.6184	4.9598	6	88.1886	2.95914	6	85.2293	5.08993	6
100.933	90.6329	2.9991	6	92.8124	2.89624	6	77.6151	7.23812	6	83.1019	2.71479	6	86.5409	2.95572	6	87.6649	6.06122	6	84.6465	1.38584	6	87.0308	4.71056	6	85.6418	5.03622	6	88.1155	2.82534	6	85.1731	5.1473	6
101	90.6472	3.00769	6	92.8838	2.96777	6	77.74	7.03657	6	83.1357	2.7426	6	86.548	2.99024	6	87.6623	6.00995	6	84.7357	1.40345	6	87.0551	4.69003	6	85.6082	5.01666	6	88.1096	2.86694	6	85.1574	5.09937	6
101.067	90.6084	2.95235	6	92.8983	2.94868	6	77.7648	7.06271	6	83.1526	2.75235	6	86.5487	2.98475	6	87.6332	6.02095	6	84.7515	1.53018	6	87.0279	4.68767	6	85.5569	5.03559	6	88.0288	2.85726	6	85.141	5.05331	6
101.133	90.5745	2.98305	6	92.8762	2.87815	6	77.7368	6.9884	6	83.123	2.72013	6	86.4762	2.98118	6	87.5436	6.0423	6	84.695	1.63987	6	87.0284	4.6852	6	85.5658	5.06938	6	88.0451	2.85452	6	85.112	5.06029	6
101.2	90.551	2.93547	6	92.79	2.8396	6	77.7742	6.99919	6	83.1078	2.72238	6	86.498	3.07814	6	87.5447	6.0533	6	84.7038	1.7679	6	87.0084	4.7483	6	85.5261	5.02982	6	88.0272	2.86709	6	85.0995	5.09691	6
101.267	90.5261	2.92971	6	92.6913	2.79323	6	77.7585	6.96678	6	83.1049	2.72389	6	86.4432	3.05528	6	87.5925	6.10713	6	84.674	1.7461	6	86.9972	4.70708	6	85.5243	4.99509	6	88.0717	2.87142	6	85.0941	5.06676	6
101.333	90.5288	2.91971	6	92.7781	2.7962	6	77.8256	6.89594	6	83.0763	2.79549	6	86.4412	3.01142	6	87.6214	6.12174	6	84.7242	1.79914	6	86.9638	4.67844	6	85.5157	4.98277	6	88.1371	2.91663	6	85.0595	5.01284	6
101.4	90.5548	2.90724	6	92.8112	2.74601	6	77.7397	7.02284	6	83.0675	2.79928	6	86.4139	2.96529	6	87.5341	6.31736	6	84.6668	1.70339	6	86.9419	4.68843	6	85.4699	4.99583	6	88.0945	2.79615	6	85.0271	5.06132	6
101.467	90.6448	2.77133	6	92.8887	2.80868	6	77.7584	7.07456	6	83.0483	2.83452	6	86.3327	3.00386	6	87.4801	6.53632	6	84.6499	1.64864	6	86.9391	4.70054	6	85.4655	5.0707	6	88.1812	2.81229	6	85.0002	5.08368	6
101.533	90.7879	2.6997	6	92.9186	2.85516	6	77.7498	7.07143	6	83.0261	2.86875	6	86.272	3.02981	6	87.6053	6.32362	6	84.6403	1.48011	6	86.9015	4.69558	6	85.4256	5.01378	6	88.2387	2.90543	6	85.0124	5.0361	6
101.6	90.8678	2.64451	6	92.9728	2.90115	6	77.8612	7.09448	6	82.9901	2.80489	6	86.2623	2.9428	6	87.5885	6.42794	6	84.5516	1.39782	6	86.8653	4.63683	6	85.4704	4.99363	6	88.2194	2.86857	6	85.0999	4.95281	6
101.667	90.9044	2.66906	6	93.0154	2.86242	6	77.7935	7.10297	6	82.9757	2.82113	6	86.2665	3.00477	6	87.5194	6.54989	6	84.5567	1.43498	6	86.8429	4.65724	6	85.4892	4.99456	6	88.1406	2.93215	6	85.0873	4.97685	6
101.733	90.9247	2.59569	6	92.8894	2.84377	6	77.722	7.1855	6	82.9578	2.77996	6	86.239	3.14728	6	87.5169	6.50297	6	84.4327	1.49827	6	86.8126	4.69418	6	85.4584	4.99235	6	88.0463	2.86011	6	85.0844	5.01043	6
101.8	90.9171	2.68031	6	92.769	2.888	6	77.6806	7.11776	6	82.9336	2.77739	6	86.189	3.16951	6	87.5428	6.36352	6	84.466	1.45092	6	86.7757	4.69213	6	85.464	5.05785	6	88.0286	2.92387	6	85.0661	5.02153	6
101.867	90.837	2.76721	6	92.6842	2.8086	6	77.6332	7.12593	6	82.9195	2.74096	6	86.2261	3.12368	6	87.6238	6.31611	6	84.3521	1.50005	6	86.7464	4.65451	6	85.4931	4.98005	6	88.0685	3.0849	6	85.1504	4.98835	6
101.933	90.7172	2.84351	6	92.5947	2.81605	6	77.7358	7.14762	6	82.9672	2.69783	6	86.2339	3.03695	6	87.5013	6.48183	6	84.2119	1.74554	6	86.7365	4.65432	6	85.478	5.01541	6	87.9682	3.03398	6	85.0665	4.98127	6
102	90.5654	2.84589	6	92.5665	2.75491	6	77.6249	7.056	6	83.0128	2.72118	6	86.2145	3.10974	6	87.486	6.43596	6	84.1482	1.88175	6	86.7555	4.68049	6	85.4382	5.03208	6	88.0421	3.11155	6	84.9577	5.05514	6
102.067	90.6716	2.79968	6	92.5521	2.7786	6	77.6859	6.9677	6	82.994	2.74587	6	86.1713	3.11407	6	87.6377	6.37717	6	84.1246	1.78455	6	86.7554	4.65971	6	85.4606	5.05414	6	87.9846	3.01131	6	84.9702	5.03358	6
102.133	90.6825	2.73882	6	92.6129	2.81865	6	77.7675	6.85406	6	82.9653	2.709	6	86.1846	2.9945	6	87.5296	6.51576	6	84.187	1.70054	6	86.7798	4.64653	6	85.4428	4.97961	6	87.9356	3.0609	6	84.945	5.01843	6
102.2	90.6903	2.66466	6	92.6526	2.81704	6	77.7434	6.86304	6	82.8995	2.72778	6	86.1667	3.14114	6	87.5041	6.61493	6	84.1955	1.86076	6	86.7967	4.60456	6	85.4615	4.92892	6	87.964	3.00694	6	84.966	4.99754	6
102.267	90.6475	2.65605	6	92.635	2.80952	6	77.812	6.77361	6	82.8357	2.75174	6	86.123	3.18783	6	87.5239	6.44671	6	84.2488	1.76709	6	86.814	4.6015	6	85.4468	4.98187	6	87.9432	3.03482	6	84.8712	5.05806	6
102.333	90.5906	2.5675	6	92.6908	2.82655	6	77.7283	6.7685	6	82.8285	2.76876	6	86.1649	3.29149	6	87.4743	6.51496	6	84.3037	1.66749	6	86.8499	4.59158	6	85.4353	4.97896	6	87.9631	2.99206	6	84.918	5.08085	6
102.4	90.6636	2.55593	6	92.6349	2.8641	6	77.7405	6.82935	6	82.7216	2.82839	6	86.1432	3.22068	6	87.525	6.54479	6	84.3878	1.57679	6	86.832	4.58082	6	85.4259	5.06934	6	87.8816	2.92617	6	84.9492	5.066	6
102.467	90.6242	2.55305	6	92.6352	2.82666	6	77.7217	6.94651	6	82.707	2.78437	6	86.1656	3.27399	6	87.4706	6.47127	6	84.42	1.62166	6	86.8396	4.57107	6	85.3602	5.08066	6	87.9672	2.98327	6	84.9083	5.09479	6
102.533	90.5881	2.68262	6	92.625	2.82216	6	77.6903	7.01045	6	82.7128	2.89329	6	86.1532	3.34818	6	87.4593	6.30985	6	84.4355	1.52729	6	86.8134	4.55232	6	85.3498	5.13964	6	88.0678	3.0542	6	84.9164	5.13788	6
102.6	90.5288	2.72697	6	92.5995	2.75289	6	77.6964	7.06694	6	82.7502	2.86825	6	86.1834	3.26229	6	87.5533	6.22032	6	84.4312	1.46471	6	86.8007	4.54149	6	85.3529	5.08955	6	88.0405	3.12116	6	84.8963	5.17573	6
102.667	90.5266	2.69416	6	92.567	2.74522	6	77.6732	7.03268	6	82.7667	2.8847	6	86.2007	3.23826	6	87.4561	6.35292	6	84.4293	1.50952	6	86.7782	4.54199	6	85.3357	4.9784	6	88.0177	3.0214	6	84.9038	5.12994	6
102.733	90.5737	2.76452	6	92.5621	2.7043	6	77.7563	7.03605	6	82.6706	2.98106	6	86.1515	3.19304	6	87.3606	6.40864	6	84.4749	1.52794	6	86.7768	4.52984	6	85.3385	4.93636	6	88.0412	3.09548	6	84.8624	5.12293	6
102.8	90.5704	2.79141	6	92.6166	2.66365	6	77.7809	6.98298	6	82.6606	2.91355	6	86.1076	3.22755	6	87.3137	6.36719	6	84.4652	1.47061	6	86.7445	4.50817	6	85.3142	4.88076	6	88.0003	3.06554	6	84.8513	5.16013	6
102.867	90.5279	2.81522	6	92.5526	2.68573	6	77.8084	6.92215	6	82.6174	2.94826	6	86.1419	3.18342	6	87.2373	6.4613	6	84.4085	1.50886	6	86.73	4.54142	6	85.2803	4.91207	6	87.9994	3.07547	6	84.8158	5.15032	6
102.933	90.5295	2.72474	6	92.5294	2.66505	6	77.7497	6.83532	6	82.5869	2.88994	6	86.1032	3.14814	6	87.2983	6.35171	6	84.4181	1.55495	6	86.7299	4.53151	6	85.2763	4.9104	6	87.9699	2.98463	6	84.8305	5.14198	6
103	90.5333	2.65008	6	92.5113	2.63933	6	77.7505	6.87932	6	82.4827	2.85672	6	86.015	3.19235	6	87.1959	6.46021	6	84.4459	1.40775	6	86.7254	4.55102	6	85.273	4.9844	6	87.9483	2.87746	6	84.8333	5.14984	6
103.067	90.5598	2.65748	6	92.5465	2.69852	6	77.7634	6.78831	6	82.4821	2.82868	6	85.975	3.23656	6	87.2078	6.36763	6	84.3774	1.50228	6	86.7371	4.54242	6	85.2533	5.05019	6	87.9112	2.84276	6	84.8047	5.18826	6
103.133	90.5619	2.5702	6	92.4766	2.72671	6	77.7275	6.74978	6	82.5173	2.71251	6	85.9238	3.27339	6	87.2545	6.25771	6	84.2839	1.40412	6	86.6832	4.54747	6	85.2547	5.13185	6	87.9239	2.977	6	84.8436	5.21176	6
103.2	90.5848	2.56957	6	92.447	2.72981	6	77.667	6.79139	6	82.5606	2.81621	6	85.9196	3.34299	6	87.2333	6.27434	6	84.238	1.50954	6	86.7047	4.53852	6	85.2634	5.11905	6	87.8882	2.94792	6	84.8056	5.16256	6
103.267	90.5615	2.57215	6	92.4725	2.80911	6	77.6343	6.77044	6	82.5441	2.76742	6	85.9604	3.37635	6	87.2112	6.1229	6	84.3136	1.49109	6	86.6736	4.49955	6	85.2899	5.05913	6	87.796	2.91407	6	84.8282	5.1812	6
103.333	90.4745	2.57443	6	92.4178	2.74206	6	77.6469	6.94086	6	82.5137	2.76889	6	85.9903	3.39383	6	87.21	6.16061	6	84.2376	1.55425	6	86.6688	4.46033	6	85.2548	5.01368	6	87.7646	2.92162	6	84.7999	5.14608	6
103.4	90.4209	2.63577	6	92.3621	2.80402	6	77.6112	6.94605	6	82.5996	2.79543	6	86.0372	3.33279	6	87.1872	6.01863	6	84.1271	1.56418	6	86.7004	4.45757	6	85.2152	4.99524	6	87.7684	2.96199	6	84.8308	5.12122	6
103.467	90.3748	2.65995	6	92.3402	2.73583	6	77.5627	7.03903	6	82.5941	2.77538	6	85.948	3.26796	6	87.1619	6.01127	6	84.1067	1.49052	6	86.695	4.4456	6	85.236	4.96265	6	87.6911	2.96463	6	84.8371	5.10349	6
103.533	90.3002	2.73346	6	92.4102	2.68998	6	77.6065	7.08767	6	82.546	2.81689	6	86.0167	3.21612	6	87.1493	6.06539	6	84.2669	1.47507	6	86.709	4.43156	6	85.2316	4.89115	6	87.7024	2.77529	6	84.7895	5.05149	6
103.6	90.2724	2.75387	6	92.4337	2.76752	6	77.5705	7.06886	6	82.5145	2.7963	6	86.015	3.23039	6	87.1613	6.1293	6	84.2115	1.43896	6	86.6743	4.4554	6	85.2091	4.88969	6	87.7293	2.86113	6	84.7962	5.10053	6
103.667	90.1666	2.70528	6	92.4261	2.69726	6	77.5914	7.0359	6	82.5042	2.78235	6	85.9471	3.23489	6	87.1174	6.17739	6	84.1407	1.45103	6	86.706	4.44966	6	85.2084	4.90307	6	87.7489	2.8668	6	84.7974	5.06703	6
103.733	90.2791	2.69714	6	92.4802	2.78509	6	77.6029	6.88207	6	82.5243	2.80167	6	85.8513	3.24643	6	87.0911	6.23826	6	84.0851	1.50272	6	86.7186	4.4735	6	85.1779	4.96602	6	87.7346	2.88642	6	84.7557	5.05428	6
103.8	90.2948	2.71035	6	92.5167	2.76914	6	77.6228	6.85137	6	82.4591	2.88322	6	85.8414	3.22686	6	87.0315	6.24422	6	84.1906	1.55952	6	86.6634	4.44878	6	85.117	4.96031	6	87.6798	2.88273	6	84.6752	5.03477	6
103.867	90.2444	2.70322	6	92.5601	2.80318	6	77.5956	6.89793	6	82.4094	2.90774	6	85.9116	3.26317	6	87.0661	6.19046	6	84.2301	1.60258	6	86.6754	4.43154	6	85.0787	4.93431	6	87.6829	2.88886	6	84.6707	4.98652	6
103.933	90.3419	2.74204	6	92.4953	2.85347	6	77.4766	6.82136	6	82.4175	2.80979	6	85.8974	3.28184	6	87.0966	6.06777	6	84.2373	1.63506	6	86.6632	4.42168	6	85.0345	4.87329	6	87.6297	2.92775	6	84.6997	5.01026	6
104	90.2397	2.79071	6	92.4717	2.8196	6	77.4848	6.87494	6	82.4028	2.76492	6	85.9268	3.32108	6	87.1237	5.99073	6	84.2109	1.62715	6	86.6782	4.40186	6	85.0138	4.90076	6	87.6328	2.94315	6	84.653	4.96959	6
104.067	90.295	2.76672	6	92.3962	2.84522	6	77.4734	6.93965	6	82.3834	2.77273	6	85.8471	3.33662	6	87.1018	6.02654	6	84.1786	1.65807	6	86.6851	4.3964	6	85.0074	4.87171	6	87.6413	2.90943	6	84.672	4.98344	6
104.133	90.176	2.82956	6	92.337	2.85016	6	77.4343	6.90643	6	82.3426	2.7613	6	85.8806	3.32247	6	87.1358	6.06073	6	84.2301	1.53179	6	86.6303	4.43596	6	85.0161	4.93634	6	87.6382	2.89605	6	84.6774	4.97383	6
104.2	90.247	2.70838	6	92.2965	2.84436	6	77.4329	6.95223	6	82.2892	2.69784	6	85.9255	3.26915	6	87.0959	6.13645	6	84.2542	1.4969	6	86.6231	4.44848	6	85.0662	4.92412	6	87.7488	3.06166	6	84.6809	4.97727	6
104.267	90.2983	2.67263	6	92.2421	2.88752	6	77.444	6.88889	6	82.3084	2.7159	6	85.8873	3.29182	6	87.169	6.14253	6	84.3346	1.39368	6	86.5984	4.49599	6	85.0192	4.96222	6	87.7194	3.04354	6	84.665	5.04007	6
104.333	90.2085	2.69862	6	92.2125	2.86946	6	77.3913	6.92291	6	82.2318	2.85906	6	85.8292	3.26608	6	87.1222	6.23734	6	84.3087	1.31644	6	86.6036	4.49095	6	85.0467	5.03334	6	87.7355	3.14618	6	84.6493	5.04911	6
104.4	90.235	2.61274	6	92.1611	2.83695	6	77.4671	6.85733	6	82.2332	2.82654	6	85.7535	3.18207	6	87.1574	6.37592	6	84.4103	1.33132	6	86.5993	4.50565	6	85.0788	5.03246	6	87.7301	3.0865	6	84.6719	5.08211	6
104.467	90.1402	2.66249	6	92.1971	2.80692	6	77.4115	6.87243	6	82.261	2.84547	6	85.7971	3.16735	6	87.1798	6.34294	6	84.3741	1.36584	6	86.5638	4.5178	6	85.0229	5.03623	6	87.6749	3.02411	6	84.5871	5.00893	6
104.533	90.1361	2.68526	6	92.1787	2.791	6	77.4842	6.9334	6	82.2793	2.82149	6	85.7812	3.11648	6	87.0838	6.45569	6	84.4372	1.40495	6	86.5684	4.47562	6	85.0284	4.90025	6	87.6336	2.99457	6	84.5933	5.06122	6
104.6	90.0683	2.72478	6	92.2121	2.81061	6	77.4484	6.94629	6	82.3121	2.81934	6	85.7442	3.20843	6	87.0354	6.53703	6	84.2694	1.53707	6	86.5856	4.47204	6	85.0722	4.88765	6	87.5661	2.85776	6	84.6812	4.98968	6
104.667	90.1249	2.73766	6	92.1634	2.76433	6	77.4543	6.99933	6	82.2426	2.81224	6	85.7292	3.17264	6	86.9408	6.731	6	84.2284	1.65543	6	86.5871	4.45908	6	85.0737	4.83474	6	87.6658	2.86848	6	84.6612	4.95768	6
104.733	90.0687	2.72767	6	92.1449	2.76174	6	77.4806	6.94473	6	82.2978	2.71787	6	85.7532	3.26972	6	86.9911	6.57623	6	84.1108	1.71126	6	86.5741	4.50085	6	85.0888	4.79837	6	87.6872	2.76803	6	84.6416	4.96637	6
104.8	89.9829	2.81506	6	92.1034	2.78627	6	77.4238	7.01612	6	82.2399	2.74996	6	85.8042	3.27239	6	86.9502	6.47143	6	84.2081	1.70165	6	86.5944	4.50246	6	85.0886	4.75034	6	87.7075	2.79794	6	84.6559	4.96133	6
104.867	90.0191	2.85294	6	92.0928	2.7849	6	77.4475	7.02946	6	82.198	2.75266	6	85.7668	3.27875	6	86.9309	6.43542	6	84.1686	1.78792	6	86.6219	4.48576	6	85.1059	4.78823	6	87.6896	2.90172	6	84.6866	4.99019	6
104.933	90.0593	2.90513	6	92.1366	2.82893	6	77.3376	7.01428	6	82.1434	2.76581	6	85.7447	3.279	6	86.9903	6.30359	6	83.9981	1.8639	6	86.6393	4.52608	6	85.1566	4.86674	6	87.705	2.92122	6	84.7481	4.87748	6
105	89.9967	3.00852	6	92.1032	2.86021	6	77.3569	6.98435	6	82.0928	2.78083	6	85.7025	3.26667	6	86.9838	6.14753	6	84.0916	1.81531	6	86.6385	4.56218	6	85.0474	4.81324	6	87.6501	2.87736	6	84.6232	4.9364	6
105.067	90.0004	3.07999	6	92.1282	2.92385	6	77.3654	6.98292	6	82.0748	2.77336	6	85.7228	3.23995	6	86.9211	6.16273	6	83.98	1.76277	6	86.6078	4.5719	6	85.0727	4.87453	6	87.6026	2.82367	6	84.6321	4.89512	6
105.133	90.1465	3.07505	6	92.1528	2.88019	6	77.3629	7.06389	6	81.9843	2.84475	6	85.7774	3.1414	6	86.8559	6.22268	6	83.9544	1.7361	6	86.5849	4.55695	6	85.0858	4.99897	6	87.6305	2.94334	6	84.6055	4.90118	6
105.2	90.2335	3.02592	6	92.1675	2.86496	6	77.3736	7.00203	6	81.9984	2.86084	6	85.7343	3.15015	6	86.8572	6.23566	6	83.8272	1.81239	6	86.5713	4.55628	6	85.048	5.04078	6	87.5911	3.01115	6	84.5492	4.89579	6
105.267	90.2252	3.01218	6	92.1305	2.83677	6	77.3595	6.93456	6	82.0299	2.8268	6	85.7675	3.23534	6	86.9059	6.23773	6	83.9114	1.65921	6	86.5199	4.60054	6	85.0865	5.02744	6	87.6517	2.97431	6	84.6067	4.83837	6
105.333	90.1933	2.97168	6	92.0254	2.7588	6	77.3841	6.92028	6	82.0369	2.82735	6	85.7793	3.31532	6	86.9635	6.13052	6	84.0659	1.52661	6	86.5058	4.5886	6	85.0013	4.94247	6	87.7152	3.03541	6	84.5204	4.88912	6
105.4	90.2285	2.87938	6	91.9961	2.68832	6	77.3531	6.8694	6	81.9852	2.86114	6	85.7822	3.36195	6	86.9181	6.14268	6	84.0538	1.43175	6	86.452	4.58107	6	85.0332	4.987	6	87.6742	3.12673	6	84.4866	4.90626	6
105.467	90.081	2.77848	6	91.9785	2.59799	6	77.2955	6.85992	6	82.0116	2.87324	6	85.8067	3.38027	6	86.9565	6.04295	6	84.1231	1.41179	6	86.4477	4.55895	6	85.0338	4.93616	6	87.7192	3.22519	6	84.5005	4.90035	6
105.533	90.0016	2.82931	6	91.9452	2.63484	6	77.3384	6.87078	6	82.0578	2.81752	6	85.6531	3.30482	6	86.9538	6.12434	6	84.1808	1.41965	6	86.4322	4.56121	6	84.9685	4.77485	6	87.6028	3.05782	6	84.5277	4.8668	6
105.6	90.0461	2.84002	6	91.9033	2.58786	6	77.3377	6.84957	6	82.037	2.81014	6	85.6782	3.35888	6	86.9897	6.10487	6	84.0609	1.43118	6	86.3939	4.56243	6	84.9441	4.69305	6	87.6974	3.07856	6	84.5309	4.77942	6
105.667	90.0636	2.79387	6	91.8928	2.57722	6	77.3787	6.78925	6	81.9562	2.85878	6	85.6257	3.31581	6	86.8933	6.1158	6	83.9939	1.51806	6	86.4081	4.54238	6	84.8933	4.72335	6	87.8076	3.31392	6	84.4417	4.82667	6
105.733	89.9975	2.78535	6	91.9355	2.63805	6	77.513	6.56763	6	81.9608	2.86449	6	85.6839	3.3145	6	86.7566	6.22781	6	83.9157	1.59628	6	86.4395	4.55785	6	84.8898	4.7678	6	87.7142	3.19328	6	84.3981	4.82865	6
105.8	90.0157	2.8696	6	91.9285	2.72474	6	77.5477	6.66623	6	82.035	2.79464	6	85.6684	3.3239	6	86.7281	6.29128	6	83.8659	1.70556	6	86.4351	4.51367	6	84.9193	4.71991	6	87.8322	3.22824	6	84.4698	4.79822	6
105.867	90.1273	2.90178	6	91.9131	2.75029	6	77.552	6.58788	6	82.0018	2.77386	6	85.6265	3.40218	6	86.7048	6.18365	6	83.814	1.68804	6	86.4216	4.52487	6	84.9424	4.80996	6	87.7164	3.25288	6	84.4522	4.87798	6
105.933	90.0592	2.81397	6	91.928	2.72714	6	77.4987	6.61831	6	81.9502	2.8162	6	85.7158	3.54383	6	86.7428	6.23547	6	83.847	1.70054	6	86.4246	4.50732	6	84.9523	4.82248	6	87.7305	3.36978	6	84.4222	4.94481	6
106	89.9583	2.84461	6	91.9707	2.74151	6	77.4367	6.63877	6	81.9864	2.75261	6	85.6957	3.55515	6	86.6514	6.29948	6	83.8852	1.62347	6	86.4698	4.47632	6	84.9351	4.84272	6	87.5894	3.31316	6	84.4093	5.00286	6
106.067	89.914	2.8897	6	91.9968	2.774	6	77.4026	6.70158	6	81.9713	2.74438	6	85.7265	3.51783	6	86.6668	6.3233	6	83.9229	1.58014	6	86.4573	4.47602	6	84.9088	4.83561	6	87.4554	3.23331	6	84.4264	5.02111	6
106.133	89.9772	2.83096	6	91.9449	2.72042	6	77.2824	6.85491	6	81.955	2.73798	6	85.6239	3.55312	6	86.6389	6.43538	6	83.894	1.584	6	86.4288	4.47059	6	84.932	4.81578	6	87.4844	3.30611	6	84.4838	5.03129	6
106.2	89.9456	2.80923	6	91.9137	2.67038	6	77.296	6.76995	6	81.9645	2.74738	6	85.6362	3.52272	6	86.6631	6.358	6	83.8947	1.60233	6	86.4364	4.50936	6	84.8669	4.93627	6	87.5151	3.3153	6	84.4258	5.0621	6
106.267	89.8413	2.89552	6	91.8492	2.60492	6	77.3463	6.82619	6	81.978	2.85884	6	85.6536	3.47673	6	86.5959	6.67507	6	83.8807	1.65569	6	86.409	4.52009	6	84.7851	4.88819	6	87.5573	3.3008	6	84.3829	5.00054	6
106.333	89.8364	2.90546	6	91.819	2.67177	6	77.3841	6.72765	6	81.9953	2.83733	6	85.6158	3.41904	6	86.6026	6.5336	6	83.8131	1.58126	6	86.425	4.5392	6	84.7617	5.05216	6	87.5238	3.19203	6	84.3517	4.89127	6
106.4	89.844	2.92061	6	91.7745	2.73469	6	77.4059	6.66175	6	81.9716	2.90787	6	85.5948	3.3751	6	86.5974	6.67598	6	83.8436	1.54705	6	86.3723	4.54345	6	84.7508	5.04004	6	87.568	3.22236	6	84.3278	4.88742	6
106.467	89.8322	2.89888	6	91.7543	2.72991	6	77.369	6.67137	6	82.0095	2.9203	6	85.5276	3.36643	6	86.546	6.70462	6	83.8419	1.6449	6	86.3705	4.56539	6	84.781	5.02205	6	87.5916	3.11013	6	84.3002	4.88624	6
106.533	89.7618	2.94433	6	91.7619	2.70955	6	77.3831	6.71069	6	82.0269	2.90154	6	85.6273	3.26721	6	86.521	6.69964	6	83.8643	1.51196	6	86.3762	4.55323	6	84.7817	4.98977	6	87.5403	3.10869	6	84.2573	4.91289	6
106.6	89.7622	2.92019	6	91.7407	2.72881	6	77.3756	6.67311	6	81.9894	2.91875	6	85.5533	3.24332	6	86.4191	6.86666	6	83.9355	1.44614	6	86.4047	4.56131	6	84.7918	4.96591	6	87.513	2.9557	6	84.2565	4.90204	6
106.667	89.7775	2.84482	6	91.7437	2.74907	6	77.3255	6.61454	6	82.0161	2.79273	6	85.5581	3.2603	6	86.4886	6.69899	6	83.9691	1.44386	6	86.462	4.54524	6	84.7829	4.99212	6	87.4994	2.9193	6	84.217	4.95467	6
106.733	89.8232	2.8825	6	91.73	2.70015	6	77.3265	6.68518	6	81.991	2.83587	6	85.523	3.24865	6	86.3349	6.98516	6	83.9399	1.55279	6	86.4632	4.52863	6	84.824	4.85088	6	87.6351	2.98836	6	84.2601	5.04253	6
106.8	89.7866	2.86465	6	91.6754	2.61099	6	77.3573	6.73567	6	81.9919	2.79267	6	85.4799	3.29665	6	86.3315	7.00271	6	83.9764	1.70273	6	86.4758	4.55636	6	84.795	4.89305	6	87.6935	3.00348	6	84.2684	5.03713	6
106.867	89.8709	2.85062	6	91.5913	2.62047	6	77.3502	6.74424	6	81.9313	2.83688	6	85.4827	3.28228	6	86.3901	6.92622	6	84.0244	1.65661	6	86.4654	4.56311	6	84.8097	4.92484	6	87.7651	3.14211	6	84.2473	5.03297	6
106.933	89.8718	2.89575	6	91.5991	2.60531	6	77.3265	6.81821	6	81.8249	2.8838	6	85.4792	3.38052	6	86.5489	6.86808	6	84.0016	1.78488	6	86.4546	4.53035	6	84.822	4.95233	6	87.8339	3.19415	6	84.2891	5.01852	6
107	89.8934	2.9455	6	91.603	2.54457	6	77.3879	6.80217	6	81.8559	2.83786	6	85.5245	3.50419	6	86.5216	6.85959	6	83.9119	1.76319	6	86.4552	4.52722	6	84.8184	4.84678	6	87.8237	3.30361	6	84.3193	4.99696	6
107.067	89.8136	2.91023	6	91.5524	2.50219	6	77.4179	6.75499	6	81.7503	2.87895	6	85.5404	3.52182	6	86.5941	6.89635	6	83.9197	1.7492	6	86.4527	4.56072	6	84.8356	4.88465	6	87.9162	3.33681	6	84.3759	4.9549	6
107.133	89.7772	2.9682	6	91.4898	2.44411	6	77.4008	6.72649	6	81.7448	2.87148	6	85.6035	3.52067	6	86.6748	6.83859	6	83.941	1.65434	6	86.4463	4.51646	6	84.86	4.93372	6	87.8019	3.29436	6	84.4548	4.83953	6
107.2	89.7682	2.96194	6	91.496	2.50666	6	77.36	6.71212	6	81.6975	2.90084	6	85.6256	3.50952	6	86.7001	6.77787	6	83.9619	1.52419	6	86.4665	4.53585	6	84.932	4.94785	6	87.8294	3.28994	6	84.4887	4.86939	6
107.267	89.7464	3.0287	6	91.5227	2.48455	6	77.4075	6.66667	6	81.6868	2.86779	6	85.6882	3.58217	6	86.6092	6.98499	6	83.9003	1.47349	6	86.4382	4.4772	6	84.9022	4.90257	6	87.7533	3.16939	6	84.5247	4.87459	6
107.333	89.7775	3.02206	6	91.5162	2.52349	6	77.4085	6.56982	6	81.7506	2.81607	6	85.6597	3.52459	6	86.5402	7.00981	6	83.9448	1.43683	6	86.4364	4.47427	6	84.8846	4.93214	6	87.7316	3.08572	6	84.5132	4.88375	6
107.4	89.8224	2.89328	6	91.4951	2.52121	6	77.3536	6.57548	6	81.67	2.83949	6	85.6644	3.44884	6	86.6075	6.83131	6	84.0492	1.56219	6	86.4456	4.47578	6	84.8867	5.04373	6	87.7303	3.04243	6	84.4913	4.90641	6
107.467	89.8603	2.93436	6	91.4834	2.56404	6	77.2929	6.65623	6	81.697	2.82064	6	85.5849	3.3426	6	86.5266	6.95819	6	84.0434	1.6382	6	86.4136	4.40335	6	84.8915	4.96138	6	87.6617	3.0562	6	84.4826	4.91929	6
107.533	89.878	2.88993	6	91.4759	2.61889	6	77.2447	6.67424	6	81.7172	2.76906	6	85.5592	3.34617	6	86.4997	6.77412	6	84.0046	1.76413	6	86.473	4.44718	6	84.8149	4.90901	6	87.6613	2.99986	6	84.3576	5.05425	6
107.6	89.9161	2.88215	6	91.4773	2.59353	6	77.2565	6.70864	6	81.7215	2.72477	6	85.6376	3.35312	6	86.4811	6.6465	6	83.9252	1.82374	6	86.4326	4.37384	6	84.8325	4.99649	6	87.5664	2.995	6	84.3426	5.02958	6
107.667	89.8506	2.84061	6	91.4532	2.57079	6	77.2687	6.6378	6	81.7411	2.71773	6	85.6939	3.32842	6	86.6115	6.48662	6	83.8976	1.81697	6	86.4812	4.36223	6	84.7991	4.95192	6	87.5277	2.98714	6	84.3263	5.07575	6
107.733	89.8166	2.80529	6	91.4411	2.59495	6	77.2926	6.67258	6	81.6917	2.71007	6	85.5789	3.30686	6	86.5879	6.50819	6	83.7987	1.86914	6	86.4813	4.39714	6	84.7391	4.90583	6	87.5002	2.95465	6	84.2602	5.11647	6
107.8	89.6706	2.87243	6	91.4655	2.68554	6	77.2668	6.6483	6	81.7172	2.68152	6	85.5753	3.25608	6	86.5096	6.61261	6	83.6821	1.86027	6	86.4516	4.31722	6	84.7195	4.9129	6	87.3836	2.93579	6	84.2645	5.17963	6
107.867	89.6653	2.8471	6	91.5137	2.72302	6	77.3182	6.59268	6	81.7207	2.66426	6	85.5713	3.44966	6	86.4939	6.56185	6	83.6141	1.65736	6	86.4524	4.32209	6	84.7261	4.90213	6	87.4174	2.97404	6	84.2649	5.22034	6
107.933	89.6499	2.82507	6	91.5276	2.75472	6	77.3611	6.56895	6	81.6927	2.67998	6	85.5652	3.42908	6	86.5276	6.58253	6	83.6329	1.50298	6	86.3715	4.32531	6	84.6995	4.93887	6	87.4601	3.1347	6	84.2346	5.2069	6
108	89.6384	2.91147	6	91.5345	2.79982	6	77.3646	6.53265	6	81.656	2.70236	6	85.5523	3.41734	6	86.4965	6.76277	6	83.5869	1.49284	6	86.3848	4.31469	6	84.6249	4.86622	6	87.4583	3.08055	6	84.2248	5.23141	6
108.067	89.7515	2.85996	6	91.5094	2.87944	6	77.3361	6.57569	6	81.6567	2.69554	6	85.4238	3.37972	6	86.4321	6.84744	6	83.5754	1.4906	6	86.3947	4.36553	6	84.6311	4.95007	6	87.5004	3.09388	6	84.2037	5.22991	6
108.133	89.8215	2.99116	6	91.462	2.84127	6	77.378	6.59443	6	81.6512	2.70464	6	85.5472	3.46864	6	86.4185	6.83204	6	83.5855	1.41361	6	86.3499	4.33118	6	84.6754	4.90723	6	87.4896	3.11933	6	84.256	5.18166	6
108.2	89.8899	2.96281	6	91.4069	2.80702	6	77.3942	6.65758	6	81.6606	2.71841	6	85.5144	3.53589	6	86.4823	6.91334	6	83.564	1.31445	6	86.3717	4.37186	6	84.6568	4.8711	6	87.5234	3.16758	6	84.2314	5.14119	6
108.267	89.9938	3.00371	6	91.3918	2.82352	6	77.3555	6.7278	6	81.6782	2.68888	6	85.5406	3.47698	6	86.4931	6.99058	6	83.6606	1.34068	6	86.3737	4.40896	6	84.6069	4.80029	6	87.4497	3.11887	6	84.1909	5.11331	6
108.333	90.0465	2.94309	6	91.3486	2.74736	6	77.3245	6.75029	6	81.7036	2.70826	6	85.4943	3.5266	6	86.452	7.12893	6	83.6225	1.36336	6	86.3881	4.38011	6	84.6144	4.76105	6	87.3498	3.08733	6	84.1816	5.09504	6
108.4	90.0367	2.88277	6	91.3577	2.6846	6	77.3279	6.75665	6	81.6781	2.65898	6	85.4324	3.50646	6	86.5414	6.98813	6	83.72	1.34222	6	86.4369	4.40014	6	84.6589	4.68331	6	87.3484	3.01965	6	84.1614	5.12286	6
108.467	90.0158	2.88761	6	91.4173	2.59063	6	77.3646	6.77436	6	81.6915	2.62741	6	85.5172	3.50379	6	86.5453	6.92515	6	83.7367	1.32765	6	86.4153	4.36279	6	84.6947	4.62207	6	87.4691	3.10701	6	84.1055	5.17803	6
108.533	89.9123	2.75504	6	91.4621	2.59359	6	77.3169	6.78031	6	81.6753	2.58928	6	85.4535	3.45329	6	86.5777	6.8179	6	83.7088	1.2865	6	86.443	4.36254	6	84.7051	4.74068	6	87.4923	3.18569	6	84.0986	5.17865	6
108.6	89.904	2.75941	6	91.4587	2.55133	6	77.2992	6.68212	6	81.6807	2.53747	6	85.4631	3.3906	6	86.4885	6.7187	6	83.7461	1.345	6	86.4574	4.39004	6	84.7224	4.77034	6	87.532	3.32564	6	84.061	5.23751	6
108.667	89.7869	2.74457	6	91.5104	2.4594	6	77.3306	6.64777	6	81.6481	2.55287	6	85.4621	3.36455	6	86.5429	6.59472	6	83.668	1.3154	6	86.4493	4.32961	6	84.7051	4.81493	6	87.5727	3.39709	6	83.9977	5.32707	6
108.733	89.7701	2.8025	6	91.5247	2.46779	6	77.3854	6.59572	6	81.602	2.48438	6	85.5059	3.41823	6	86.5449	6.54808	6	83.6929	1.26681	6	86.4753	4.32456	6	84.6977	4.93473	6	87.6174	3.30831	6	84.0224	5.38289	6
108.8	89.837	2.86225	6	91.4866	2.47143	6	77.3714	6.6228	6	81.6351	2.50221	6	85.4763	3.39397	6	86.5584	6.54383	6	83.5708	1.24489	6	86.4341	4.34167	6	84.617	4.93714	6	87.6238	3.40395	6	83.9509	5.36232	6
108.867	89.7355	2.90566	6	91.4668	2.56936	6	77.283	6.56112	6	81.6008	2.51425	6	85.4268	3.38334	6	86.4541	6.60008	6	83.5471	1.20321	6	86.4517	4.354	6	84.5737	4.94367	6	87.5616	3.38335	6	84.0197	5.27294	6
108.933	89.7577	2.97535	6	91.4295	2.54196	6	77.2641	6.56263	6	81.593	2.4819	6	85.4522	3.36644	6	86.4911	6.66525	6	83.5797	1.25789	6	86.5218	4.32575	6	84.531	4.84883	6	87.6224	3.46623	6	83.9328	5.37052	6
109	89.803	2.9491	6	91.459	2.5323	6	77.2849	6.67422	6	81.5204	2.53129	6	85.5019	3.36092	6	86.5241	6.62889	6	83.5229	1.22384	6	86.5566	4.27065	6	84.5467	4.79873	6	87.642	3.3408	6	83.9095	5.3784	6
109.067	89.8946	2.86917	6	91.3917	2.57077	6	77.2193	6.70324	6	81.4956	2.50622	6	85.465	3.36429	6	86.5964	6.59917	6	83.5676	1.37014	6	86.5801	4.2794	6	84.6065	4.8675	6	87.6675	3.29843	6	83.9841	5.36467	6
109.133	89.8164	2.86346	6	91.4016	2.58118	6	77.2353	6.71335	6	81.4878	2.51552	6	85.447	3.32703	6	86.6598	6.51975	6	83.5956	1.53264	6	86.5611	4.27525	6	84.5557	4.74092	6	87.7411	3.32578	6	83.9115	5.38513	6
109.2	89.7658	2.76764	6	91.3935	2.58695	6	77.232	6.66208	6	81.4811	2.51695	6	85.4688	3.32298	6	86.7329	6.58297	6	83.5887	1.71051	6	86.5557	4.30152	6	84.5629	4.77944	6	87.7754	3.40297	6	83.8915	5.47992	6
109.267	89.7691	2.80106	6	91.3505	2.46745	6	77.3429	6.74554	6	81.4588	2.46979	6	85.4854	3.37057	6	86.772	6.66505	6	83.6511	1.80758	6	86.5867	4.31216	6	84.5491	4.78075	6	87.7142	3.37324	6	83.805	5.59092	6
109.333	89.8526	2.76873	6	91.3091	2.47439	6	77.35	6.66415	6	81.4886	2.51838	6	85.4363	3.38634	6	86.7186	6.74493	6	83.63	1.69167	6	86.5362	4.30992	6	84.5297	4.81897	6	87.6858	3.4258	6	83.7877	5.55027	6
109.4	89.738	2.77211	6	91.2947	2.49849	6	77.2799	6.60599	6	81.5182	2.47733	6	85.3956	3.46038	6	86.7575	6.7668	6	83.645	1.66778	6	86.475	4.32151	6	84.5002	4.79274	6	87.6564	3.42946	6	83.8024	5.49089	6
109.467	89.6433	2.81498	6	91.2737	2.51876	6	77.37	6.49093	6	81.5542	2.49154	6	85.4473	3.38709	6	86.7335	6.81797	6	83.5685	1.45446	6	86.5125	4.35674	6	84.4714	4.77254	6	87.6254	3.33446	6	83.7607	5.46522	6
109.533	89.7425	2.75029	6	91.2464	2.4802	6	77.277	6.44346	6	81.5927	2.49953	6	85.481	3.42177	6	86.5678	7.06163	6	83.5253	1.50484	6	86.5218	4.37247	6	84.5059	4.82517	6	87.5405	3.29094	6	83.7587	5.46157	6
109.6	89.7455	2.87665	6	91.2536	2.48527	6	77.3076	6.45008	6	81.5951	2.48463	6	85.5354	3.42281	6	86.3985	7.27522	6	83.5481	1.39793	6	86.5626	4.34651	6	84.5008	4.79636	6	87.4111	3.14785	6	83.7876	5.42933	6
109.667	89.7191	2.82799	6	91.2497	2.50667	6	77.253	6.4644	6	81.5528	2.47026	6	85.466	3.40508	6	86.3654	7.21905	6	83.5807	1.49841	6	86.4956	4.33035	6	84.5019	4.78558	6	87.4059	3.13971	6	83.8071	5.40351	6
109.733	89.5856	2.80851	6	91.2578	2.56361	6	77.2832	6.48912	6	81.526	2.41891	6	85.4293	3.40132	6	86.3999	7.26527	6	83.5509	1.5889	6	86.4798	4.34345	6	84.5064	4.82991	6	87.3796	2.96323	6	83.8329	5.41226	6
109.8	89.5852	2.8004	6	91.2061	2.54947	6	77.3164	6.4313	6	81.4702	2.39837	6	85.3826	3.36381	6	86.3702	7.20047	6	83.6601	1.73622	6	86.4887	4.33901	6	84.5353	4.86719	6	87.3552	2.93053	6	83.8282	5.46096	6
109.867	89.5926	2.84394	6	91.242	2.51456	6	77.2256	6.59137	6	81.4194	2.39039	6	85.3344	3.5	6	86.3744	7.20068	6	83.6777	1.8401	6	86.4315	4.36837	6	84.4957	4.91324	6	87.3568	2.93266	6	83.7591	5.52069	6
109.933	89.5412	2.94351	6	91.2417	2.51361	6	77.2925	6.57253	6	81.3816	2.3564	6	85.2998	3.44666	6	86.5035	6.92356	6	83.6437	1.72097	6	86.4456	4.35143	6	84.4622	4.87123	6	87.3964	2.92859	6	83.7549	5.49535	6
110	89.489	2.87289	6	91.2387	2.49044	6	77.261	6.57238	6	81.3459	2.35896	6	85.2371	3.46083	6	86.6054	6.6665	6	83.65	1.66649	6	86.4245	4.35876	6	84.4508	4.84346	6	87.4941	3.04718	6	83.716	5.44543	6
110.067	89.5219	2.95443	6	91.2219	2.41771	6	77.2838	6.54104	6	81.4203	2.35375	6	85.2025	3.44529	6	86.716	6.65531	6	83.4913	1.61529	6	86.4559	4.37364	6	84.4341	4.72749	6	87.4992	2.94943	6	83.6887	5.36363	6
110.133	89.5684	2.99477	6	91.2221	2.33207	6	77.2831	6.56168	6	81.4167	2.35116	6	85.2271	3.40127	6	86.7359	6.47733	6	83.5327	1.57212	6	86.4665	4.41145	6	84.4184	4.65368	6	87.5741	3.12646	6	83.6944	5.3015	6
110.2	89.6381	3.009	6	91.2268	2.2986	6	77.2252	6.67011	6	81.49	2.3567	6	85.2785	3.41491	6	86.6903	6.5998	6	83.4922	1.49653	6	86.4741	4.42218	6	84.3983	4.60128	6	87.6815	3.24804	6	83.7037	5.23724	6
110.267	89.602	3.02601	6	91.1865	2.34709	6	77.2818	6.55232	6	81.52	2.36359	6	85.2543	3.33817	6	86.8252	6.51967	6	83.4696	1.50334	6	86.5066	4.35897	6	84.4338	4.54012	6	87.6714	3.26193	6	83.7545	5.19064	6
110.333	89.6179	3.01818	6	91.1721	2.39339	6	77.1952	6.54345	6	81.5897	2.37507	6	85.1759	3.26224	6	86.7152	6.5757	6	83.5213	1.53765	6	86.5244	4.38368	6	84.4356	4.53875	6	87.707	3.34879	6	83.7413	5.19329	6
110.4	89.6235	3.05873	6	91.1245	2.34718	6	77.1839	6.4913	6	81.6298	2.32248	6	85.1711	3.27294	6	86.7448	6.61778	6	83.5498	1.7504	6	86.5422	4.3618	6	84.4901	4.50883	6	87.7615	3.39986	6	83.7796	5.19507	6
110.467	89.6497	2.97367	6	91.1334	2.46525	6	77.2289	6.39801	6	81.608	2.35758	6	85.1898	3.30596	6	86.6243	6.70209	6	83.5807	1.68319	6	86.558	4.36739	6	84.5089	4.62174	6	87.7927	3.59088	6	83.8235	5.18372	6
110.533	89.6905	2.94888	6	91.1261	2.54346	6	77.2408	6.37441	6	81.6217	2.38049	6	85.1392	3.31586	6	86.5295	6.81353	6	83.5702	1.63654	6	86.5879	4.32421	6	84.5723	4.639	6	87.677	3.38324	6	83.8329	5.22973	6
110.6	89.6971	3.03994	6	91.2011	2.57518	6	77.2916	6.40204	6	81.5948	2.36374	6	85.1089	3.31715	6	86.556	6.82784	6	83.4599	1.54566	6	86.5461	4.3293	6	84.5244	4.55441	6	87.6664	3.38883	6	83.8183	5.29409	6
110.667	89.7534	3.01519	6	91.2196	2.55498	6	77.2618	6.44732	6	81.621	2.32907	6	85.1213	3.35031	6	86.4599	6.95305	6	83.4377	1.49531	6	86.553	4.35365	6	84.4713	4.57859	6	87.7006	3.5746	6	83.7948	5.3071	6
110.733	89.687	3.00444	6	91.2003	2.52379	6	77.3759	6.46622	6	81.5474	2.32412	6	85.168	3.39299	6	86.4201	6.96634	6	83.3645	1.40851	6	86.5517	4.36329	6	84.4851	4.62944	6	87.6604	3.49838	6	83.8324	5.30918	6
110.8	89.7632	2.9285	6	91.2191	2.60398	6	77.4304	6.52238	6	81.5212	2.34663	6	85.1803	3.3649	6	86.33	7.15995	6	83.3625	1.1378	6	86.5462	4.40043	6	84.4407	4.63269	6	87.6279	3.50837	6	83.8805	5.2807	6
110.867	89.6889	2.95843	6	91.2274	2.54521	6	77.3854	6.57846	6	81.5192	2.32881	6	85.1819	3.35327	6	86.3204	7.04313	6	83.3598	1.10973	6	86.5437	4.37197	6	84.4071	4.607	6	87.5713	3.37365	6	83.8766	5.28191	6
110.933	89.7236	2.94244	6	91.2716	2.53398	6	77.3286	6.61202	6	81.4971	2.2981	6	85.2391	3.36178	6	86.27	7.07861	6	83.3286	1.2556	6	86.5359	4.41957	6	84.3381	4.62903	6	87.6057	3.3934	6	83.8692	5.22584	6
111	89.6704	2.93253	6	91.2359	2.52549	6	77.3588	6.51288	6	81.4884	2.28631	6	85.1957	3.30396	6	86.2655	7.06384	6	83.332	1.44124	6	86.5901	4.44745	6	84.3281	4.76489	6	87.5867	3.37263	6	83.8288	5.19586	6
111.067	89.7331	2.94139	6	91.2206	2.49315	6	77.3742	6.41383	6	81.439	2.34773	6	85.204	3.33451	6	86.194	7.13495	6	83.3522	1.44283	6	86.585	4.45169	6	84.3334	4.73523	6	87.5529	3.29202	6	83.7883	5.20195	6
111.133	89.7779	2.95926	6	91.2476	2.47601	6	77.3042	6.51282	6	81.4676	2.37595	6	85.1678	3.37886	6	86.1633	7.2218	6	83.3999	1.45303	6	86.5792	4.41222	6	84.3817	4.7032	6	87.614	3.44575	6	83.8182	5.06332	6
111.2	89.7779	3.07972	6	91.2476	2.45493	6	77.2238	6.48078	6	81.408	2.3848	6	85.1662	3.40489	6	86.2894	7.00288	6	83.3851	1.54972	6	86.5812	4.36746	6	84.3641	4.82082	6	87.5233	3.22277	6	83.7298	5.09309	6
111.267	89.7662	3.08166	6	91.2444	2.52005	6	77.2796	6.48711	6	81.395	2.39672	6	85.2368	3.35301	6	86.3496	6.90978	6	83.4555	1.56274	6	86.5871	4.38698	6	84.3541	4.86156	6	87.6179	3.36622	6	83.6472	5.15277	6
111.333	89.6737	3.08619	6	91.1878	2.42569	6	77.2945	6.46928	6	81.3838	2.4181	6	85.272	3.39507	6	86.4029	6.85601	6	83.3957	1.34509	6	86.5818	4.35199	6	84.339	4.80454	6	87.6009	3.39294	6	83.5868	5.15687	6
111.4	89.6217	3.04264	6	91.1593	2.45413	6	77.2289	6.54995	6	81.3991	2.47111	6	85.2859	3.47883	6	86.4018	6.91857	6	83.4107	1.25598	6	86.5631	4.34375	6	84.3443	4.80001	6	87.5352	3.29421	6	83.5397	5.151	6
111.467	89.5533	3.06827	6	91.1499	2.44365	6	77.239	6.61771	6	81.3828	2.37556	6	85.2078	3.46205	6	86.4619	6.74049	6	83.4254	1.39917	6	86.5392	4.35266	6	84.3289	4.78531	6	87.4912	3.24337	6	83.5685	5.16959	6
111.533	89.5754	3.10534	6	91.0875	2.47438	6	77.2322	6.52798	6	81.3549	2.35576	6	85.2129	3.41766	6	86.4914	6.72236	6	83.3447	1.4717	6	86.5203	4.36816	6	84.2884	4.77871	6	87.4805	3.17471	6	83.5314	5.27212	6
111.6	89.5262	2.98869	6	91.1146	2.53216	6	77.2607	6.57312	6	81.3989	2.31839	6	85.1704	3.39777	6	86.3587	6.79565	6	83.3083	1.46218	6	86.5215	4.38129	6	84.3295	4.70426	6	87.5795	3.43396	6	83.5505	5.26355	6
111.667	89.5244	2.9942	6	91.1201	2.49659	6	77.1494	6.58724	6	81.4562	2.27548	6	85.1179	3.38969	6	86.3001	6.99029	6	83.1352	1.49209	6	86.5068	4.38281	6	84.3518	4.64468	6	87.5241	3.344	6	83.5667	5.29888	6
111.733	89.5497	3.0185	6	91.147	2.5577	6	77.1379	6.54983	6	81.4285	2.25517	6	85.0456	3.40822	6	86.1585	6.96665	6	83.1793	1.74574	6	86.4973	4.40263	6	84.3133	4.70118	6	87.5842	3.33583	6	83.5395	5.33673	6
111.8	89.679	3.02495	6	91.1182	2.52591	6	77.2822	6.45904	6	81.3359	2.27068	6	85.0105	3.40782	6	86.0898	7.0674	6	83.1918	1.69785	6	86.4726	4.37602	6	84.2751	4.73284	6	87.7183	3.38997	6	83.5598	5.32965	6
111.867	89.6982	3.07287	6	91.1396	2.54189	6	77.2904	6.54249	6	81.3557	2.27775	6	85.0392	3.39092	6	85.9171	7.28487	6	83.2059	1.58434	6	86.4928	4.36003	6	84.2967	4.74343	6	87.8207	3.40963	6	83.5897	5.23335	6
111.933	89.6754	3.10689	6	91.1613	2.51541	6	77.2414	6.52514	6	81.3245	2.27246	6	85.072	3.46001	6	85.8936	7.15558	6	83.198	1.50724	6	86.5129	4.35685	6	84.2506	4.82378	6	87.7945	3.45397	6	83.544	5.26892	6
112	89.7126	3.23379	6	91.1726	2.41838	6	77.299	6.4706	6	81.2937	2.34596	6	85.073	3.56306	6	85.9244	7.11377	6	83.1593	1.49687	6	86.4823	4.32397	6	84.1675	4.81308	6	87.7896	3.32933	6	83.3842	5.4028	6
112.067	89.8162	3.22039	6	91.1501	2.37245	6	77.3341	6.51025	6	81.214	2.29789	6	85.0476	3.59029	6	86.0084	6.96409	6	83.267	1.48432	6	86.4926	4.33427	6	84.1552	4.83206	6	87.7965	3.29303	6	83.3774	5.42569	6
112.133	89.8004	3.2546	6	91.1185	2.32397	6	77.3024	6.60674	6	81.2628	2.27927	6	85.0282	3.57464	6	86.0803	6.87016	6	83.2379	1.30055	6	86.4818	4.33634	6	84.1909	4.78921	6	87.8119	3.42209	6	83.4074	5.35454	6
112.2	89.7689	3.34201	6	91.125	2.29325	6	77.1747	6.65563	6	81.3137	2.25012	6	85.0851	3.57577	6	86.1563	6.81336	6	83.1196	1.33154	6	86.5131	4.34424	6	84.2094	4.72837	6	87.6796	3.38022	6	83.4352	5.3839	6
112.267	89.7729	3.33859	6	91.0885	2.28353	6	77.1625	6.63933	6	81.2939	2.27699	6	85.157	3.65729	6	86.3065	6.56179	6	83.0775	1.44497	6	86.5028	4.33672	6	84.2526	4.80887	6	87.5975	3.37327	6	83.4533	5.41908	6
112.333	89.7919	3.2634	6	91.0642	2.28197	6	77.1764	6.66762	6	81.3157	2.26185	6	85.1174	3.60222	6	86.3956	6.61284	6	83.0946	1.48251	6	86.478	4.33378	6	84.2579	4.74457	6	87.6285	3.2991	6	83.4424	5.38876	6
112.4	89.7184	3.20784	6	91.0068	2.31154	6	77.1616	6.68021	6	81.3462	2.18622	6	85.1074	3.54791	6	86.3131	6.77176	6	83.1234	1.51109	6	86.4654	4.40106	6	84.2403	4.75869	6	87.645	3.3071	6	83.5449	5.27157	6
112.467	89.6329	3.23899	6	91.0443	2.35317	6	77.0878	6.70502	6	81.3607	2.23552	6	85.0972	3.62236	6	86.2968	6.8104	6	82.9515	1.71905	6	86.4735	4.38954	6	84.2211	4.74683	6	87.5736	3.22415	6	83.5572	5.22431	6
112.533	89.6772	3.23061	6	91.0096	2.40722	6	77.1249	6.6658	6	81.3693	2.25456	6	85.0971	3.62706	6	86.2968	6.94482	6	82.9745	1.85792	6	86.5111	4.36525	6	84.1754	4.73395	6	87.5373	3.09194	6	83.5437	5.2436	6
112.6	89.6669	3.10982	6	90.9897	2.42179	6	77.1747	6.63175	6	81.3288	2.25851	6	85.0548	3.58752	6	86.2896	6.82007	6	83.0015	1.94941	6	86.5042	4.35256	6	84.1869	4.74937	6	87.5932	3.19933	6	83.5346	5.1973	6
112.667	89.7214	3.0433	6	90.9975	2.36529	6	77.1755	6.53996	6	81.3026	2.33724	6	84.9903	3.46419	6	86.2251	6.9303	6	83.029	1.85105	6	86.5356	4.33626	6	84.1656	4.68864	6	87.5959	3.21231	6	83.4502	5.20166	6
112.733	89.6877	3.02334	6	91.0362	2.37124	6	77.1822	6.53344	6	81.2967	2.4125	6	85.0159	3.56969	6	86.2221	6.89843	6	83.0773	1.83443	6	86.566	4.31404	6	84.1883	4.66046	6	87.4789	3.1593	6	83.4838	5.16537	6
112.8	89.6968	3.03699	6	91.0298	2.32978	6	77.0709	6.57337	6	81.2912	2.43489	6	84.9628	3.55639	6	86.3065	6.80036	6	83.0914	1.92994	6	86.6063	4.28797	6	84.2196	4.64361	6	87.4548	3.09398	6	83.5075	5.16281	6
112.867	89.7357	3.01041	6	90.9876	2.27951	6	77.0254	6.58818	6	81.2978	2.46294	6	84.9156	3.47975	6	86.2738	6.8222	6	83.2075	1.8187	6	86.6107	4.28646	6	84.2048	4.70829	6	87.4824	3.13566	6	83.4778	5.16817	6
112.933	89.743	2.93199	6	90.9807	2.22627	6	77.0633	6.54482	6	81.3173	2.45735	6	84.9858	3.44475	6	86.2781	6.83979	6	83.2764	1.73042	6	86.5552	4.31119	6	84.2167	4.78091	6	87.5534	3.25373	6	83.4751	5.1945	6
113	89.7236	3.01567	6	91.004	2.28294	6	77.1057	6.501	6	81.3518	2.3718	6	84.9633	3.4184	6	86.2751	6.88044	6	83.3153	1.76332	6	86.5533	4.30601	6	84.206	4.79287	6	87.5704	3.23122	6	83.4341	5.19089	6
113.067	89.6395	3.07164	6	90.9786	2.27731	6	77.0836	6.58484	6	81.398	2.32698	6	84.9512	3.41179	6	86.2252	6.74727	6	83.2072	1.76646	6	86.5226	4.32348	6	84.182	4.76914	6	87.6705	3.29685	6	83.4553	5.1442	6
113.133	89.5846	3.09145	6	90.9949	2.22942	6	77.2027	6.59544	6	81.372	2.28026	6	84.9608	3.32358	6	86.1976	6.78927	6	83.1108	1.87036	6	86.509	4.3498	6	84.1769	4.8547	6	87.7336	3.33568	6	83.4328	5.21159	6
113.2	89.5487	3.12059	6	91.0237	2.23551	6	77.3318	6.60226	6	81.3515	2.29174	6	85.0255	3.32996	6	86.1244	6.76746	6	83.185	1.73809	6	86.5063	4.33352	6	84.2176	4.83037	6	87.7285	3.43833	6	83.4382	5.22408	6
113.267	89.4931	3.11372	6	91.0309	2.25607	6	77.3786	6.55437	6	81.3335	2.29067	6	85.0847	3.39218	6	86.0949	6.7727	6	83.2233	1.67292	6	86.4811	4.3297	6	84.2433	4.76833	6	87.7995	3.55885	6	83.4498	5.23299	6
113.333	89.4199	3.13661	6	91.0335	2.26305	6	77.3732	6.59304	6	81.3398	2.28306	6	85.004	3.38503	6	86.0764	6.75633	6	83.1619	1.69983	6	86.5024	4.33737	6	84.2525	4.72342	6	87.6945	3.53471	6	83.4708	5.21002	6
113.4	89.4792	3.02745	6	91.0111	2.2281	6	77.2981	6.6454	6	81.3366	2.38594	6	85.0385	3.43636	6	86.0278	6.75618	6	83.21	1.67275	6	86.5114	4.34535	6	84.2841	4.7592	6	87.5725	3.33461	6	83.5104	5.23237	6
113.467	89.5269	3.01057	6	91.0497	2.29848	6	77.3144	6.57499	6	81.3176	2.40753	6	85.0218	3.51979	6	86.031	6.91665	6	83.2692	1.6052	6	86.5378	4.35853	6	84.2993	4.71139	6	87.5209	3.32556	6	83.5088	5.26761	6
113.533	89.5463	3.03932	6	90.9641	2.37549	6	77.2024	6.55338	6	81.3538	2.38876	6	84.9264	3.44851	6	85.9577	6.95598	6	83.3643	1.52974	6	86.5698	4.36321	6	84.2771	4.72669	6	87.5574	3.40564	6	83.5065	5.23471	6
113.6	89.5722	3.0215	6	90.9532	2.4105	6	77.284	6.2691	6	81.3377	2.41803	6	84.9451	3.48867	6	86.0213	6.8911	6	83.2815	1.64523	6	86.5443	4.39436	6	84.2705	4.81696	6	87.6423	3.391	6	83.5164	5.26359	6
113.667	89.602	3.03422	6	90.9191	2.46385	6	77.3075	6.20972	6	81.3212	2.44278	6	84.8968	3.43171	6	86.0527	6.78427	6	83.2152	1.63689	6	86.5493	4.4249	6	84.2704	4.89079	6	87.6577	3.41897	6	83.5321	5.15367	6
113.733	89.5873	3.09901	6	90.9523	2.47685	6	77.3222	6.20321	6	81.2755	2.50351	6	84.9023	3.44295	6	86.0957	6.8196	6	83.2799	1.64753	6	86.5714	4.42518	6	84.2907	5.02072	6	87.701	3.4027	6	83.571	5.12876	6
113.8	89.6076	3.15074	6	90.9422	2.47152	6	77.3754	6.25053	6	81.2944	2.50848	6	84.8733	3.39536	6	86.0731	6.75802	6	83.2379	1.67287	6	86.5669	4.46668	6	84.2898	5.01621	6	87.8103	3.61819	6	83.5902	5.09609	6
113.867	89.5284	3.14472	6	90.8735	2.42479	6	77.3497	6.2658	6	81.2858	2.46182	6	84.9115	3.36195	6	86.0828	6.84124	6	83.2457	1.80163	6	86.5512	4.46758	6	84.2512	5.08489	6	87.8821	3.77461	6	83.5635	5.10617	6
113.933	89.5607	3.10973	6	90.8844	2.37364	6	77.3843	6.28803	6	81.2498	2.51607	6	84.9989	3.506	6	86.0535	6.91081	6	83.1418	1.76561	6	86.5076	4.47724	6	84.2659	5.03547	6	87.8428	3.69199	6	83.5472	5.08725	6
114	89.5379	3.02349	6	90.8972	2.42027	6	77.2022	6.55067	6	81.3048	2.50347	6	84.9918	3.48425	6	86.0062	7.05747	6	83.1309	1.78301	6	86.5506	4.48107	6	84.3226	5.02355	6	87.7662	3.73407	6	83.599	4.96197	6
114.067	89.5203	3.04197	6	90.8794	2.36679	6	77.191	6.57983	6	81.3192	2.46582	6	84.9891	3.48877	6	85.9606	7.03399	6	83.1094	1.76187	6	86.56	4.4572	6	84.302	4.93489	6	87.6583	3.67885	6	83.5278	5.0188	6
114.133	89.5596	3.04094	6	90.8413	2.29952	6	77.0605	6.56775	6	81.2916	2.50878	6	84.9914	3.46134	6	85.9772	6.96469	6	83.1195	1.74146	6	86.573	4.44314	6	84.2939	4.75176	6	87.6658	3.67253	6	83.4516	5.07946	6
114.2	89.4613	3.05042	6	90.8688	2.30132	6	76.9544	6.52622	6	81.2548	2.49103	6	85.0103	3.45018	6	86.0751	6.88836	6	83.1389	1.67377	6	86.6115	4.44868	6	84.26	4.78055	6	87.6895	3.73308	6	83.4199	5.06291	6
114.267	89.5048	3.0415	6	90.9291	2.35335	6	76.9084	6.54453	6	81.2635	2.49566	6	84.97	3.40733	6	86.1268	6.78924	6	83.139	1.60611	6	86.6156	4.45195	6	84.2362	4.87018	6	87.6377	3.56129	6	83.4294	5.06563	6
114.333	89.4513	3.03549	6	90.9333	2.32788	6	76.8638	6.54577	6	81.2291	2.47286	6	84.8596	3.31191	6	86.1161	6.68126	6	83.2466	1.55911	6	86.6494	4.46263	6	84.2301	4.84984	6	87.6163	3.58274	6	83.4017	5.10717	6
114.4	89.4979	3.08465	6	90.9473	2.29068	6	76.9869	6.6019	6	81.2047	2.42132	6	84.871	3.30399	6	86.2245	6.63883	6	83.251	1.49	6	86.6527	4.44189	6	84.1444	4.79037	6	87.6487	3.60263	6	83.2884	5.1862	6
114.467	89.6525	3.04727	6	90.9318	2.29062	6	77.0671	6.62574	6	81.1421	2.45854	6	84.841	3.30434	6	86.2239	6.60752	6	83.2825	1.52148	6	86.6522	4.46794	6	84.1237	4.80955	6	87.7242	3.54137	6	83.3163	5.15358	6
114.533	89.6907	3.01048	6	90.9225	2.3744	6	77.1183	6.68047	6	81.156	2.35503	6	84.7807	3.42065	6	86.2348	6.47291	6	83.2307	1.51115	6	86.5991	4.48738	6	84.0999	4.8665	6	87.6958	3.54775	6	83.3195	5.09383	6
114.6	89.7787	3.02051	6	90.8734	2.33823	6	77.1277	6.69206	6	81.1192	2.30357	6	84.8042	3.44545	6	86.1795	6.57099	6	83.13	1.56412	6	86.5787	4.49566	6	84.0973	4.75764	6	87.5426	3.32289	6	83.283	5.11177	6
114.667	89.8562	3.07726	6	90.8004	2.37721	6	77.2374	6.63541	6	81.0823	2.35796	6	84.7955	3.55429	6	86.0336	6.60095	6	83.1013	1.66285	6	86.5913	4.49681	6	84.1053	4.62772	6	87.5292	3.23558	6	83.2139	5.03578	6
114.733	89.9021	3.17618	6	90.8643	2.43965	6	77.2451	6.57083	6	81.0883	2.40942	6	84.8073	3.60604	6	86.0541	6.52941	6	83.066	1.68783	6	86.576	4.49718	6	84.1069	4.63961	6	87.6032	3.23102	6	83.2717	4.99775	6
114.8	89.9475	3.1119	6	90.7983	2.3959	6	77.118	6.47811	6	81.0561	2.4321	6	84.7369	3.5827	6	86.1162	6.49978	6	83.0488	1.69855	6	86.5529	4.50106	6	84.1314	4.57633	6	87.6057	3.16516	6	83.3256	4.95047	6
114.867	89.8118	3.12076	6	90.8136	2.36021	6	77.0987	6.50136	6	81.093	2.43442	6	84.8269	3.56596	6	85.9929	6.66557	6	83.0714	1.73714	6	86.5477	4.47557	6	84.1648	4.58105	6	87.6205	3.25213	6	83.3495	4.92509	6
114.933	89.7574	3.14973	6	90.7912	2.34833	6	77.2066	6.47156	6	81.0543	2.54873	6	84.8539	3.53661	6	85.915	6.73302	6	83.0994	1.72165	6	86.5907	4.4943	6	84.1584	4.60485	6	87.7476	3.39751	6	83.3378	4.9385	6
115	89.6838	3.10479	6	90.8316	2.40913	6	77.2314	6.40894	6	81.1081	2.59844	6	84.7899	3.52753	6	85.8962	6.68675	6	83.2004	1.63844	6	86.629	4.46555	6	84.1809	4.65553	6	87.8114	3.46151	6	83.3632	4.87618	6
115.067	89.6213	3.05999	6	90.7993	2.30563	6	77.1684	6.44784	6	81.1457	2.58201	6	84.7895	3.47044	6	85.9805	6.57938	6	83.2405	1.56543	6	86.6213	4.45713	6	84.1981	4.64398	6	87.7974	3.5004	6	83.3778	4.94424	6
115.133	89.5624	3.00854	6	90.6903	2.25177	6	77.2282	6.43942	6	81.1391	2.59852	6	84.903	3.4923	6	85.981	6.59669	6	83.2063	1.64916	6	86.6021	4.43589	6	84.1966	4.67084	6	87.7242	3.49008	6	83.2829	4.89141	6
115.2	89.5743	3.05491	6	90.6806	2.22142	6	77.2712	6.45965	6	81.1306	2.63488	6	84.924	3.46042	6	85.8901	6.50028	6	83.1421	1.71109	6	86.589	4.43544	6	84.1313	4.78726	6	87.6915	3.48677	6	83.1904	4.88119	6
115.267	89.5933	3.09348	6	90.6869	2.24406	6	77.2869	6.39066	6	81.1656	2.63435	6	84.8899	3.51724	6	85.9215	6.3833	6	83.1967	1.68326	6	86.5897	4.41461	6	84.1284	4.80923	6	87.7887	3.57797	6	83.2027	4.85347	6
115.333	89.6309	3.11874	6	90.7131	2.21339	6	77.2149	6.38503	6	81.1487	2.63728	6	84.9583	3.46147	6	85.8396	6.59323	6	83.1912	1.77134	6	86.5807	4.37896	6	84.151	4.90761	6	87.5791	3.34928	6	83.2363	4.76543	6
115.4	89.5956	3.13422	6	90.6741	2.16301	6	77.2484	6.287	6	81.1293	2.59906	6	84.9862	3.43413	6	85.7982	6.61854	6	83.1809	1.82605	6	86.544	4.39558	6	84.0827	4.919	6	87.6397	3.46655	6	83.1667	4.81523	6
115.467	89.6095	3.12789	6	90.7695	2.14608	6	77.1865	6.31315	6	81.0738	2.59818	6	84.962	3.39607	6	85.8233	6.56439	6	83.1476	1.75501	6	86.54	4.42841	6	84.071	4.91359	6	87.6648	3.40107	6	83.2081	4.7717	6
115.533	89.6716	3.16744	6	90.843	2.14409	6	77.1287	6.39356	6	81.1198	2.56654	6	84.8736	3.33638	6	85.856	6.56841	6	83.2301	1.68152	6	86.5661	4.44658	6	84.0923	4.87064	6	87.7396	3.41762	6	83.2629	4.78639	6
115.6	89.4992	3.19591	6	90.8438	2.14697	6	77.1414	6.44935	6	81.1577	2.5195	6	84.8748	3.31615	6	85.7943	6.67393	6	83.331	1.67504	6	86.5829	4.47786	6	84.1305	4.87723	6	87.7506	3.42009	6	83.2948	4.79453	6
115.667	89.442	3.18835	6	90.8228	2.14144	6	77.1004	6.47609	6	81.1004	2.53093	6	84.8346	3.24452	6	85.8843	6.72281	6	83.2862	1.6956	6	86.5705	4.51894	6	84.11	4.9682	6	87.6191	3.30092	6	83.3219	4.84087	6
115.733	89.4632	3.20695	6	90.8184	2.13322	6	77.0803	6.41983	6	81.1774	2.39809	6	84.7827	3.25159	6	85.94	6.57155	6	83.3091	1.66513	6	86.5773	4.53758	6	84.0801	4.84485	6	87.6791	3.39308	6	83.2557	4.9348	6
115.8	89.519	3.20458	6	90.8519	2.12604	6	77.0359	6.59613	6	81.1347	2.45899	6	84.7631	3.27077	6	86.0227	6.47675	6	83.2924	1.6935	6	86.6165	4.52914	6	84.1221	4.91772	6	87.6698	3.30348	6	83.2667	4.95183	6
115.867	89.4914	3.2678	6	90.7448	2.22175	6	77.19	6.62643	6	81.1632	2.45089	6	84.7868	3.28756	6	85.9505	6.71653	6	83.3438	1.73571	6	86.6513	4.52839	6	84.1062	5.08561	6	87.718	3.43095	6	83.2248	5.01658	6
115.933	89.4927	3.2119	6	90.7388	2.3071	6	77.1291	6.60758	6	81.087	2.4658	6	84.7481	3.33163	6	85.9555	6.78076	6	83.2108	1.78179	6	86.657	4.52832	6	84.0942	5.10572	6	87.6567	3.375	6	83.2681	5.04273	6
116	89.5798	3.24987	6	90.6654	2.26862	6	77.1261	6.57234	6	81.067	2.48743	6	84.7009	3.33785	6	85.9109	6.81607	6	83.2512	1.82102	6	86.6447	4.53139	6	84.0501	5.19292	6	87.6414	3.35418	6	83.2395	5.07671	6
116.067	89.5366	3.21938	6	90.6034	2.2226	6	77.108	6.58582	6	81.0911	2.47077	6	84.6815	3.32413	6	85.8823	6.88686	6	83.1998	1.95531	6	86.6853	4.53329	6	84.0966	5.05904	6	87.6724	3.39363	6	83.2121	5.01219	6
116.133	89.5055	3.19523	6	90.5995	2.22736	6	77.0802	6.67657	6	81.0753	2.51284	6	84.7637	3.31016	6	85.8162	7.00251	6	83.0559	2.00525	6	86.6857	4.5244	6	84.1421	5.08261	6	87.6972	3.34226	6	83.2195	4.9533	6
116.2	89.43	3.23162	6	90.5577	2.20125	6	77.138	6.61884	6	81.1062	2.48983	6	84.7464	3.30366	6	85.7334	7.06306	6	83.0734	1.93685	6	86.6735	4.49845	6	84.1436	4.99083	6	87.6196	3.34417	6	83.2689	4.83444	6
116.267	89.4096	3.18528	6	90.5867	2.14346	6	77.0634	6.49078	6	81.0898	2.45398	6	84.7076	3.28655	6	85.734	7.01649	6	82.9331	1.91794	6	86.6321	4.48475	6	84.1599	4.99283	6	87.5787	3.36356	6	83.2996	4.76048	6
116.333	89.3823	3.19347	6	90.5847	2.04682	6	77.1485	6.47316	6	81.1398	2.45129	6	84.709	3.22707	6	85.7795	6.89867	6	83.0674	1.88345	6	86.5975	4.48468	6	84.1172	5.10222	6	87.6033	3.396	6	83.2078	4.73534	6
116.4	89.4185	3.141	6	90.6046	2.11621	6	77.0686	6.51533	6	81.143	2.45854	6	84.7269	3.24543	6	85.7716	6.96838	6	83.048	1.85576	6	86.6142	4.459	6	84.1093	4.94634	6	87.6844	3.49873	6	83.2131	4.74068	6
116.467	89.4917	3.20201	6	90.6467	2.20183	6	77.0757	6.44031	6	81.1297	2.48144	6	84.7592	3.30288	6	85.7818	6.85071	6	83.044	1.71353	6	86.5974	4.43243	6	84.06	4.93724	6	87.6861	3.4984	6	83.1327	4.76847	6
116.533	89.5709	3.16847	6	90.7008	2.25115	6	77.1001	6.29147	6	81.0684	2.5052	6	84.7049	3.28831	6	85.7775	6.69938	6	83.0872	1.7677	6	86.5986	4.43873	6	84.0172	4.88097	6	87.7014	3.63049	6	83.1411	4.78127	6
116.6	89.5855	3.1945	6	90.7094	2.28761	6	77.0987	6.27398	6	81.1048	2.55893	6	84.7463	3.31199	6	85.7915	6.77324	6	83.0401	1.79523	6	86.5871	4.47246	6	84.0451	4.91354	6	87.7931	3.61517	6	83.1361	4.84008	6
116.667	89.5471	3.19017	6	90.6817	2.27691	6	77.0931	6.31104	6	81.0664	2.55202	6	84.7887	3.26864	6	85.8372	6.66146	6	83.1401	1.82821	6	86.627	4.48795	6	84.0388	4.75784	6	87.7393	3.60018	6	83.1243	4.87011	6
116.733	89.6165	3.08808	6	90.6563	2.32715	6	77.09	6.35771	6	81.0599	2.56782	6	84.8596	3.30772	6	85.7725	6.7978	6	83.0502	1.74792	6	86.6725	4.51193	6	84.1101	4.70527	6	87.7722	3.73893	6	83.1523	4.8826	6
116.8	89.5787	3.06184	6	90.6436	2.28073	6	77.128	6.35299	6	81.027	2.60667	6	84.845	3.24096	6	85.8527	6.59594	6	82.9438	1.69541	6	86.673	4.50621	6	84.1244	4.7666	6	87.6913	3.66759	6	83.1484	4.82802	6
116.867	89.4924	2.97115	6	90.6231	2.22556	6	77.1394	6.40128	6	81.0083	2.5939	6	84.7755	3.19833	6	85.7624	6.69245	6	83.0424	1.67306	6	86.6876	4.5608	6	84.1454	4.86146	6	87.7007	3.77416	6	83.1243	4.86595	6
116.933	89.4867	2.94419	6	90.5651	2.22826	6	77.1613	6.45063	6	80.9845	2.65831	6	84.7453	3.22716	6	85.7672	6.75853	6	83.0389	1.52837	6	86.694	4.53396	6	84.0913	4.8428	6	87.7066	3.65944	6	83.0954	4.86217	6
117	89.5787	2.94625	6	90.5708	2.26829	6	77.1146	6.52069	6	80.9125	2.66593	6	84.707	3.22687	6	85.7581	6.78226	6	83.1189	1.52774	6	86.6893	4.51094	6	84.0236	4.92204	6	87.7539	3.85859	6	83.0282	4.89592	6
117.067	89.5608	3.00526	6	90.5918	2.25412	6	77.1222	6.57715	6	80.9617	2.67337	6	84.7259	3.29406	6	85.7651	6.80991	6	83.0983	1.56842	6	86.6594	4.5114	6	83.9948	4.94108	6	87.7791	3.77118	6	83.0156	4.85883	6
117.133	89.5154	3.0463	6	90.5474	2.253	6	77.1393	6.53674	6	80.9083	2.69338	6	84.6346	3.27717	6	85.8025	6.87165	6	83.0957	1.66297	6	86.6218	4.49632	6	83.9689	4.86381	6	87.6351	3.53677	6	83.0339	4.81289	6
117.2	89.6525	3.02509	6	90.5504	2.28332	6	77.212	6.50803	6	80.864	2.65366	6	84.6643	3.35462	6	85.7238	6.97229	6	83.1204	1.72741	6	86.6136	4.5248	6	84.0104	4.8134	6	87.7121	3.64111	6	83.0322	4.8652	6
117.267	89.7529	3.06264	6	90.5282	2.29779	6	77.2238	6.49275	6	80.8431	2.68499	6	84.7762	3.39959	6	85.7329	6.89884	6	83.212	1.70007	6	86.5919	4.46312	6	83.9967	4.78371	6	87.7309	3.63106	6	83.0762	4.84935	6
117.333	89.6164	3.07586	6	90.5109	2.23762	6	77.2043	6.41566	6	80.9089	2.60482	6	84.7796	3.37802	6	85.8289	6.76223	6	83.2272	1.7729	6	86.5719	4.48477	6	84.075	4.8498	6	87.7727	3.66922	6	83.1468	4.79476	6
117.4	89.57	3.1476	6	90.5197	2.18528	6	77.2211	6.37031	6	80.9852	2.54576	6	84.784	3.35382	6	85.9098	6.67369	6	83.2232	1.75539	6	86.5346	4.512	6	84.1102	4.77069	6	87.6589	3.48778	6	83.2236	4.74939	6
117.467	89.6343	3.11377	6	90.5228	2.22911	6	77.1851	6.28944	6	80.9547	2.6415	6	84.7885	3.39969	6	85.8563	6.66988	6	83.2653	1.64982	6	86.5455	4.51235	6	84.1554	4.71409	6	87.751	3.68371	6	83.2158	4.76802	6
117.533	89.603	3.14859	6	90.526	2.21562	6	77.1738	6.29613	6	80.9954	2.60605	6	84.8441	3.41281	6	85.9121	6.56823	6	83.3375	1.67666	6	86.5681	4.50547	6	84.0718	4.69195	6	87.8658	3.8222	6	83.1416	4.80441	6
117.6	89.4984	3.17378	6	90.5156	2.2044	6	77.1086	6.1961	6	81.008	2.65553	6	84.7491	3.35982	6	85.9768	6.50508	6	83.3952	1.73111	6	86.5773	4.50546	6	84.0284	4.71205	6	87.802	3.60706	6	83.1535	4.78648	6
117.667	89.4712	3.13672	6	90.557	2.14953	6	77.0733	6.22459	6	81.0487	2.5853	6	84.6301	3.29946	6	85.9577	6.45542	6	83.2813	1.74867	6	86.608	4.51962	6	84.0448	4.67757	6	87.8066	3.57594	6	83.2039	4.74134	6
117.733	89.565	3.26781	6	90.5612	2.18934	6	77.0736	6.37036	6	81.0209	2.6088	6	84.5993	3.2859	6	85.8994	6.61695	6	83.3027	1.66458	6	86.6285	4.54481	6	84.0807	4.70675	6	87.7755	3.58461	6	83.1562	4.79396	6
117.8	89.5554	3.19964	6	90.5072	2.15488	6	77.1003	6.33836	6	80.9413	2.5629	6	84.5755	3.27774	6	85.8541	6.6294	6	83.2683	1.6247	6	86.6345	4.51306	6	84.0439	4.69083	6	87.7978	3.63942	6	83.0997	4.80911	6
117.867	89.4899	3.16845	6	90.5242	2.08821	6	77.2068	6.30199	6	80.998	2.49203	6	84.555	3.13699	6	85.9039	6.69114	6	83.2134	1.74854	6	86.6027	4.52393	6	83.9901	4.85785	6	87.6493	3.44185	6	83.0899	4.83186	6
117.933	89.4861	3.13368	6	90.5188	2.07968	6	77.1602	6.29194	6	81.0508	2.43636	6	84.5805	3.12748	6	85.8963	6.71898	6	83.1962	1.85578	6	86.5964	4.54224	6	84.0667	4.94042	6	87.6992	3.47172	6	83.127	4.81819	6
118	89.4159	3.14974	6	90.5984	2.0822	6	77.2347	6.39783	6	81.1207	2.40237	6	84.6164	3.14582	6	85.7645	6.75714	6	83.1697	1.86756	6	86.5756	4.53138	6	84.0839	4.90927	6	87.6091	3.43328	6	83.1825	4.74834	6
118.067	89.361	3.15838	6	90.6728	2.16674	6	77.2986	6.47173	6	81.0735	2.45073	6	84.6552	3.1415	6	85.7819	6.86594	6	83.1262	1.82516	6	86.5271	4.5601	6	84.0638	4.8392	6	87.4729	3.37595	6	83.207	4.78511	6
118.133	89.3083	3.07027	6	90.7126	2.13582	6	77.3354	6.45148	6	81.0555	2.4946	6	84.6449	3.16047	6	85.799	6.79446	6	83.1864	1.89695	6	86.5076	4.53993	6	84.0403	4.81912	6	87.4318	3.36703	6	83.2212	4.74438	6
118.2	89.3128	3.11817	6	90.6578	2.17002	6	77.2663	6.46505	6	81.067	2.55685	6	84.6341	3.15407	6	85.7814	6.80966	6	83.1243	1.85848	6	86.5096	4.574	6	84.0549	4.79916	6	87.3633	3.28733	6	83.2162	4.69676	6
118.267	89.3829	3.17378	6	90.6488	2.26438	6	77.1978	6.54752	6	81.0635	2.57891	6	84.6094	3.16803	6	85.8394	6.70265	6	83.1849	1.78656	6	86.5156	4.56466	6	84.1251	4.63632	6	87.4592	3.41523	6	83.2944	4.60142	6
118.333	89.4433	3.18622	6	90.6708	2.25538	6	77.2787	6.56458	6	81.0319	2.58975	6	84.5643	3.12903	6	85.7889	6.62451	6	83.1295	1.72323	6	86.4913	4.59474	6	84.0962	4.57334	6	87.4352	3.44405	6	83.2762	4.52812	6
118.4	89.4334	3.21969	6	90.6606	2.25783	6	77.2188	6.50857	6	80.9766	2.64369	6	84.5727	3.15397	6	85.7725	6.53618	6	83.1745	1.6681	6	86.4729	4.59583	6	84.1209	4.60649	6	87.5081	3.51895	6	83.2283	4.51063	6
118.467	89.548	3.20442	6	90.5518	2.21073	6	77.1629	6.41702	6	80.9993	2.66593	6	84.6089	3.11972	6	85.826	6.5562	6	83.2978	1.60067	6	86.4918	4.58382	6	84.1091	4.69265	6	87.5541	3.48244	6	83.1299	4.55486	6
118.533	89.5189	3.2333	6	90.4787	2.21781	6	77.123	6.45166	6	81.0278	2.63544	6	84.6356	3.117	6	85.8336	6.55267	6	83.2528	1.65127	6	86.5068	4.58936	6	84.0423	4.58379	6	87.6353	3.59701	6	83.0456	4.58889	6
118.6	89.4815	3.15003	6	90.5811	2.20891	6	77.1742	6.50547	6	81.0405	2.59186	6	84.6513	3.17569	6	85.855	6.61074	6	83.3815	1.68068	6	86.5232	4.60655	6	84.0247	4.61752	6	87.6402	3.63627	6	83.0442	4.55082	6
118.667	89.4044	3.07391	6	90.5675	2.12918	6	77.1553	6.49365	6	81.0065	2.54857	6	84.6381	3.1808	6	85.8288	6.67094	6	83.4176	1.74438	6	86.5412	4.59073	6	83.9873	4.58489	6	87.5714	3.53383	6	82.9671	4.64879	6
118.733	89.4151	3.04223	6	90.5746	2.1378	6	77.1615	6.47085	6	80.9665	2.59005	6	84.6202	3.17221	6	85.7321	6.70905	6	83.4219	1.80553	6	86.5532	4.53967	6	83.9872	4.59589	6	87.5544	3.54146	6	82.9484	4.73408	6
118.8	89.4233	3.06213	6	90.5855	2.15159	6	77.1877	6.46983	6	80.9747	2.55702	6	84.6952	3.14883	6	85.7729	6.75665	6	83.3464	1.90016	6	86.577	4.53681	6	83.9305	4.74586	6	87.5144	3.59404	6	82.9092	4.75038	6
118.867	89.3705	3.10924	6	90.605	2.18202	6	77.1848	6.49442	6	81.0147	2.54924	6	84.6833	3.23946	6	85.8136	6.63088	6	83.313	2.03098	6	86.5667	4.55861	6	83.8956	4.83323	6	87.4428	3.47009	6	82.9125	4.68798	6
118.933	89.4068	3.08392	6	90.631	2.12644	6	77.1601	6.45133	6	81.0049	2.46241	6	84.611	3.20279	6	85.8123	6.68908	6	83.2811	1.9886	6	86.5897	4.51652	6	83.901	5.08395	6	87.4522	3.47844	6	82.9733	4.66714	6
119	89.4123	3.16948	6	90.5632	2.08595	6	77.2145	6.47645	6	80.9506	2.53263	6	84.6199	3.14066	6	85.8266	6.58307	6	83.2035	2.01758	6	86.6248	4.4675	6	83.8953	5.18838	6	87.604	3.63876	6	82.9893	4.75024	6
119.067	89.4852	3.12917	6	90.5825	2.10476	6	77.2358	6.56194	6	80.8936	2.59737	6	84.6192	3.11174	6	85.813	6.7172	6	83.2174	2.00085	6	86.6498	4.46642	6	83.9272	5.39309	6	87.5876	3.56809	6	83.0384	4.64881	6
119.133	89.362	3.20266	6	90.5905	2.11964	6	77.2139	6.5487	6	80.9393	2.51819	6	84.6108	3.08891	6	85.7878	6.82772	6	83.2654	1.98728	6	86.6817	4.46571	6	83.9172	5.43083	6	87.5841	3.5652	6	83.0208	4.73007	6
119.2	89.3636	3.19454	6	90.5724	2.07287	6	77.2644	6.6182	6	80.9376	2.47979	6	84.5544	3.07138	6	85.9064	6.69501	6	83.3885	1.90064	6	86.715	4.46552	6	83.9639	5.21977	6	87.6824	3.5675	6	83.0091	4.7933	6
119.267	89.3054	3.21648	6	90.5833	1.99761	6	77.2675	6.5815	6	80.9048	2.46797	6	84.5341	3.06797	6	85.9268	6.71207	6	83.3958	1.8259	6	86.7365	4.40751	6	83.9946	5.16269	6	87.8465	3.80533	6	82.9751	4.81304	6
119.333	89.2752	3.23181	6	90.6236	2.07683	6	77.2962	6.58467	6	80.907	2.54843	6	84.6262	2.98033	6	85.9925	6.63675	6	83.4696	1.82312	6	86.6908	4.4653	6	83.9704	5.14729	6	87.7368	3.70919	6	82.929	4.78157	6
119.4	89.217	3.15519	6	90.6779	2.08097	6	77.2342	6.56034	6	80.9971	2.50703	6	84.6042	2.91309	6	86.0147	6.73885	6	83.5209	1.75863	6	86.6485	4.48934	6	84.0182	4.97173	6	87.5964	3.52385	6	82.9406	4.76192	6
119.467	89.1389	3.20255	6	90.6733	2.05297	6	77.2237	6.4307	6	80.9935	2.48586	6	84.6078	2.98263	6	86.1469	6.62659	6	83.4292	1.7969	6	86.6119	4.50618	6	84.0306	4.97035	6	87.662	3.62718	6	83.0502	4.56469	6
119.533	89.1685	3.08151	6	90.695	2.0381	6	77.2276	6.47048	6	80.9623	2.49649	6	84.6413	2.98758	6	86.1774	6.50302	6	83.4546	1.77138	6	86.5877	4.52269	6	84.1389	4.88546	6	87.6347	3.54472	6	83.2646	4.22791	6
119.6	89.1475	3.032	6	90.6919	2.09169	6	77.1589	6.42067	6	80.9621	2.55473	6	84.6035	3.05803	6	86.0876	6.65744	6	83.3753	1.90139	6	86.5536	4.52206	6	84.2319	5.05892	6	87.4935	3.39678	6	83.5139	3.87763	6
119.667	89.1566	2.96122	6	90.7092	2.12227	6	77.1645	6.42089	6	80.9677	2.55255	6	84.604	2.99742	6	86.0415	6.68199	6	83.351	1.9855	6	86.5229	4.58635	6	84.5964	5.27455	6	87.8356	3.31732	6	83.7617	3.89943	6
119.733	89.1158	2.87527	6	90.6912	2.08361	6	77.1735	6.40981	6	80.9532	2.55457	6	84.5536	3.12055	6	85.9967	6.71318	6	83.3154	2.08461	6	86.5419	4.57926	6	84.9972	5.36306	6	88.3537	3.33711	6	83.9485	4.10318	6
119.8	89.1618	2.88034	6	90.6811	2.12972	6	77.2085	6.26304	6	80.8952	2.57384	6	84.5608	3.24406	6	85.9783	6.63121	6	83.2933	2.27809	6	86.5212	4.60879	6	85.3744	5.53153	6	88.9101	3.64298	6	84.127	4.20986	6
119.867	89.1853	2.87447	6	90.7181	2.21276	6	77.207	6.43729	6	80.9088	2.54531	6	84.5396	3.25041	6	85.9578	6.82813	6	83.41	2.30072	6	86.5875	6.14123	6	85.2837	5.52201	6	88.8791	3.534	6	83.8929	4.59703	6
119.933	89.1411	3.05381	6	90.7396	2.3456	6	77.2473	3.08415	6	80.9054	2.65531	6	84.5435	3.4824	6	86.0073	3.51492	6	83.403	0.454655	6	86.5099	7.23372	6	85.0728	5.60199	6	88.7951	3.32098	6	83.5691	5.04633	6
120	89.1412	2.67266	6	90.728	1.82627	6	77.1591	3.10898	6	80.8932	2.52979	6	84.5952	8.19253	6	86.0905	3.74126	6	83.3363	0.524627	6	86.5531	7.24001	6	84.9149	5.42435	6	88.7984	3.41975	6	83.1983	5.68082	6
120.067	89.1414	2.80282	6	90.4836	1.88323	6	76.9837	3.2557	6	80.8715	2.7399	6	84.5925	8.10577	6	85.8485	3.85869	6	83.3153	0.589751	6	86.5201	7.28871	6	84.4731	5.14715	6	88.4233	3.35577	6	82.8417	5.59636	6
120.133	89.1418	2.88276	6	90.5545	1.98545	6	76.9694	3.30944	6	80.6377	2.72985	6	84.232	8.00586	6	85.329	3.98434	6	83.3844	0.793512	6	86.4712	7.34264	6	84.108	4.87576	6	88.0389	3.41018	6	82.6321	5.36735	6
120.2	89.1483	3.04078	6	90.6589	2.10939	6	77.0261	3.35804	6	80.6834	2.75261	6	84.1275	7.94447	6	85.0897	4.08397	6	83.4706	0.839391	6	86.5143	7.28999	6	83.6771	4.82735	6	87.5712	3.20885	6	82.3586	5.4537	6
120.267	89.4729	2.99486	6	90.7181	2.06268	6	77.0296	3.37021	6	80.9452	2.87458	6	84.1922	7.80988	6	85.1538	4.1783	6	83.293	1.09773	6	86.6104	7.28955	6	83.6155	4.75231	6	87.6608	3.25213	6	82.2355	5.59421	6
120.333	89.4386	2.96382	6	90.8206	2.05554	6	77.0405	3.45041	6	80.9169	2.80992	6	84.2239	7.74894	6	85.283	3.98352	6	83.4276	1.07876	6	86.6976	7.27226	6	83.6235	4.73592	6	87.8775	3.50205	6	82.192	5.64184	6
120.4	89.4277	2.87073	6	90.875	2.07592	6	77.0059	3.45993	6	80.8466	2.72334	6	84.2228	7.87289	6	85.3852	3.99162	6	83.3543	0.976639	6	86.6908	7.3147	6	83.6082	4.81011	6	87.9569	3.67713	6	82.234	5.40535	6
120.467	89.4514	2.94682	6	90.8331	2.13179	6	76.9862	3.43687	6	80.8529	2.74516	6	84.26	7.81184	6	85.4302	3.73127	6	83.3927	0.996622	6	86.7409	7.29725	6	83.6056	4.87847	6	87.953	3.62994	6	82.2665	5.36141	6
120.533	89.4507	2.9131	6	90.8586	2.14418	6	76.9777	3.66207	6	80.8461	2.79068	6	84.2537	7.83146	6	85.5231	3.55351	6	83.4055	0.853714	6	86.8233	7.24277	6	83.6224	4.85665	6	87.8524	3.36268	6	82.262	5.3952	6
120.6	89.4372	2.9588	6	90.9189	2.1931	6	76.9287	3.6847	6	80.9452	2.74084	6	84.363	7.80547	6	85.6268	3.32304	6	83.4203	0.751255	6	86.9291	7.26787	6	83.622	4.88641	6	87.9135	3.29722	6	82.3039	5.47566	6
120.667	89.4909	2.92256	6	90.8957	2.22533	6	77.0176	3.51615	6	80.7885	2.59011	6	84.2658	7.894	6	85.7695	3.13506	6	83.4478	0.776143	6	86.9573	7.25887	6	83.6893	4.77986	6	87.9017	3.36246	6	82.4201	5.43613	6
120.733	89.4414	2.93908	6	90.8947	2.28778	6	76.9958	3.6674	6	80.9352	2.59715	6	84.169	7.93087	6	85.7356	3.02792	6	83.4766	0.736376	6	86.9416	7.2569	6	83.7414	4.77074	6	87.9067	3.34959	6	82.5299	5.25429	6
120.8	89.466	3.01837	6	90.9429	2.21026	6	76.9669	3.70662	6	80.9501	2.58312	6	84.1334	7.85003	6	85.8738	2.89026	6	83.4373	0.598082	6	87.03	7.15986	6	83.7675	4.65886	6	88.0104	3.22785	6	82.6044	5.3083	6
120.867	89.1402	3.02442	6	90.9483	2.18033	6	76.9666	3.69967	6	80.9651	2.55869	6	84.1278	7.81158	6	85.9345	2.9472	6	83.4172	0.600135	6	87.0705	7.13974	6	83.8773	4.62939	6	88.1552	3.34801	6	82.8015	5.37095	6
120.933	89.1911	3.05275	6	90.8839	2.18491	6	76.9576	3.64173	6	80.9388	2.48527	6	84.1685	7.78366	6	85.9152	3.14541	6	83.431	0.601415	6	86.9603	7.21228	6	83.8634	4.66661	6	88.2594	3.52396	6	82.9063	5.47794	6
121	89.2675	2.99728	6	90.8798	2.11643	6	76.8299	3.54648	6	80.8846	2.51125	6	84.1594	7.79437	6	85.8591	3.36219	6	83.3937	0.766684	6	86.8695	7.18988	6	83.8939	4.69756	6	88.2627	3.67138	6	82.8742	5.33203	6
121.067	89.3414	3.02834	6	90.7857	2.18743	6	76.7747	3.50642	6	80.8131	2.53828	6	84.3312	7.93064	6	85.8561	3.52654	6	83.4862	0.842317	6	86.8524	7.16764	6	83.8586	4.73039	6	88.2566	3.60738	6	82.8016	5.37017	6
121.133	89.4203	3.06438	6	90.681	2.18889	6	76.847	3.29234	6	80.7211	2.57769	6	84.4016	7.9354	6	85.9517	3.61134	6	83.4441	0.733478	6	86.8448	7.16517	6	83.8724	4.7756	6	88.1774	3.49676	6	82.8076	5.56076	6
121.2	89.439	3.01665	6	90.6404	2.22044	6	77.0974	3.29077	6	80.6909	2.59224	6	84.3764	8.09742	6	85.8268	3.80743	6	83.4121	0.688002	6	86.7811	7.21558	6	83.8667	4.95482	6	88.1076	3.65258	6	82.7269	5.53882	6
121.267	89.325	2.90165	6	90.7009	2.24511	6	77.2687	3.5038	6	80.7072	2.61102	6	84.425	8.18141	6	85.5887	3.94439	6	83.4802	0.67136	6	86.7411	7.25558	6	83.7217	4.92889	6	88.0095	3.57277	6	82.4658	5.67106	6
121.333	89.2217	2.92554	6	90.6876	2.20472	6	77.2864	3.53451	6	80.8057	2.59258	6	84.3487	8.22375	6	85.6257	3.69193	6	83.4886	0.644355	6	86.8404	7.18604	6	83.6734	4.99614	6	87.9782	3.46745	6	82.3453	5.52449	6
121.4	89.3302	2.804	6	90.7045	2.18416	6	77.286	3.59705	6	80.845	2.56429	6	84.2973	8.35295	6	85.5879	3.66851	6	83.4196	0.579309	6	86.9873	7.15623	6	83.6406	4.94285	6	87.9056	3.26566	6	82.3751	5.41227	6
121.467	89.3845	2.7282	6	90.8521	2.08972	6	77.2148	3.43667	6	80.9161	2.5468	6	84.1494	8.22093	6	85.5335	3.6329	6	83.4134	0.51742	6	87.0087	7.17283	6	83.6945	4.84545	6	87.9554	3.38833	6	82.485	5.19976	6
121.533	89.3792	2.65725	6	90.8994	1.98984	6	77.482	3.3643	6	80.9077	2.50382	6	84.0742	8.1911	6	85.4073	3.62668	6	83.2793	0.462433	6	87.0757	7.20724	6	83.7359	4.66662	6	88.0085	3.3592	6	82.5528	5.03817	6
121.6	89.3849	2.60738	6	90.9935	2.00965	6	77.5086	3.72579	6	80.8512	2.49058	6	84.0627	7.97746	6	85.3647	3.54377	6	83.1389	0.54353	6	87.124	7.20392	6	83.753	4.50004	6	87.9852	3.14626	6	82.6437	5.0472	6
121.667	89.421	2.6444	6	90.9891	2.03348	6	77.2683	3.71068	6	80.7746	2.4246	6	84.0783	7.87006	6	85.4316	3.61824	6	83.0595	0.568261	6	87.159	7.15337	6	83.8541	4.49426	6	88.0126	3.09449	6	82.8617	4.86426	6
121.733	89.4031	2.58821	6	91.0272	2.06338	6	77.3748	3.50616	6	80.6918	2.48475	6	84.1464	7.84669	6	85.3553	3.79992	6	83.0925	0.617363	6	87.1073	7.10306	6	83.9409	4.40096	6	87.9494	3.13232	6	82.9037	5.02164	6
121.8	89.1993	2.77847	6	90.9684	2.11173	6	77.4557	3.58357	6	80.6742	2.48458	6	84.1347	7.83263	6	85.4256	3.84892	6	83.0968	0.540659	6	87.0245	7.07907	6	83.9406	4.37711	6	87.9511	3.24307	6	82.9048	5.22853	6
121.867	89.128	2.84838	6	90.9021	2.14136	6	77.3824	3.74623	6	80.5525	2.57909	6	84.1581	7.7852	6	85.6567	3.78132	6	82.9931	0.563448	6	87.0909	6.98388	6	83.9572	4.36356	6	87.8133	3.05591	6	82.9046	5.40658	6
121.933	89.2579	2.77108	6	90.9444	2.17513	6	77.4658	3.63509	6	80.5407	2.58406	6	84.1664	7.8409	6	85.5253	3.91236	6	83.0662	0.594786	6	87.1162	6.8548	6	83.9365	4.51835	6	87.6998	2.99118	6	82.8654	5.59419	6
122	89.215	2.82309	6	90.7945	2.11035	6	77.4572	3.79641	6	80.5167	2.61121	6	84.2315	7.8765	6	85.5983	3.99929	6	82.9856	0.612626	6	87.1629	6.78799	6	83.9127	4.6961	6	87.7294	3.22013	6	82.8328	5.58405	6
122.067	89.247	2.87647	6	90.807	2.06544	6	77.314	3.70728	6	80.622	2.60527	6	84.0876	8.03695	6	85.6247	3.98982	6	82.9076	0.643527	6	87.1356	6.80194	6	83.8202	4.69579	6	87.73	3.2713	6	82.6701	5.7435	6
122.133	89.2086	2.88257	6	90.7768	2.00188	6	77.3632	3.62329	6	80.5862	2.60204	6	84.0141	8.00857	6	85.7718	3.89095	6	82.9717	0.630792	6	87.1217	6.86241	6	83.7491	4.77281	6	87.7437	3.17577	6	82.6782	5.50794	6
122.2	89.4294	2.69369	6	90.7421	1.98433	6	77.354	3.75617	6	80.5958	2.59941	6	84.0033	7.94292	6	85.679	3.87389	6	83.0621	0.692353	6	87.0907	6.89771	6	83.7641	4.61753	6	87.791	3.0892	6	82.6374	5.30402	6
122.267	89.4735	2.66641	6	90.7739	1.9601	6	77.2865	3.75224	6	80.6474	2.57217	6	84.0186	7.86056	6	85.5946	4.03455	6	83.1702	0.737864	6	87.0014	6.96802	6	83.6912	4.78423	6	87.849	3.23853	6	82.5829	5.16167	6
122.333	89.286	2.77297	6	90.7743	1.88949	6	77.3188	3.84604	6	80.6018	2.61805	6	84.0327	7.7933	6	85.5805	4.06545	6	83.1127	0.77888	6	86.9478	7.04216	6	83.6852	4.63147	6	87.8454	3.26878	6	82.5963	4.97872	6
122.4	89.3203	2.75302	6	90.8211	1.92903	6	77.292	3.84854	6	80.6434	2.5858	6	83.9884	7.79403	6	85.5841	4.06393	6	83.2456	0.77887	6	86.8821	7.09708	6	83.695	4.40729	6	87.9369	3.25751	6	82.5522	4.95475	6
122.467	89.4701	2.58829	6	90.799	1.92351	6	77.3161	3.8667	6	80.5557	2.63309	6	84.0697	7.6953	6	85.7343	3.87926	6	83.3131	0.879437	6	86.8817	7.06662	6	83.7922	4.32637	6	87.8759	3.26984	6	82.5774	4.8047	6
122.533	89.5294	2.62569	6	90.8306	1.93614	6	77.3162	3.79406	6	80.5818	2.64857	6	84.1562	7.64533	6	85.6087	3.71119	6	83.3232	0.836159	6	86.8793	7.0729	6	83.8318	4.17184	6	87.9273	3.33723	6	82.5483	4.9797	6
122.6	89.3952	2.74581	6	90.8386	1.88515	6	77.2707	3.80145	6	80.5462	2.62265	6	84.1707	7.67427	6	85.6632	3.50188	6	83.164	0.783723	6	86.8974	7.03665	6	83.795	4.24798	6	87.9502	3.47806	6	82.5868	4.99562	6
122.667	89.3694	2.82739	6	90.8005	1.79092	6	77.1471	3.80438	6	80.5567	2.6401	6	84.1047	7.79061	6	85.6411	3.52676	6	83.1624	0.747099	6	86.8702	7.0635	6	83.8325	4.15706	6	88.0043	3.4575	6	82.574	4.98766	6
122.733	89.5012	2.83111	6	90.7765	1.76757	6	77.1503	3.45463	6	80.5867	2.63306	6	84.2327	7.81259	6	85.6677	3.30943	6	83.2082	0.731	6	86.8696	7.03707	6	83.8044	4.30022	6	88.1521	3.71568	6	82.5554	4.98378	6
122.8	89.4879	2.81943	6	90.7655	1.73547	6	77.1847	3.51372	6	80.6328	2.62416	6	84.1816	7.93399	6	85.6886	3.32109	6	83.153	0.680012	6	86.8694	7.04255	6	83.788	4.44746	6	88.0144	3.56535	6	82.5035	4.99918	6
122.867	89.3054	3.01831	6	90.7077	1.71835	6	77.0511	3.53364	6	80.627	2.63169	6	84.2031	7.94881	6	85.5777	3.49222	6	83.1116	0.629227	6	86.8661	7.07378	6	83.723	4.55434	6	88.0256	3.55947	6	82.4638	5.00255	6
122.933	89.3034	2.99601	6	90.6924	1.7801	6	77.1154	3.3236	6	80.5724	2.58364	6	84.128	7.97483	6	85.5235	3.85885	6	83.0499	0.643208	6	86.8889	7.07642	6	83.6883	4.74202	6	87.9759	3.5915	6	82.5311	4.91584	6
123	89.2526	2.96869	6	90.7522	1.83414	6	77.2578	3.45832	6	80.6075	2.59808	6	84.0661	7.91946	6	85.5899	4.11709	6	83.1074	0.645359	6	86.8887	7.11708	6	83.6928	4.85184	6	87.9429	3.47475	6	82.4414	4.89815	6
123.067	89.2036	2.91477	6	90.7155	1.88622	6	77.1551	3.63626	6	80.5958	2.53859	6	84.0871	7.85376	6	85.6375	4.10977	6	83.0727	0.646892	6	86.8923	7.10028	6	83.6075	4.95865	6	87.9343	3.49376	6	82.3518	5.02151	6
123.133	89.186	2.88719	6	90.7402	1.8996	6	77.0563	3.60434	6	80.5679	2.58976	6	83.9629	7.80717	6	85.563	4.2811	6	83.0355	0.607617	6	86.9036	7.15273	6	83.605	4.94032	6	87.9068	3.38827	6	82.2663	5.03518	6
123.2	89.1758	2.88373	6	90.7476	1.8623	6	77.2159	3.49442	6	80.5396	2.63253	6	83.9652	7.61289	6	85.4956	4.23965	6	83.168	0.78359	6	86.8742	7.16461	6	83.6111	4.95641	6	87.8432	3.18826	6	82.3413	5.05055	6
123.267	89.3171	2.87063	6	90.82	1.89703	6	77.3251	3.74452	6	80.5475	2.58524	6	83.9016	7.56556	6	85.5274	4.32655	6	83.3945	0.944804	6	86.8992	7.16148	6	83.6284	4.82845	6	87.8937	3.22281	6	82.3748	5.07673	6
123.333	89.2959	2.88097	6	90.7557	1.81681	6	77.1642	4.01766	6	80.6274	2.5768	6	83.9263	7.60844	6	85.4527	4.24961	6	83.4346	0.956899	6	86.9319	7.14616	6	83.617	4.66362	6	87.9503	3.33835	6	82.2769	5.14603	6
123.4	89.4037	2.89978	6	90.7496	1.80083	6	77.1241	3.77287	6	80.5663	2.55915	6	83.9782	7.63797	6	85.4403	4.22422	6	83.4119	1.03715	6	86.9252	7.17177	6	83.6573	4.55805	6	87.9686	3.41023	6	82.3764	5.1651	6
123.467	89.4441	2.9355	6	90.8591	1.7985	6	77.2152	3.69402	6	80.5764	2.56688	6	83.9556	7.71022	6	85.4367	4.24681	6	83.3786	1.05007	6	86.945	7.17505	6	83.7965	4.43383	6	87.8923	3.24216	6	82.5018	5.02911	6
123.533	89.369	2.93059	6	90.8176	1.77843	6	77.0334	3.63675	6	80.6211	2.45023	6	83.9659	7.83876	6	85.5563	4.02778	6	83.3875	1.0386	6	86.9578	7.17541	6	83.8071	4.31697	6	87.8913	3.23096	6	82.5093	5.15492	6
123.6	89.3704	2.97327	6	90.8398	1.80882	6	77.081	3.4113	6	80.6	2.45475	6	83.9881	7.88748	6	85.5866	3.98224	6	83.3555	0.98171	6	87.006	7.1884	6	83.8365	4.16126	6	88.0183	3.55877	6	82.5197	5.13929	6
123.667	89.2634	2.89202	6	90.8552	1.76282	6	77.2223	3.40235	6	80.6073	2.45128	6	84.0477	8.03	6	85.6164	3.96573	6	83.1771	0.687726	6	86.9735	7.24251	6	83.8209	4.2643	6	87.8751	3.28671	6	82.4821	5.29037	6
123.733	89.2491	2.93797	6	90.9057	1.79644	6	77.3227	3.38818	6	80.5824	2.47344	6	84.0752	7.97119	6	85.6689	3.95793	6	83.2388	0.820894	6	86.9517	7.27691	6	83.8208	4.4525	6	87.8604	3.10659	6	82.5041	5.20367	6
123.8	89.1678	2.97296	6	90.9243	1.77405	6	77.3051	3.45107	6	80.5939	2.53	6	83.9921	8.03758	6	85.6469	3.9687	6	83.4279	1.00519	6	86.999	7.26734	6	83.7601	4.54464	6	87.7713	2.97816	6	82.3816	5.35586	6
123.867	89.0911	2.95853	6	90.8589	1.75689	6	77.2398	3.4288	6	80.6153	2.55494	6	84.0571	7.83796	6	85.6204	3.97631	6	83.4583	0.926812	6	87.0977	7.2951	6	83.7188	4.55239	6	87.9167	3.25362	6	82.4002	5.36379	6
123.933	89.2077	2.94958	6	90.851	1.7729	6	77.2029	3.43687	6	80.6123	2.63251	6	83.989	7.82102	6	85.5063	4.15638	6	83.4462	0.80415	6	87.1096	7.32012	6	83.6993	4.65478	6	87.8508	3.13214	6	82.4085	5.3743	6
124	89.2877	2.85504	6	90.8615	1.76586	6	77.0657	3.37747	6	80.6815	2.61947	6	83.964	7.75679	6	85.5955	4.02346	6	83.402	0.576185	6	87.1412	7.39023	6	83.6763	4.82581	6	87.8577	3.06147	6	82.4002	5.34095	6
124.067	89.3227	2.97838	6	90.8057	1.83531	6	77.1739	3.25718	6	80.7141	2.63638	6	83.9135	7.71956	6	85.5221	3.87771	6	83.3788	0.552632	6	87.2451	7.42473	6	83.7789	4.75422	6	87.9423	3.25898	6	82.5039	5.20823	6
124.133	89.3616	2.88181	6	90.8288	1.83332	6	77.2755	3.58011	6	80.7918	2.64447	6	83.8757	7.75624	6	85.4396	3.84764	6	83.2506	0.479342	6	87.3198	7.47014	6	83.7999	4.60283	6	87.8584	3.17837	6	82.4567	5.34122	6
124.2	89.4209	2.83343	6	90.7638	1.84209	6	77.3764	3.72538	6	80.839	2.55582	6	83.9098	7.72435	6	85.4687	3.83309	6	83.0557	0.49282	6	87.3407	7.49891	6	83.8742	4.6071	6	87.9228	3.23098	6	82.5547	5.17029	6
124.267	89.4339	2.87172	6	90.7674	1.85877	6	77.4348	3.62117	6	80.8702	2.52838	6	83.8297	7.80736	6	85.4953	3.57523	6	83.1116	0.395415	6	87.3371	7.53178	6	83.779	4.70327	6	87.775	3.07929	6	82.456	5.34879	6
124.333	89.3322	2.9109	6	90.7982	1.84734	6	77.3413	3.67227	6	80.8679	2.52014	6	83.854	7.69069	6	85.5673	3.61869	6	83.0632	0.460807	6	87.334	7.53488	6	83.8094	4.69591	6	87.8415	3.21688	6	82.5025	5.36476	6
124.4	89.267	2.92786	6	90.7544	1.80975	6	77.2404	3.39585	6	80.8622	2.56071	6	83.8477	7.81923	6	85.5921	3.64541	6	83.1531	0.473712	6	87.3493	7.48957	6	83.816	4.75755	6	87.788	3.22963	6	82.464	5.36499	6
124.467	89.2472	2.82801	6	90.7743	1.8022	6	77.5673	3.28443	6	80.8326	2.53125	6	83.8727	7.77259	6	85.7713	3.50742	6	83.1733	0.411199	6	87.2943	7.47409	6	83.7283	4.80223	6	87.8408	3.29899	6	82.4546	5.27476	6
124.533	89.1913	2.84344	6	90.7816	1.81159	6	77.5161	3.69421	6	80.762	2.49747	6	83.8042	7.82734	6	85.9137	3.62452	6	83.2679	0.498592	6	87.229	7.47055	6	83.6548	4.89548	6	87.8556	3.36087	6	82.3985	5.02578	6
124.6	89.1485	2.86365	6	90.8254	1.76613	6	77.1523	3.66492	6	80.8105	2.56477	6	83.7885	7.86122	6	85.9872	3.70015	6	83.3424	0.539683	6	87.2425	7.43078	6	83.5509	4.86439	6	87.6864	3.13445	6	82.3107	5.21841	6
124.667	89.1344	2.82679	6	90.8213	1.77922	6	77.3044	3.29855	6	80.8349	2.51966	6	83.8273	7.9705	6	86.0031	3.71393	6	83.3269	0.506567	6	87.2014	7.42865	6	83.6475	4.69455	6	87.727	3.06692	6	82.4081	5.05166	6
124.733	89.1458	2.79329	6	90.8304	1.76325	6	77.2875	3.63911	6	80.804	2.54858	6	83.88	8.10617	6	85.9892	3.75557	6	83.41	0.627892	6	87.2098	7.48334	6	83.6449	4.70297	6	87.7358	3.13723	6	82.4305	4.90491	6
124.8	89.1159	2.82866	6	90.8409	1.79699	6	77.1715	3.60632	6	80.7733	2.47362	6	83.875	8.04243	6	85.8434	3.90289	6	83.2496	0.462112	6	87.1732	7.48574	6	83.6809	4.50632	6	87.7785	3.10787	6	82.4148	4.94152	6
124.867	89.0946	2.85711	6	90.8162	1.77253	6	77.2051	3.54453	6	80.789	2.49627	6	83.8117	8.06152	6	85.6774	4.09544	6	83.2701	0.515178	6	87.2187	7.46075	6	83.7006	4.50212	6	87.6385	2.87879	6	82.3975	4.9944	6
124.933	89.1453	2.86355	6	90.7985	1.71949	6	77.1418	3.4987	6	80.8705	2.51645	6	83.7959	7.97503	6	85.7231	3.82604	6	83.2714	0.523614	6	87.239	7.42685	6	83.8098	4.36683	6	87.779	3.1016	6	82.5198	5.14175	6
125	89.0842	2.82692	6	90.7653	1.74098	6	77.1425	3.48739	6	80.8079	2.5442	6	83.8384	7.9123	6	85.7213	3.85614	6	83.2653	0.45504	6	87.1598	7.47239	6	83.888	4.39827	6	87.9982	3.43969	6	82.5994	4.94081	6
125.067	89.1205	2.87309	6	90.7736	1.71544	6	77.1942	3.50776	6	80.782	2.62443	6	83.8837	7.90522	6	85.5469	4.03556	6	83.2892	0.494997	6	87.1618	7.48011	6	83.8538	4.53339	6	87.9325	3.33947	6	82.5547	4.93856	6
125.133	89.1091	2.86577	6	90.769	1.70004	6	77.2949	3.43857	6	80.8475	2.53206	6	83.9104	7.803	6	85.4876	3.971	6	83.2824	0.446168	6	87.1632	7.46624	6	83.8901	4.33775	6	87.7833	3.08092	6	82.5278	4.95847	6
125.2	89.1119	2.91879	6	90.7991	1.72221	6	77.2956	3.56804	6	80.9289	2.48547	6	83.9554	7.88103	6	85.5255	3.97228	6	83.3097	0.539604	6	87.1618	7.50081	6	83.8923	4.53115	6	87.7853	3.08892	6	82.5742	4.97623	6
125.267	89.1137	2.99561	6	90.8629	1.78352	6	77.3461	3.50656	6	80.9638	2.43993	6	84.0195	7.93609	6	85.6487	3.84464	6	83.2152	0.479271	6	87.1541	7.58496	6	83.9016	4.5564	6	87.925	3.32511	6	82.5513	5.01463	6
125.333	89.1128	3.0052	6	90.8973	1.8795	6	77.446	3.65085	6	80.8877	2.41303	6	84.1042	8.09577	6	85.6139	4.12915	6	83.249	0.47693	6	87.1915	7.67883	6	83.8883	4.71728	6	87.913	3.20102	6	82.5716	5.04322	6
125.4	89.1752	3.03094	6	90.9654	1.87094	6	77.3639	3.61518	6	80.9333	2.40788	6	84.1607	8.15604	6	85.5633	4.06458	6	83.2274	0.584535	6	87.2589	7.65334	6	83.8219	4.5313	6	87.867	3.14418	6	82.4655	5.23194	6
125.467	89.1974	2.97834	6	90.9889	1.9188	6	77.3313	3.49315	6	80.9037	2.35943	6	84.1555	8.14484	6	85.5707	4.06335	6	83.1196	0.553332	6	87.288	7.64817	6	83.9035	4.39792	6	87.9857	3.35231	6	82.5101	5.23078	6
125.533	89.2232	3.10837	6	91.0083	1.89487	6	77.3079	3.43737	6	80.8639	2.45435	6	84.161	8.20672	6	85.563	4.03674	6	83.1858	0.505449	6	87.3468	7.56003	6	83.8458	4.59261	6	88.2011	3.63141	6	82.5257	5.19536	6
125.6	89.2245	3.04318	6	90.9708	1.88187	6	77.387	3.59737	6	80.7816	2.52621	6	84.1798	8.27455	6	85.6498	4.10018	6	83.2005	0.456297	6	87.409	7.53007	6	83.7875	4.49832	6	88.0967	3.44269	6	82.4435	5.2494	6
125.667	89.2165	2.95797	6	90.938	1.85265	6	77.4949	3.59288	6	80.837	2.51437	6	84.2048	8.24939	6	85.506	4.21908	6	83.1993	0.560703	6	87.4706	7.42025	6	83.7697	4.52681	6	88.0072	3.41843	6	82.4972	5.26298	6
125.733	89.2933	2.90594	6	90.9225	1.82514	6	77.43	3.7649	6	80.8762	2.53262	6	84.1673	8.17916	6	85.4096	4.10926	6	83.1524	0.511101	6	87.4579	7.34193	6	83.762	4.39013	6	87.979	3.44502	6	82.4831	5.19241	6
125.8	89.3738	2.86217	6	90.8936	1.86368	6	77.2899	3.67146	6	80.9434	2.47153	6	84.1724	8.19029	6	85.3303	4.03689	6	83.1223	0.512038	6	87.4523	7.33154	6	83.8352	4.54593	6	87.9971	3.37311	6	82.5814	5.01139	6
125.867	89.3839	2.83855	6	90.8694	1.82728	6	77.3703	3.45595	6	81.0193	2.48435	6	84.2013	8.15742	6	85.4752	3.82971	6	83.2188	0.550026	6	87.4153	7.32171	6	83.7479	4.65146	6	87.9524	3.24233	6	82.5261	5.00541	6
125.933	89.395	2.75318	6	90.8227	1.91067	6	77.4681	3.54144	6	81.019	2.44301	6	84.2152	8.22366	6	85.5426	3.90513	6	83.1753	0.562246	6	87.3807	7.3703	6	83.7311	4.55112	6	87.8478	3.15235	6	82.4056	5.19369	6
126	89.3934	2.79568	6	90.7954	1.8841	6	77.3572	3.50053	6	81.02	2.53283	6	84.185	8.168	6	85.615	3.94503	6	83.2351	0.675865	6	87.3464	7.37878	6	83.7557	4.58438	6	87.9583	3.31853	6	82.4578	5.12371	6
126.067	89.4143	2.83962	6	90.8176	1.85777	6	77.4528	3.3937	6	80.8837	2.60779	6	84.1369	8.10429	6	85.6388	3.97461	6	83.2841	0.639089	6	87.275	7.44539	6	83.7749	4.5495	6	88.0935	3.36848	6	82.3871	5.08026	6
126.133	89.2846	2.88221	6	90.7786	1.86498	6	77.3042	3.53058	6	80.8297	2.58697	6	84.2935	8.00195	6	85.7619	4.02719	6	83.2526	0.649379	6	87.2357	7.48333	6	83.765	4.71583	6	88.0973	3.30474	6	82.3153	5.04849	6
126.2	89.1887	2.90231	6	90.8156	1.86098	6	77.1906	3.48508	6	80.7395	2.62762	6	84.3045	8.04591	6	85.8118	4.14417	6	83.3012	0.594638	6	87.1959	7.51002	6	83.8074	4.56245	6	88.0818	3.32775	6	82.354	5.03852	6
126.267	89.1977	2.92796	6	90.9038	1.87294	6	77.4847	3.2817	6	80.68	2.68807	6	84.3237	8.06869	6	85.6541	4.34361	6	83.3059	0.670818	6	87.1998	7.50892	6	83.8116	4.59008	6	88.1856	3.54881	6	82.4196	4.98207	6
126.333	89.1875	2.97327	6	90.9743	1.87825	6	77.6123	3.69552	6	80.7075	2.73922	6	84.2499	8.02477	6	85.6094	4.29589	6	83.3574	0.765323	6	87.1836	7.50889	6	83.8899	4.60326	6	88.2681	3.58729	6	82.5424	4.83289	6
126.4	89.2633	2.90775	6	91.0459	1.89663	6	77.4379	3.86869	6	80.7219	2.68263	6	84.2529	7.80996	6	85.4784	4.22161	6	83.3563	0.632567	6	87.1591	7.52324	6	83.8329	4.59785	6	88.2849	3.66288	6	82.4352	4.94736	6
126.467	89.3049	2.8982	6	91.0715	1.90812	6	77.2209	3.62778	6	80.7701	2.62955	6	84.2932	7.79743	6	85.5234	4.31689	6	83.3842	0.560889	6	87.1433	7.51574	6	83.8522	4.61762	6	88.2273	3.59896	6	82.4852	4.99725	6
126.533	89.3568	2.87131	6	91.1483	1.89826	6	77.2596	3.27734	6	80.8453	2.58701	6	84.2359	7.91602	6	85.5993	4.13214	6	83.2978	0.470964	6	87.1753	7.48144	6	83.881	4.57528	6	88.2434	3.70036	6	82.609	5.02546	6
126.6	89.3668	2.94277	6	91.1199	1.87714	6	77.3121	3.22128	6	80.839	2.53042	6	84.1859	7.92659	6	85.6868	4.14127	6	83.2225	0.480943	6	87.1949	7.45921	6	83.8573	4.52422	6	88.1165	3.49869	6	82.6084	5.08513	6
126.667	89.3761	2.93133	6	91.0536	1.85906	6	77.4579	3.39095	6	80.8726	2.51769	6	84.0776	7.97718	6	85.6886	4.14753	6	83.1097	0.394753	6	87.2157	7.46831	6	83.8719	4.53203	6	88.1136	3.40109	6	82.546	5.10231	6
126.733	89.3567	2.83873	6	91.0027	1.81362	6	77.5725	3.69127	6	80.8534	2.52439	6	84.1194	7.98783	6	85.8286	4.25033	6	82.9936	0.302382	6	87.2164	7.49167	6	83.8147	4.64499	6	88.0629	3.45305	6	82.5657	5.07707	6
126.8	89.3272	2.85454	6	90.9358	1.78167	6	77.5098	3.79137	6	80.798	2.53079	6	84.1033	8.24365	6	85.9002	4.25778	6	83.0379	0.389236	6	87.221	7.48336	6	83.8495	4.61933	6	88.0168	3.37156	6	82.6358	4.93015	6
126.867	89.2847	2.76088	6	90.9133	1.76949	6	77.4655	3.67878	6	80.7599	2.56128	6	84.0718	8.39299	6	85.9433	4.18293	6	82.9552	0.417083	6	87.2036	7.48768	6	83.7713	4.61175	6	87.961	3.21315	6	82.5278	4.96787	6
126.933	89.3031	2.79571	6	90.906	1.8152	6	77.3812	3.40636	6	80.7032	2.6273	6	84.0485	8.30127	6	85.8557	4.36394	6	82.9888	0.449113	6	87.1903	7.51209	6	83.7545	4.47587	6	87.8911	3.07095	6	82.4256	4.94644	6
127	89.3672	2.79898	6	90.8983	1.7916	6	77.3923	3.31367	6	80.7035	2.6978	6	84.0958	8.29478	6	85.8333	4.35006	6	82.9816	0.431246	6	87.1778	7.56108	6	83.6879	4.69991	6	87.9838	3.25914	6	82.3013	5.03587	6
127.067	89.3511	2.76306	6	90.9278	1.75607	6	77.404	3.40718	6	80.6363	2.7264	6	84.2836	8.20409	6	85.8795	4.32881	6	83.0657	0.503995	6	87.1552	7.52326	6	83.7288	4.67459	6	87.8433	3.16214	6	82.3461	5.05788	6
127.133	89.3439	2.86033	6	90.8969	1.7739	6	77.3471	3.29294	6	80.6628	2.68332	6	84.306	8.24595	6	85.8711	4.34133	6	83.1546	0.653359	6	87.1655	7.52585	6	83.7149	4.61628	6	87.7662	3.07661	6	82.2524	5.02892	6
127.2	89.3486	2.85792	6	90.9463	1.8229	6	77.3227	3.34648	6	80.6936	2.72929	6	84.3984	8.20842	6	85.8609	4.35105	6	83.0686	0.52847	6	87.1912	7.52359	6	83.719	4.64548	6	87.7486	2.98899	6	82.2686	5.02949	6
127.267	89.3878	2.93484	6	90.9214	1.79767	6	77.2528	3.26068	6	80.6788	2.70402	6	84.5406	8.16474	6	85.9702	4.19597	6	83.0456	0.527137	6	87.2177	7.50906	6	83.7531	4.62111	6	87.8206	3.24582	6	82.3271	5.06481	6
127.333	89.3481	2.95834	6	90.8887	1.78144	6	77.3635	3.30748	6	80.6937	2.71076	6	84.5772	8.24264	6	85.9035	4.13835	6	83.1844	0.669138	6	87.2324	7.50622	6	83.7553	4.63283	6	87.6616	3.04916	6	82.3379	5.23537	6
127.4	89.2616	2.89201	6	90.9062	1.77296	6	77.4295	3.47548	6	80.6645	2.72498	6	84.5344	8.18721	6	85.8312	4.14954	6	83.1783	0.670162	6	87.2401	7.50532	6	83.7965	4.63192	6	87.6801	3.0483	6	82.4924	5.12835	6
127.467	89.3102	2.95049	6	90.8876	1.80014	6	77.3812	3.44265	6	80.6971	2.69614	6	84.4738	8.24883	6	85.8555	4.18504	6	83.0843	0.545647	6	87.208	7.53175	6	83.7633	4.57654	6	87.7106	3.03643	6	82.4294	5.08494	6
127.533	89.367	2.94248	6	90.8818	1.80823	6	77.3975	3.29762	6	80.6937	2.69978	6	84.485	8.15389	6	85.8244	4.16529	6	82.993	0.454764	6	87.1836	7.52677	6	83.7163	4.50881	6	87.711	2.97096	6	82.3682	5.21752	6
127.6	89.3784	3.03832	6	90.9062	1.81764	6	77.3417	3.35533	6	80.7171	2.65565	6	84.4502	8.20159	6	85.7693	4.19172	6	83.0134	0.537682	6	87.1731	7.51246	6	83.695	4.56085	6	87.7203	3.0628	6	82.3052	5.20089	6
127.667	89.373	3.02841	6	90.8685	1.83862	6	77.4023	3.32239	6	80.735	2.64934	6	84.4172	8.25935	6	85.6463	4.38071	6	83.1834	0.759114	6	87.1649	7.51324	6	83.7352	4.53602	6	87.7436	2.95882	6	82.3481	5.08791	6
127.733	89.3919	3.02089	6	90.8581	1.78367	6	77.6925	3.37969	6	80.6988	2.61097	6	84.3648	8.31849	6	85.7456	4.4259	6	83.0977	0.677096	6	87.135	7.51295	6	83.691	4.68983	6	87.993	3.27152	6	82.2636	5.03205	6
127.8	89.3721	3.09102	6	90.8127	1.81453	6	77.6382	3.62129	6	80.6986	2.61072	6	84.3941	8.39236	6	85.707	4.37372	6	83.1546	0.722753	6	87.1411	7.49116	6	83.6495	4.45279	6	88.0409	3.34219	6	82.0835	5.17483	6
127.867	89.3182	3.11598	6	90.7883	1.78008	6	77.509	3.53542	6	80.6513	2.62688	6	84.3751	8.39099	6	85.6465	4.35812	6	83.2398	0.889527	6	87.1767	7.52983	6	83.6746	4.47875	6	88.0092	3.35138	6	82.1911	5.22241	6
127.933	89.2522	3.08374	6	90.8413	1.74167	6	77.4526	3.4282	6	80.5731	2.64558	6	84.3191	8.44426	6	85.6051	4.29934	6	83.1975	0.804272	6	87.1985	7.49728	6	83.6908	4.63341	6	88.1403	3.47892	6	82.2471	5.06146	6
128	89.1783	3.10667	6	90.7777	1.70145	6	77.4003	3.30031	6	80.6129	2.64878	6	84.2356	8.44283	6	85.5915	4.22625	6	83.1294	0.573979	6	87.1933	7.51299	6	83.7216	4.53673	6	88.1089	3.42116	6	82.3539	5.05412	6
128.067	89.1948	3.15563	6	90.8312	1.69852	6	77.451	3.19994	6	80.655	2.70207	6	84.1576	8.23626	6	85.553	4.20729	6	82.9655	0.430241	6	87.1804	7.5356	6	83.6482	4.59775	6	87.9218	3.25564	6	82.2644	5.16299	6
128.133	89.1483	3.12324	6	90.8792	1.7172	6	77.413	3.30178	6	80.6545	2.77752	6	84.0938	8.2483	6	85.456	4.16168	6	82.8649	0.451295	6	87.1975	7.52352	6	83.6433	4.42026	6	87.8658	3.14226	6	82.3414	5.05186	6
128.2	89.2289	3.08809	6	90.9539	1.74108	6	77.4095	3.26749	6	80.6542	2.74739	6	84.0537	8.20905	6	85.4264	4.16179	6	82.7095	0.610496	6	87.1785	7.51161	6	83.7189	4.53621	6	87.7017	2.81285	6	82.5268	4.88646	6
128.267	89.388	2.88851	6	90.9775	1.78568	6	77.4793	3.30147	6	80.6716	2.72101	6	84.0285	8.26223	6	85.581	4.02962	6	82.7262	0.629835	6	87.1583	7.51321	6	83.7307	4.51501	6	87.8156	2.95808	6	82.4764	4.82094	6
128.333	89.4064	2.8792	6	90.9879	1.80121	6	77.5402	3.42955	6	80.7244	2.70802	6	84.0047	8.28411	6	85.547	4.03417	6	82.8005	0.585051	6	87.1668	7.54103	6	83.7767	4.48628	6	87.6148	2.73077	6	82.5331	4.87268	6
128.4	89.4595	2.74531	6	91.017	1.78246	6	77.5257	3.49063	6	80.6976	2.63601	6	84.0012	8.31189	6	85.5957	4.15886	6	82.8697	0.561532	6	87.1625	7.57217	6	83.5924	4.78414	6	87.7017	2.81683	6	82.5353	4.86472	6
128.467	89.4574	2.61043	6	90.9775	1.74578	6	77.4811	3.53878	6	80.6938	2.5877	6	84.0771	8.4964	6	85.5431	4.10368	6	82.9104	0.572643	6	87.1484	7.57022	6	83.6586	4.75325	6	87.7511	2.8213	6	82.6612	4.7415	6
128.533	89.4468	2.43295	6	90.9219	1.74181	6	77.4872	3.44616	6	80.7228	2.52553	6	84.1214	8.49516	6	85.5959	4.164	6	82.9869	0.474157	6	87.1863	7.61505	6	83.6781	4.90982	6	87.7636	2.93992	6	82.7054	4.73091	6
128.6	89.4481	2.37941	6	90.8611	1.7095	6	77.5132	3.34474	6	80.7743	2.48781	6	84.1346	8.51537	6	85.6538	3.91117	6	83.0601	0.433617	6	87.2195	7.62146	6	83.6225	5.08591	6	87.9108	3.3142	6	82.5899	4.7222	6
128.667	89.4116	2.39743	6	90.8519	1.73102	6	77.5405	3.33971	6	80.7712	2.47969	6	84.0862	8.49369	6	85.5623	4.04374	6	82.9793	0.531775	6	87.2643	7.63358	6	83.5722	4.95519	6	87.8217	3.04515	6	82.5015	4.90941	6
128.733	89.4599	2.41558	6	90.766	1.70018	6	77.5924	3.3602	6	80.8056	2.46169	6	84.0882	8.52025	6	85.6123	4.00968	6	82.9332	0.494936	6	87.2596	7.63023	6	83.5693	4.95641	6	87.9073	3.21711	6	82.5199	4.87354	6
128.8	89.4701	2.45757	6	90.8271	1.74305	6	77.6037	3.37296	6	80.7582	2.53125	6	84.186	8.4307	6	85.7054	3.98537	6	82.7974	0.457991	6	87.2984	7.58619	6	83.7292	4.67737	6	87.8428	3.14294	6	82.4771	4.88577	6
128.867	89.4291	2.48467	6	90.8806	1.75344	6	77.6249	3.29851	6	80.7731	2.49741	6	84.1692	8.47291	6	85.7255	3.75277	6	82.7622	0.475207	6	87.3357	7.57991	6	83.6893	4.74389	6	87.8075	3.17889	6	82.3151	5.03031	6
128.933	89.4046	2.57736	6	90.9419	1.76055	6	77.4774	3.40499	6	80.8029	2.48788	6	84.1787	8.43543	6	85.7656	3.79053	6	82.7641	0.518891	6	87.274	7.56355	6	83.6963	4.64103	6	87.7931	3.09733	6	82.2464	5.04681	6
129	89.4562	2.62855	6	91.0074	1.7279	6	77.3966	3.32283	6	80.7662	2.47472	6	84.1933	8.46649	6	85.6951	3.96908	6	82.8514	0.432948	6	87.2731	7.58946	6	83.7204	4.57028	6	87.6879	2.83107	6	82.2583	5.0603	6
129.067	89.4866	2.6185	6	90.9888	1.70316	6	77.4745	3.22809	6	80.7955	2.46674	6	84.2449	8.51831	6	85.6786	3.95237	6	82.9456	0.327013	6	87.2879	7.5635	6	83.7606	4.68711	6	87.6943	3.02493	6	82.3875	4.89193	6
129.133	89.4427	2.5304	6	91.053	1.75022	6	77.4666	3.25745	6	80.7967	2.42383	6	84.2605	8.54749	6	85.6824	3.98065	6	83.0225	0.367154	6	87.3251	7.58084	6	83.7239	4.56896	6	87.7336	3.12049	6	82.2915	5.06059	6
129.2	89.4685	2.52665	6	90.9438	1.71262	6	77.4727	3.32591	6	80.8033	2.40464	6	84.224	8.53829	6	85.6763	3.94868	6	83.1129	0.369789	6	87.2668	7.65358	6	83.7473	4.60262	6	87.6541	2.98486	6	82.3558	5.0705	6
129.267	89.4695	2.50562	6	90.9537	1.72121	6	77.4467	3.28076	6	80.7807	2.4571	6	84.2181	8.52773	6	85.6609	3.97769	6	83.1307	0.371987	6	87.3008	7.67462	6	83.7547	4.57362	6	87.8097	3.27196	6	82.4152	4.99177	6
129.333	89.442	2.46796	6	90.9104	1.72254	6	77.46	3.153	6	80.7364	2.45243	6	84.2236	8.63513	6	85.7212	3.97134	6	83.1458	0.424207	6	87.3329	7.69778	6	83.762	4.6586	6	87.7697	3.21328	6	82.5147	4.99955	6
129.4	89.4745	2.3011	6	90.8682	1.71933	6	77.4609	3.16737	6	80.768	2.4298	6	84.2486	8.62818	6	85.7909	4.08291	6	83.2383	0.547961	6	87.3042	7.70672	6	83.7065	4.51712	6	87.8031	3.38033	6	82.4367	5.16035	6
129.467	89.4671	2.19337	6	90.8383	1.74422	6	77.5203	3.10573	6	80.8027	2.43186	6	84.2284	8.70095	6	85.8752	3.8931	6	83.1905	0.568446	6	87.2827	7.71606	6	83.6801	4.53444	6	87.7102	3.07315	6	82.4307	5.13197	6
129.533	89.4272	2.18528	6	90.8634	1.7612	6	77.5307	3.22701	6	80.8274	2.47197	6	84.1939	8.6326	6	85.8839	3.63028	6	83.15	0.506744	6	87.2696	7.73865	6	83.7636	4.52133	6	87.707	2.94611	6	82.467	5.11895	6
129.6	89.4135	2.20126	6	90.8964	1.73742	6	77.3894	3.32991	6	80.8817	2.42448	6	84.2527	8.65064	6	85.8743	3.6666	6	83.2119	0.593446	6	87.3057	7.73819	6	83.7567	4.42536	6	87.7035	2.95741	6	82.4059	5.08912	6
129.667	89.4783	2.30563	6	90.8467	1.71437	6	77.3645	3.25574	6	80.892	2.40149	6	84.2275	8.54608	6	86.0105	3.66565	6	83.211	0.619364	6	87.2932	7.74971	6	83.7886	4.3014	6	87.5976	2.64814	6	82.4835	5.02975	6
129.733	89.4944	2.34834	6	90.8902	1.70535	6	77.3972	3.23964	6	80.8912	2.44208	6	84.2729	8.50501	6	86.0358	3.69516	6	83.2262	0.66493	6	87.3175	7.71772	6	83.7957	4.31771	6	87.6179	2.61923	6	82.497	5.00384	6
[truncated: 453 more rows]
